# Supplementary material for: Genome of the destructive oomycete Phytophthora cinnamomi provides insights into its pathogenicity and adaptive potential
Source: BMC Genomics. 2021 Apr 26;22:302. doi: 10.1186/s12864-021-07552-y (PMC8074420; doi:10.1186/s12864-021-07552-y)
Supplement: Supplementary file 2 — Additional file 2: Supplementary Table 1. Genome assembly statistics of GKB4 and other currently available genome sequences for Phytophthora cinnamomi. Table S2. RxLR effectors identified in the current version of P. cinnamomi genome following the method of McGowin and Fitzpatrick (2017). Table S3. Crinkler effectors identified in the current version of P. cinnamomi genome. Table S4. NLPs identified in the current version of P. cinnamomi genome. Table S5. CAZymes identified from the current version of P. cinnamomi genome. Table S6. Summary of RNA-Seq data generated in this study. Table S7. List of differentially expressed genes between mycelia and in planta infection as identified from DESeq2. [file 12864_2021_7552_MOESM2_ESM.xls]

## Sheet: TableS1
Supplementary Table 1. Genome assembly statistics of GKB4 (final scaffolds and different stages in the assembly process) and other currently available genome sequences for P. cinnamomi.
Assemblies	No of Scaffolds	Assembly size (Mb)	Gaps (bp)	N50 (Kb)	BUSCO	References
GKB4 assembled contigs	430	126.9	0	542.4	C:97.4%[S:85.9%,D:11.5%],F:1.3%,M:1.3%	This study
GKB4 curated contigs	248	107.5	0	629.5	C:96.2%[S:90.6%,D:5.6%],F:1.3%,M:2.5%	This study
GKB4 final scaffolds	133	109.7	340741	1188	C:97.5%[S:91.9%,D:5.6%],F:0.9%,M:1.6%	This study
Phyci1	1314	77.97	19719399	264.5	C:93.6%[S:91.9%,D:1.7%],F:2.1%,M:4.3%	JGI
WA94	10084	68.06	17248	20.8	C:91.5%[S:91.5%,D:0.0%],F:0.9%,M:7.6%	Longmuir et al. 2017
DU054	14268	62.8	35616	10	C:94.4%[S:94.4%,D:0.0%],F:1.3%,M:4.3%	Longmuir et al. 2017
NZFS3750	6270	53.97	2296	23.9	C:97.4%[S:97.4%,D:0.0%],F:0.9%,M:1.7%	Studholme et al. 2016
MP94-48	5777	53.69	3564	24.9	C:97.4%[S:97.4%,D:0.0%],F:0.9%,M:1.7%	Studholme et al. 2016
Note: BUSCO v3.0.2 was run using the alveolata_stramenophiles_ensembl dataset (n=234). C - Complete; S - Single copy, D - Duplicate, F - Fragmented and M - Missing BUSCO genes.

## Sheet: TableS2
Table S2. RxLR effectors identified from P. cinnamomi genome following the method of McGowin and Fitzpatrick (2017). The top 181 highlited entries are RxLR effectors identified with at least one of the three criteria [Win method, Regex method, HMM]. The bottom 349 entries are potential RxLR effectors that did not meet any of the three criteria [Win method, Regex method, HMM] but showed homology t…
Protein ID	Positive Selection	Win method	Regex method	HMM method	WYL domain	Similar To	SignalP HMM Score	Signal Cleavage Site	RxLR Position	RxLR-EER Sequence	Protein Length	Protein Sequence
IUM83_15687-RA	N	Y	Y	Y	N	-	1.0	20	46	RFLRINADKDDEER	170	MRLQFVLLVAAAAFVGGSHASLTTNGIATSQLAVLDSLSDPVHQGRFLRINADKDDEERRVKPEVESWFAKILAKGKGWVPNLEELPTHLKIEELKSLESMLAGASKKQLRDIEELGYTPEKLYQKLDIGEKINTKTRAELDDDIDFKLYVAFKEYWANRSWLRVWLHGK
IUM83_00993-RA	Y	Y	Y	Y	N	-	1.0	20	46	RFLRINADKDEEER	170	MRLQFVLLVAAAAFVGGSHAALTTNGIATSQLAALDSLSDPVHQGRFLRINADKDEEERGINPEVESWFANILAKWKGWVPNLEELPTHLKIEELNSLESKLAGASKTQLKSLESLGYKPETLYQKLDIGEKINTKTRAELDDDIDFKLYVAFKEYWANRSWLRVWLHSK
IUM83_19343-RA	Y	Y	Y	Y	N	-	0.993	21	51	RSLRNVDTQEHVNDGGEEER	150	MRLYSALIAFTAAAHLVCVNGFSTITEADEVKPILILPVHRVSNAGDNVKRSLRNVDTQEHVNDGGEEERGTKWETIKALIPGAAKRQAAKDAKEIEIIKKERQFFSDLAIRKVDSADVTDFYRSTRSEKTAKKMGRLYEKYKANPGAYL
IUM83_13503-RA	N	Y	Y	Y	N	-	1.0	21	56	RMLRGESKMTYATNAENDEER	129	MRVLLWVLLVALVTLLSSTDALSTNNSDKKQVVQPNSEEVATRMLAANYENNNDKRMLRGESKMTYATNAENDEERAVFIKFQGRTPDYYFKKYQIGTFNSRHWNRRFYKKYEEWYKRTHPDWVSEITK
IUM83_02260-RA	Y	Y	Y	Y	N	-	1.0	25	52	RFLRTAGTAAVEDIAEDEER	153	MRLCSVLLVAIIALHAGGSVAFAAAEPTIPQLAIADRTQPFGALQIDSPRKRFLRTAGTAAVEDIAEDEERAWEFLKQIMAKIHPPTYIRADGTFNKAYVLKLVNDQVYRKETFAYWATANLGVEHLKNSLGNLERPGGELLVKEYDMYLKGL
IUM83_04538-RA	N	Y	Y	Y	N	-	1.0	20	50	RSLRGLKTTDNAADEER	116	MTKWFLVLVAALTLLVSSDALVAPALSSEIKPMSVSDVNQATQVNMNSKRSLRGLKTTDNAADEERIGVPGLVQTVETVVAKSKPGQLIQKWKLARIAKRRLSWINWSRVGPATKN
IUM83_19088-RA	Y	Y	Y	Y	N	-	1.0	23	55	RFLRKYKEEEEDSEEDPDHEDR	192	MRVSFVLLAAAASLLSASDVASAATITDQAKLSQVNSYDAVEPIDAVQANVVAKRFLRKYKEEEEDSEEDPDHEDRGFPVNANMLDDAVTKTTLATHTKEVNAVLEKAMPGFKPYNDKSLWGLMTPKILEFSRTDPEMTLFRVMYDGKVSLRRFAFMMQHSLSGNVVHNFEDVYKKYKWYLYFRHAGGKPHA
IUM83_01943-RA	N	Y	Y	Y	N	-	1.0	23	49	RVLRTSRESYIIDEDNEER	151	MRNFLTLLLLVAAVVACNTGVYAAVKDQTDVNIATSVDSQVSTDTYGKRVLRTSRESYIIDEDNEERGIKDTANYVAALFSKNKRIQRMFAKGKSYEEIFAKGVHPSDVWFALKIPKLQRTLSLTELDNNSMYIAWRRYDAFWGMKNRIKS
IUM83_06363-RA	N	Y	Y	Y	N	-	1.0	21	45	RVLRSYEGKDEVDEDR	180	MRVHFVVVAAVATFLASSTAADSNPSNLAKNNAADTPLSTRNGQRVLRSYEGKDEVDEDRALDDIVKVLKQTRTGTRWRKYLDAKKIERINNNKAKKLADQAKKLEQAAKKDEKLFNRINALYKKKVSYEDLYMKEKIDNFDVFRALKVSEKAKNSEEGLWWAGYFDYWVKMKELGVKGG
IUM83_17220-RA	N	Y	Y	Y	N	-	0.998	22	50	RFLRLDEPADADLFATEER	159	MRGLFYGVLAVTVLTSGNVVVAAPGDSVQTARLVLKTSADSTFIDESSKRFLRLDEPADADLFATEERAQTSELGKLAKQLKLRRTVPNKYAAVIKAELHIKKQAFSVLDRKFLGLLKKRYSPKQAKNLGLIRGNEIQEYEKFLAKLVKARNPAAFKRG
IUM83_14226-RA	N	Y	Y	Y	Y	-	0.999	20	37	RFLRSHNTNSVKGDGDSTGSEER	159	MRAFLLLVAIATLLVVVTVADQPELVSRNTVSNHDQRFLRSHNTNSVKGDGDSTGSEERGAEDAVKALAKQLRVKLVPKLKALADKELKAELLYLSGASHAQLYKNKVDPSVIYKRLHIHKLVESLSKADLEVNPVYKKWAGYFNYWVNRNTGKIAGRK
IUM83_08304-RA	N	Y	Y	Y	N	-	0.995	17	43	RFLRTNELEESDDEER	134	MQLSSILLVVVPAFIASRDVASASDAALPEAISSVSVIDNGGRFLRTNELEESDDEERMFSGALPENIASVAKKLPRSKSLPDLRLTVKGKKAVDRLVAQLTRSKSLPNAELTTKGKKELVAEFITAQLGKKDL
IUM83_17822-RA	Y	Y	Y	Y	N	-	1.0	23	38	RHLRSYNMDNLENEGEER	130	MRLSYALLVALVTFLASSDAVSSVTTNTLSKDPTTRQRHLRSYNMDNLENEGEERFIFNSISNIAPRVRAESPTLNVDAILRTYTREEELNRIALHFENNDGALGAVRQKYSQEYRYVAFLYEGYLHRLS
IUM83_19912-RA	N	Y	Y	Y	N	-	1.0	20	46	RFLRINADKNEEER	162	MRLQFVLLVAAAAFGGGSHAALTTNGIATSQLAALDSLSDPVHQGRFLRINADKNEEERGINPEVESWFAKILAKGKGWVPNLEELPTHLKIEELNSLESKLAGVSEKHLRDLEEQGYTPEKLYHKLDIGEKINTKTRAELDDDIDFKLYVAFKVYWANRTG
IUM83_14195-RA	N	Y	Y	Y	N	-	1.0	23	44	RFLRKVKVQEESEER	131	MRPSLILIAVVATLVATCSGVSASEPSPLSRMDAVDITPLKTSRFLRKVKVQEESEERLTLEKIDDILARLGVAEANMLATLNKFDDEIFNGAEARIQRWKEAEWNPTYVATMLRRDYPTLSPNGRLPIVA
IUM83_19917-RA	Y	Y	Y	Y	N	-	1.0	20	46	RFLRINADKDEEER	170	MRLQFVLLVAAAAFVGGSHAALTTNGIATSQLAALDSLSDPVHQGRFLRINADKDEEERGINPEVESWFANILAKGKGWVPNLEELPTHLKIEELNSLESKLAGASKTQLKSLESLGYKPETLYQKLDIGEKINTKTRAELDDDIDFKLYVAFKEYWANRSWLRVWLHSK
IUM83_03791-RA	N	Y	Y	Y	Y	PHAG_01284;PHAG_04265;PHAG_06827;PHAG_07895;PHAG_08422;PHAG_09962;PHAG_09963;PHAG_10327;PHAG_10629;PHAG_10834;PHAG_11634;PHAG_11886;PHAG_11915;PHAG_12338;PHAG_12341;PHAG_12404;PHAG_12405;PHAG_12905;PHAG_13069;PHAG_13317;PHAG_13338;PHAG_13801;PHCA_00592;PHCA_01549;PHCA_01571;PHCA_01579;PHCA_03108;PHCA_04518;PHCA_05648;PHCA_07155;PHCA_09940;PHCA_09941;PHCA_09942;PHCA_11620;PHCA_11623;PHCA_11641;PHC…	0.951	30	53	RSLRVDEDEER	544	MLLLYAPLSSSWMMTTVIILVLLAVAAVLANVDAYSDWNARTPTLPTGIHASRSLRVDEDEERAGLPVSIVEKAKVALLPAASAKKIAGWLTKGKPANDVFVRLGLNKAVAKLFQKPRFLTWAKNVNDLGEQAPGKATTMLSTLKVQYSDEALTQMVIAAKTADDTKDVANKLQLQQIHSWLSKGESPDDVLNLFKLNKALVNLIEAAKKVANTKDVATKLQVNQFQYWANIGKSPDDVFKPYLLNKAGDDLLSSPRLAEWSNYVKVFNQQNPKHRLSLLTVMTKSFGDDGVVQILEAAKKVSSTASTAKRLESEQIQCWLLMSMDDVFKLLKLDKAGEKMFGSPQLNVWGKYVSAFNKENPDKKMSLIAALTTHYGDDGVITMLDAAKKVPSTEAIAT…
IUM83_03467-RA	N	Y	Y	Y	Y	PHAG_01284;PHAG_04265;PHAG_06827;PHAG_07895;PHAG_08422;PHAG_09962;PHAG_09963;PHAG_10327;PHAG_10629;PHAG_10834;PHAG_11634;PHAG_11886;PHAG_11915;PHAG_12338;PHAG_12341;PHAG_12404;PHAG_12405;PHAG_12905;PHAG_13069;PHAG_13317;PHAG_13338;PHAG_13801;PHCA_00592;PHCA_01549;PHCA_01571;PHCA_01579;PHCA_03108;PHCA_04518;PHCA_05648;PHCA_07155;PHCA_09940;PHCA_09941;PHCA_09942;PHCA_11620;PHCA_11623;PHCA_11641;PHC…	1.0	20	42	RLLRTHRDTAENEER	596	MRRHPLTLLATAALAALAAAEVQADAPSTQLWADSLGTSVSRLLRTHRDTAENEERGITASDVSTLTNTLKSTTTIDDDLKALIGKGESADDAFKLLTLDKAADDLLSNPRLQSWISHLKLFNEQNPTKQTTLIATLTAHYGDEGLAKIIEQGKQVASTEALANRIQAEQFRAWLDGKKSADDVFKLLTLDKAADDVLGNSHLQTWISYMKLYNKENRKQHTSLISTLRAHYDDLEVAKMIGKAKQVPGTATMATYLEIEQVHLWLETAQTPDDIFKMLQLDKAKTDLFKEPQVNAWMKYMDAYNKKFPREKVTFFSSWKDGEMVASPLKDAYKDDDLVPMLIAAKNVPGTETIATRVQGELTQRWMAEKKEPDQIFLLLKLDDPKTKDTLLQNPLLIA…
IUM83_13043-RA	N	Y	Y	Y	Y	PHAG_01284;PHAG_04265;PHAG_08422;PHAG_09962;PHAG_10327;PHAG_12338;PHAG_12341;PHAG_12404;PHAG_12405;PHAG_12905;PHAG_13317;PHAG_13338;PHCA_09940;PHCA_09941;PHCA_09942;PHCA_18558;PHIF_02396;PHIF_03511;PHIF_03515;PHIF_03516;PHIF_03605;PHIF_03611;PHIF_05646;PHIF_11067;PHLA_04536;PHLA_04745;PHLA_07594;PHLA_11606;PHMU_04309;PHMU_07663;PHMU_07666;PHMU_10836;PHNI_02627;PHNI_02628;PHNI_03202;PHNI_03292;PHP…	0.997	23	42	RLLRTATAVEEDNEDR	217	MMRLNLLVAIVTAVTVLVSSGTAVPTDHKGAVAHHGNIAGTRLLRTATAVEEDNEDRLYIPGIETASNYIWSLSGSKVTTKTLEGWLQSGKSTDDVFKLLKLDKAGDNLLSSPMLESWLTYANAFGLKNPGNEATMLNTFRNAYGDVKLALILQAAKKVPDTKMLAKGLQIQQFKLWKEKRWDPAFVYSSVFKLSTEWKDKPAAIIVHKYNQFYKHP
IUM83_03542-RA	N	Y	Y	Y	Y	PHAG_01284;PHAG_06827;PHAG_07895;PHAG_08422;PHAG_09962;PHAG_09963;PHAG_10327;PHAG_10629;PHAG_10834;PHAG_11634;PHAG_11886;PHAG_11915;PHAG_12338;PHAG_12341;PHAG_12404;PHAG_12405;PHAG_12905;PHAG_13069;PHAG_13156;PHAG_13317;PHAG_13338;PHAG_13801;PHCA_00592;PHCA_01549;PHCA_01571;PHCA_01579;PHCA_03108;PHCA_04518;PHCA_05648;PHCA_07155;PHCA_09940;PHCA_09941;PHCA_09942;PHCA_11620;PHCA_11623;PHCA_11641;PHC…	0.999	22	56	RQLRVHKSTYDGEER	455	MFRNGVLLLHVLIGALVAHADANAAVTTPTSYRTTTDDQRLVRSTTATLPGATATRQLRVHKSTYDGEERGITVPGLETVVNSVKSTVSAEKLQEWLKKGESTDDVFKLLVLDDAADDLLANPNLNAWINYIKLFNEENPTKKASLIATLTTHYGDDGLAKIIEAAKRVPSTEDIAKRIQTEQLQTWLVNKKTTNDVFGLLALDKAGDDLLANPLLNTWISYMKLYNENNPTKKTSLIATLTAHYGDDGVANIVEAGKRIPRASPIAKRVQTEQIQRWLVDGKSPDDVFALLKLDKAGSGLFTQPQVNTWVKYMDDFKKANPNDEMTLFSALSKRYNEETLVQMLMAAKKVPSTESVAVRIQGEQTKYWLSEDVKKTPAEVLELLHLDNQGVALFSNPL…
IUM83_13089-RA	N	Y	Y	Y	Y	PHAG_01284;PHAG_06827;PHAG_07895;PHAG_08422;PHAG_09962;PHAG_09963;PHAG_10327;PHAG_10629;PHAG_10834;PHAG_11634;PHAG_11886;PHAG_11915;PHAG_12338;PHAG_12341;PHAG_12404;PHAG_12405;PHAG_12905;PHAG_13069;PHAG_13156;PHAG_13317;PHAG_13338;PHAG_13801;PHCA_00592;PHCA_01549;PHCA_01571;PHCA_01574;PHCA_01579;PHCA_03108;PHCA_04518;PHCA_05648;PHCA_07155;PHCA_09940;PHCA_09941;PHCA_09942;PHCA_11620;PHCA_11623;PHC…	0.998	19	42	RFLRVGAEVNEDDEER	459	MRLYCGVLVAATILALGNAVSEVENTETKTTEFSTTVLNDERFLRVGAEVNEDDEERGISLNSIPGIKKITSIVDEQKASIWLRKGKVADDVFTKMKLNKVSGEQLFENKKFLAWAKYVGDYNRKNPDKVTSMIPTLTKNFGDDVVAKMLESATKVASTKRLATSLQTQQLDYWKELQMSADDVFRALRLNGKVDNVLTDPNLLVLNKYLVDFNTRNPKQSTTMVEILTRGYGDVAVMKMLETARKVENTKGIAARLQAQQFDVWRQMGLDSDDVFKLMNLDDGVDKIFANPVFSVWMRYLGDFNAKNPAKKTTVLNTLRSHFSDNTLSQLLIAAQKVPSTEKFAARLQSQQIKIWLDKKELPDNVFKLLQLDKGLDNLLTNPMLSIWVKYATNYKLEN…
IUM83_19738-RA	N	Y	Y	Y	Y	PHAG_01284;PHAG_06827;PHAG_07895;PHAG_08422;PHAG_09963;PHAG_10629;PHAG_10834;PHAG_12341;PHAG_12404;PHAG_12405;PHAG_12905;PHAG_13317;PHCA_00592;PHCA_01571;PHCA_01579;PHCA_04518;PHCA_07155;PHCA_09940;PHCA_09941;PHCA_09942;PHCA_11620;PHCA_11623;PHCA_11641;PHCA_12316;PHCA_13141;PHCA_13428;PHCA_18558;PHCA_18579;PHFR_10018;PHIF_02585;PHIF_02586;PHIF_02908;PHIF_02973;PHIF_03510;PHIF_03511;PHIF_03512;PHI…	0.999	21	40	RSLRVNEVEER	202	MAIEWRILLLAVAAVLANVDAYSDWNARTPTLPTGIHASRSLRVNEVEERAGLPVSIVEKAKVALLLAASAKKIAGWLTKGKPANDVFVRLGLNKAGDKLFQKPRFLTWAKYVNDLGEQAPGKATTMLSTLKVQYSDEALTQMVIAAKTADDTKDVPNQLQLQQIHSWLSKGESPDDAFNLFKLNKVGDDLLANPELVTMNT
IUM83_01938-RA	Y	Y	Y	Y	Y	PHAG_01284;PHAG_08422;PHAG_12338;PHAG_12404;PHAG_12405;PHAG_12905;PHAG_13532;PHCA_09942;PHIF_02396;PHIF_03510;PHIF_03511;PHIF_03515;PHIF_03516;PHIF_03605;PHIF_11067;PHIF_11078;PHIF_11079;PHIF_11281;PHIF_11290;PHIF_11293;PHIF_15555;PHIF_17790;PHLA_04536;PHLA_04745;PHLA_11606;PHMU_04309;PHNI_02627;PHNI_02628;PHNI_03292;PHNI_03317;PHNI_04592;PHNI_05944;PHPA_09892;PHPA_15659;PHPA_20998;PHPA_21117;PHP…	1.0	21	39	RNLRKRSSASENENEER	219	MRSSLLALLLCAVALTIGVNSAEVTSDSKVGKSNVAGVRNLRKRSSASENENEERAYINTAWIAESLVNWAKSSKWTDEQLENLLQKGASADEVFKLFQLDNGMSKLLTNGNLKSWETYVGMLNKQNPDKEVSVIKTITNIYGDEEVAKVLFTAKSSFWTKDVATDLQKALYKQWILEKKTPNNVWELLKLEWKTAYENPFHAIWWEYVDELAKAVSKA
IUM83_01936-RA	Y	Y	Y	Y	Y	PHAG_01284;PHAG_08422;PHAG_12404;PHAG_12405;PHAG_12905;PHAG_13338;PHAG_13532;PHCA_01571;PHCA_09941;PHCA_09942;PHFR_10018;PHIF_02396;PHIF_03510;PHIF_03511;PHIF_03515;PHIF_03516;PHIF_03605;PHIF_11067;PHIF_11078;PHIF_11079;PHIF_11281;PHIF_11290;PHIF_11293;PHIF_15555;PHIF_17790;PHLA_04536;PHLA_04745;PHLA_11606;PHMU_04309;PHMU_10835;PHNI_02627;PHNI_02628;PHNI_03292;PHNI_03317;PHNI_04592;PHNI_05944;PHP…	1.0	21	39	RNLRKRSSASENENEER	219	MRSYLLALLLCAVALTIGVNSAEVTSDSKVVKSNVAGVRNLRKRSSASENENEERAYINTAWIAESLVNWAKSSKWTDEQLENLLQKGASADEVFKLFQLDNGMSKLLTNGNLKSWETYVGMLNKQNPDKEVSVIKTITNIYGDEEVAKVLFTAKSSLWTKDVATDLQKALYKQWILEKKTPNNVWDLLKLDRKTTYENPYDKIWWEYVDELAKAVSKA
IUM83_12965-RA	N	Y	Y	Y	Y	PHAG_01496;PHAG_01497;PHAG_07406;PHCA_00574;PHIF_00534;PHIF_04492;PHLA_03690;PHLA_10660;PHMU_14970;PHNI_02894;PHPA_00405;PHPA_09357;PHPA_14179;PHPA_18542;PHPA_23505;PHPL_05622;PHPL_06480;PHRA_10172;PHRA_10173;PHRA_10176;PHRA_10182;PHRA_10780;PHRA_10787;PHRA_11070;PHRA_12552;PHRA_12860;PHRA_13681;PHSO_15271;PHSO_15727;PHTT_08757	1.0	22	43	RLLRVAGTDSSDAEDR	242	MGAGHVVLVVACFLLIVTHAFAASPSRIKLSLPTEHEDVNGNRLLRVAGTDSSDAEDRGLISSVKSITSNIKTSTKTSYWAKVGRTNAQVREKLGLVGLTGKALAEHPNYGAYSSFLYKQEGEKLNRWLSDNKQTEDVWKSLRLDQMTAKQREVSDALRIYKRYALKFDNKVDHNLDSLFERAVSVGKNSDDEMAVKIRLWVDKGRTPYFVRRVLGLPRKNYENDKYFKAFMIASGRLKQGF
IUM83_17707-RA	N	Y	Y	Y	Y	PHAG_01496;PHAG_08755;PHIF_00534;PHIF_03458;PHIF_04492;PHLA_10660;PHNI_02894;PHPA_00405;PHPA_14179;PHPL_05622;PHPL_14067;PHRA_06470;PHRA_06472;PHRA_10172;PHRA_10173;PHRA_10176;PHRA_10182;PHRA_10780;PHRA_10787;PHRA_11070;PHRA_12552;PHRA_12860;PHRA_13634;PHRA_13681;PHSO_11349;PHSO_15269;PHSO_15727;PHSO_23531;PHTT_08757;PHTT_15026	0.989	19	44	RLLRAAKSYSTDTEER	240	MRFYATMMATAAFLAGGESLAAGAKSRVSAVTSITDPIVVSSGRLLRAAKSYSTDTEERGFISQFVDDVTKMGSVTFWVNTGKTDDYVKDVLHIDKTLTGAALKAHPNYKIFEEFVEKMDARKVDAWINKDTPTAEVWTILGLDKLTKQELKESDALTTYIRYATKLDDEIWHYKRASFEPEISSATELSVKVRIWANADRPSWYVLEMMGKNAKHGNPNYEYYQLFQKLIKAKKQRLVN
IUM83_18777-RA	N	Y	Y	Y	Y	PHAG_01496;PHAG_08755;PHIF_00534;PHIF_03458;PHIF_04492;PHLA_10660;PHNI_02894;PHPA_00405;PHPA_14179;PHPL_05622;PHPL_14067;PHRA_06470;PHRA_10172;PHRA_10173;PHRA_10176;PHRA_10182;PHRA_10780;PHRA_10787;PHRA_11070;PHRA_12552;PHRA_12860;PHRA_13681;PHSO_11349;PHSO_15269;PHSO_23531;PHTT_08757;PHTT_15026	0.989	19	44	RLLRAAKSYSTDTEER	240	MRFYATMMATAAFLAGGESLAAGAKSRVSAVTSITDPIVVSSGRLLRAAKSYSTDTEERGFISQFVDDVTKMGSVTFWVNTGKTDDYVKDVLHIDKTLTGAALKAHPNYKIFEEFVEKMDARKVDAWINKDTLTAEVWTILGLDKLTKQELKESDALTTYIRYATMLDDEIWHYKRASFEPEISSATELSVKVRIWANADRPSWYVLEMMGKNAKHGNPNYEYYQLFQKLIKAKKQRLVN
IUM83_04809-RA	N	Y	Y	Y	N	PHAG_04042;PHFR_04111;PHIF_11579;PHNI_05990;PHPA_20328;PHRU_05817;PHSO_23164;PHSO_26236;PHTT_04598	1.0	22	45	RNLRGAAVEDEER	141	MRASVVFVLLALLVCCNGIASAERAVKVSTTHTDSIKTRIGSRRRNLRGAAVEDEERALETLAERVTSMFKRNPSLSRQVENVQKNPAIVKSLEKATLTEKSSSKLRAYFARLSANSSKVQKFFIFATILLFATGVVVTWT
IUM83_18634-RA	N	Y	Y	Y	N	PHAG_04042;PHFR_04111;PHIF_11579;PHNI_05990;PHPA_20328;PHRU_05817;PHSO_23164;PHSO_26236;PHTT_04598	1.0	22	43	RNLRGTAASDEER	143	MRADFVFLLFALLACCSGIASAERAVKVNALHSDSIEASISSRNLRGTAASDEERLGNIALGNFAERVMGIFNRKPSLAKQAEKLQKSPSTVKALEQATLTEKSSNNLRAYFSRLSANSSKKEKFFIIATIVLFAAGIKVTWL
IUM83_14749-RA	N	Y	Y	Y	Y	PHAG_05915;PHAG_05917;PHCA_14723;PHCA_14724;PHFR_06473;PHFR_06474;PHIF_16740;PHMU_09118;PHMU_09328;PHPA_23478;PHPL_15524;PHPS_15349;PHPS_15448;PHRA_09281;PHSO_18783;PHSO_18784;PHSO_18785;PHTT_14082;PHTT_14083	0.999	19	53	RSLRSAEEKDSRDDLKTNAGTADEEER	151	MRLGYLVLVAITGILACDAAVASNSKTSKLVSPDQAVGRELTGAFDVNDIGKRSLRSAEEKDSRDDLKTNAGTADEEERDLIVSTFNRPKYWRWFHAGMTPYAVKEVLGLTGVRRLWKPIKRREYEGYVVFYDEHCRKPKYRSFCRAHAGA
IUM83_06531-RA	N	Y	Y	Y	Y	PHAG_05915;PHAG_05917;PHCA_14723;PHCA_14724;PHFR_06473;PHFR_06474;PHIF_16740;PHMU_09118;PHMU_09328;PHPA_23478;PHPL_15524;PHPS_15349;PHPS_15448;PHRA_09281;PHSO_18783;PHSO_18784;PHSO_18785;PHTT_14082;PHTT_14083	0.999	19	53	RSLRSAEEKDSRDDLKTNAGTADEEER	151	MRLGYLVLVAITGILACDAAVASNSKTSKLVSPDQAVGRELTGAFDVNDIGKRSLRSAEEKDSRDDLKTNAGTADEEERDLIVSTFNRPKYWRWFHAGMTPYAVKEVLGLTGVRRLWKPIKRREYEGYVVFYDEHCRKPKYRSFCRAHAGA
IUM83_06533-RA	N	Y	Y	Y	Y	PHAG_05915;PHCA_14723;PHCA_14724;PHFR_06473;PHFR_06474;PHIF_16738;PHIF_16740;PHMU_09118;PHMU_09328;PHNI_01766;PHPA_23478;PHPL_15524;PHPS_15349;PHPS_15448;PHRA_09281;PHSO_18783;PHSO_18785;PHTT_14082;PHTT_14083	0.998	23	41	RLLRSNPENYNTAAAEDDEEDR	136	MRVSYYVFFALTTLLACSETVAATSNKHPNHDETVHDKNKRLLRSNPENYNTAAAEDDEEDRDLLIPTVDRPKYHRWFHAHMTPYDVKEVLGLTGVRRFVKPIKRRVYKGYVVYYEEHCREPEYRHLAFCQVGTGK
IUM83_14751-RA	N	Y	Y	Y	Y	PHAG_05915;PHCA_14723;PHCA_14724;PHFR_06473;PHFR_06474;PHIF_16738;PHIF_16740;PHMU_09118;PHMU_09328;PHNI_01766;PHPA_23478;PHPL_15524;PHPS_15349;PHPS_15448;PHRA_09281;PHSO_18783;PHSO_18785;PHTT_14082;PHTT_14083	0.998	23	41	RLLRSNPENYNTAAAEDDEEDR	136	MRVSYYVFFALTTLLACSETVAATSNKHPNHDETVHDKNKRLLRSNPENYNTAAAEDDEEDRDLLIPTVDRPKYHRWFHAHMTPYDVKEVLGLTGVRRFVKPIKRRVYKGYVVYYEEHCREPEYRHLAFCQVGTGK
IUM83_17494-RA	N	Y	Y	Y	Y	PHAG_06827;PHAG_07895;PHAG_08422;PHAG_09962;PHAG_09963;PHAG_10327;PHAG_10629;PHAG_10834;PHAG_11915;PHAG_12338;PHAG_12341;PHAG_12404;PHAG_12405;PHAG_12905;PHAG_13069;PHAG_13317;PHAG_13338;PHAG_13407;PHAG_13801;PHCA_00592;PHCA_01549;PHCA_01571;PHCA_01574;PHCA_01579;PHCA_04518;PHCA_05648;PHCA_07155;PHCA_09940;PHCA_09941;PHCA_09942;PHCA_11620;PHCA_11623;PHCA_11641;PHCA_12316;PHCA_13141;PHCA_13428;PHC…	1.0	21	50	RFLRVHYTERAEDENEER	319	MRVHCVVLLLVAAAFLAGATATSASTQAKINFATLDQSHTAAQFDISAQRFLRVHYTERAEDENEERGFTTAVEKTKALLGSSTFSEKTLARWVKNNKSPKNALIRLKLDKAGDKLFENSQFETWATYMTMLNKQDPDAAMISALSTRYSDDVLSQMLIAAEKVSGSNELATKLQAGQRRVWQSNWKSADDVFKLLKLNNAGGRLFGDPQFIAWTKYVDDLNQSNPKKANSVIVSTLTIHYGDEKLAALIRAAKDVEETKTMATDLQKAQVNNWFVVKERPDKVKIWLGLKETTSRSAEANLYQTYVKNYEKVITEKLA
IUM83_03514-RA	N	Y	Y	Y	Y	PHAG_06827;PHAG_07895;PHAG_08422;PHAG_09962;PHAG_09963;PHAG_10327;PHAG_12341;PHAG_12404;PHAG_12405;PHAG_12905;PHAG_13317;PHAG_13338;PHCA_00592;PHCA_01549;PHCA_01571;PHCA_01579;PHCA_04518;PHCA_09940;PHCA_09941;PHCA_09942;PHCA_11620;PHCA_11623;PHCA_12316;PHCA_13141;PHCA_18786;PHFR_10018;PHIF_01164;PHIF_02233;PHIF_02396;PHIF_02585;PHIF_02586;PHIF_02908;PHIF_03510;PHIF_03511;PHIF_03512;PHIF_03515;PHI…	0.997	19	44	RHLRTHTTTDAEEGEER	380	MRVHYIALAAAIFVANAGATSTSTESSPVVARGLTDLDASSTKRHLRTHTTTDAEEGEERGVFGINIVDDMVSGVLKKIGDISDNVQVTSMLNGLKKEGKRPDQAFKSLGVGKVEGNLLESKEFQLLEKYVKMTNPKDTDEVLSGAMTANLGGDVFSQKMAKAMESASTNELATKLEAAQVSRWLKDDYSPVAILKTQKLDKATDGLFDSPQYATWLNYLKAYNEKNPKKTMTQLEAFTETYGEKGIVNLVGTLDDSLGATKFKNEVVTKWLASPDHPINLFKRLKLDKAGDDLFTNPLLNMWTEYLTAFNKDYPFAATTMIQTFTKIYGEEKLATIIQAAMKNPETKELAKSLQRAPSLKDWMNANSPQRSTSFKDWMS
IUM83_13070-RA	Y	Y	Y	Y	Y	PHAG_06827;PHAG_07895;PHAG_09962;PHAG_09963;PHAG_10327;PHAG_10834;PHAG_11886;PHAG_12338;PHAG_12341;PHAG_12404;PHAG_12405;PHAG_12905;PHAG_13317;PHAG_13338;PHCA_01571;PHCA_01579;PHCA_04518;PHCA_09940;PHCA_09941;PHCA_09942;PHCA_12316;PHCA_13141;PHFR_10018;PHIF_02233;PHIF_02908;PHIF_03510;PHIF_03511;PHIF_03515;PHIF_03576;PHIF_03605;PHIF_03611;PHIF_11293;PHIF_15555;PHLA_04536;PHLA_04745;PHLA_07594;PHL…	0.998	18	43	RLLRTHTTTDAAEGEER	444	MSHYIALAAAIFVASAGATSTSIVSYPIVVRGLTDHGASSTKRLLRTHTTTDAAEGEERVFGFNLGVVDDIANGVLKKVNDISDNVHVTNLLNGLKKKGTRLDDAFKALEVGKVEGNLLASKEFQLLDRYVKMTDHKYPEEALAAAITVNLGGDVFSQKMAEAMKNPNTKEIAAALEAAQRSRWLRNNVTPAQIMKTQKLDKATNGLFDSPQYATWLNYLEAYNKNNPKKMITQLEAFTETYGETGIVKIVGTLDDGPGATKFKNEMMTSLLDNPNHPAMVTFLGKLDDGPQATKFKDEVVTKWLADPDHPINIFKRLKLDEAGDVTSLTNPLLNLWTYYLTAFNKQYLFAETTMVQTFAKSYGEKKLTTMIQAATKNPETEQFAKNLQSSQFKQWMLE…
IUM83_10648-RA	N	Y	Y	Y	N	PHAG_07776;PHAG_11186;PHCA_04099;PHCA_08968;PHIF_03263;PHIF_03300;PHIF_03304;PHIF_06715;PHIF_16539;PHIF_16911;PHKE_10330;PHMU_03970;PHMU_03993;PHMU_12347;PHNI_00194;PHNI_00908;PHNI_03048;PHNI_03049;PHNI_05003;PHPA_04461;PHPA_10345;PHPA_22364;PHPA_22401;PHPA_25984;PHPL_02843;PHPL_15291;PHRA_03217;PHRA_03230;PHRA_12842;PHSO_08640;PHTT_06406;PHTT_09856	1.0	21	51	RSLRRHDNENEER	316	MRLLSLLGAVALALSSDSASASVISDKVAISKFNADVEAWNRELAGHQAKRSLRRHDNENEERGGVSNVVEKLDDVASDLAIVLRKTPLLPSGMATLALAKIDDAAQKVKAAMTHYPAGLSKSTVQQLVNAERQRLLDIDLKLSKKTAEGMRRPMQEFKGMKKAPILTSHVGRDAQRYADSEKKIREMTVGVVSRSAKEGGGDVLLISSSTPSKREWLLPKGGWDEGESLHKAAWREVIEEGGVNAAFTSSLGTIKAGTTEKGYVYNVFKMKGVTTYDQWAESLRYRIWVSYEDAIKLLENRPDMVEMVKLARAAN
IUM83_03493-RA	N	Y	Y	Y	Y	PHAG_07895;PHAG_08422;PHAG_09962;PHAG_09963;PHAG_10327;PHAG_10629;PHAG_11634;PHAG_11886;PHAG_11915;PHAG_12185;PHAG_12338;PHAG_12341;PHAG_12404;PHAG_12405;PHAG_12905;PHAG_13156;PHAG_13208;PHAG_13273;PHAG_13317;PHAG_13338;PHAG_13935;PHCA_00592;PHCA_01549;PHCA_01571;PHCA_01579;PHCA_04518;PHCA_05648;PHCA_09940;PHCA_09941;PHCA_09942;PHCA_11620;PHCA_11623;PHCA_11641;PHCA_12316;PHCA_13141;PHCA_18579;PHC…	0.998	23	48	RLLRVSETTNQYDEER	488	MRPESIVLLVVAALQACVDGASSKLVAVDFPVTDHSLASNQDTIPAKRLLRVSETTNQYDEERVDLAGLAKAGASKVTGATSTLSSWLYHNANGVQVLRNLQLGDDIAAALRSSKLEMLRNYVAMFNEKHPNSKISVIGTLTAHYGDDVVAMALVTAQRRQGTKALATQLREDQLAGWLKNDKSVVDVFKLLNLGDDGYQALTSQKLDVLDDYITLFNRKKLAEKTLLATLSTGFGGERKLAKLLITAKEDITTRGRALELQSELFNKWFARKLQPDEILQGLKLGDNVQEALNDINLQTLINYISFVNKKNPANEVSLIGTLTAHYGDAIVLKALIAAKGVHSTKDIATVLQLQQLEGWLTSGKSVDDVYALLKFPEDDLAVFVSPELGVLEDYIKLF…
IUM83_13066-RA	Y	Y	Y	Y	Y	PHAG_07895;PHAG_08422;PHAG_09962;PHAG_10327;PHAG_10834;PHAG_12341;PHAG_12404;PHAG_12405;PHAG_12905;PHAG_13317;PHAG_13338;PHCA_00592;PHCA_01579;PHCA_04518;PHCA_09940;PHCA_09941;PHCA_12316;PHCA_13141;PHFR_10018;PHIF_01164;PHIF_02233;PHIF_02249;PHIF_02908;PHIF_03510;PHIF_03511;PHIF_03605;PHIF_03611;PHIF_04023;PHIF_05646;PHLA_04370;PHLA_04536;PHLA_04745;PHLA_11606;PHMU_07663;PHMU_07667;PHMU_08146;PHM…	0.998	19	44	RHLRTHTTIDAEEGEER	437	MRVHYIALAVAIFVASAGTTSTSTASSPVVVRGLTDLDASSPKRHLRTHTTIDAEEGEERAAFGINLFDDMVSGVMKKIDDISDNMHVMNLLNGLKKEGTRLDDAFKALEVGKVEGNLLASKEFQLLDRYVKMTDHKYPEEALAAAITVNLGGDVFSQKMAEAMKNPNTKELAASLEAAQLSRWSRENDTPVKVMQTQKLDKVTDGLFDSPQYATWLNYLKAYNEKNPKKTMTQLETFTETYGGTGIVKIVGTLDDSLSATKFKDEMLTSLLDKPYHPAMATFLGKLDDGPQATKFKDEVVTKWLAGPDHPINIFERLKLNEAGDNIFTNPLLKMWTDYLTAFNQRYSFAETTMIQTFTKVFGEEKLATMIQAAMKNPETKQLAKSLQRAPSFKDWMSL…
IUM83_13097-RA	Y	Y	Y	Y	Y	PHAG_07895;PHAG_09962;PHAG_10327;PHAG_10834;PHAG_12341;PHAG_12404;PHAG_12405;PHAG_12905;PHAG_13317;PHAG_13338;PHCA_00592;PHCA_01571;PHCA_01579;PHCA_09940;PHCA_09942;PHCA_12316;PHCA_13141;PHFR_10018;PHIF_01019;PHIF_01164;PHIF_01515;PHIF_02233;PHIF_03510;PHIF_03511;PHIF_03515;PHIF_03516;PHIF_03605;PHIF_03611;PHIF_05646;PHIF_16961;PHLA_04370;PHLA_04536;PHLA_04745;PHLA_11606;PHMU_07210;PHMU_07663;PHM…	0.999	19	44	RHLRTHTRTDAEEGEER	422	MRVHYIALAAAIFVASAGATSTLTASSPIVARGLTDLDASSTKRHLRTHTRTDAEEGEERGILGITLFDDIANGVMKKINDISDNLHVTNLLNGLNRENTHPNKAFNALEVGKVEGNLLASREFQLLERYVKMKNPEDPEEAIVAAITANLGGDVFSQKMAEAMKNPNTKELATSLEAAQLRRWLEHDFPPLDVLKTQKLDKATDALFDSPQFATWSNYLAAYNEKHPTKKMTQLDAFTETYGENGIVKLLGALDDGPGATKFKDEVATSLANPEHLAIVKLFGTLDDGTKYKNEMVTSWLADPDHPINMFEHLTLDKAGDDLFTSPFLDIWARYWEVFNDEYPFYKSTMLQTFKKFYGEEKSETMIKEAIKNPETKQLATFIRTAMKNPEAKRLPKKL…
IUM83_04400-RA	Y	Y	Y	Y	Y	PHAG_08422;PHAG_10327;PHAG_10629;PHAG_10834;PHAG_11886;PHAG_12338;PHAG_12341;PHAG_12404;PHAG_12405;PHAG_12905;PHAG_13338;PHCA_01549;PHCA_05648;PHCA_18786;PHIF_00139;PHIF_03515;PHIF_03576;PHIF_03580;PHIF_03611;PHIF_04500;PHIF_07457;PHIF_07945;PHIF_09888;PHIF_11290;PHIF_11293;PHIF_17241;PHIF_17790;PHLA_04370;PHLA_07594;PHLA_11606;PHMU_04308;PHMU_04309;PHMU_04310;PHMU_07663;PHMU_09124;PHMU_12389;PHN…	1.0	18	51	RMLRTNNPYEVDEKEEER	324	MRLLSVAVLAATALVAIAEGTPTSVAKMAAPNLPALVRSFTAAQHDAPIKRMLRTNNPYEVDEKEEERAFGNGFLSTFKSWSSKIKLNSDLRGMLKNQQTADKALVFLKLDGGVDDILSNPNLKYLAKYISMYSKKFPDTGVTMAGTLVKRYGDDAVAAMLVAGQRSLNTKDIAENLQGELFRLWHHAGKSYSDVFRLLKLEEANNPLKGDVYQAWQSYFTVYNNHAPLQNQIKELNVLTDIYGERGFAALLQKVKWDEDPMHTAMTFQRELFDSWVSKKVSPKKLFEKIFKLEPKDVTRSDKGILSEYTDWWNAAIARSALEH
IUM83_16356-RA	N	Y	Y	Y	Y	PHAG_08422;PHAG_10629;PHAG_10834;PHAG_11886;PHAG_12405;PHAG_12905;PHCA_01549;PHIF_03515;PHIF_03576;PHIF_07457;PHIF_07945;PHIF_08633;PHIF_11293;PHIF_16859;PHLA_04370;PHLA_04536;PHLA_04745;PHLA_07594;PHMU_04308;PHMU_04310;PHMU_09124;PHMU_12389;PHNI_01079;PHNI_02179;PHNI_03202;PHNI_03292;PHNI_04592;PHPA_04992;PHPA_05258;PHPA_15659;PHPA_20998;PHPA_21460;PHPA_21490;PHPL_12111;PHPL_12803;PHPL_15127;PHP…	1.0	18	51	RMLRTDNPYAVDEEKEDR	232	MRLLSIAVLAATALVASAEGTPTSVATMTAPNLPALVRSFTAAQHDAPTKRMLRTDNPYAVDEEKEDRAVENGIVGAIKSLLSKIKLNYDLRAMLKKQQSADDALVFLKLNGGVDDILSSPNLKYLAKYISKYNEKFPETRVTMAGTLTKQYGDDAVAAMLVSGQRSPNTKDIAEKLEGELFRLWHAGNSYSDVFRLLKLKEADNPPEGRCLSGLAELFYRLQQSRSTPRPN
IUM83_17842-RA	N	Y	Y	Y	N	PHAG_09422;PHSO_19461;PHSO_19462	1.0	22	39	RRLRSYNKPAKDDDSDDSAKRGFTAEEDDESDEER	147	MRLSHVLVIAAASFLFASEAIAVTMDSEITVARDGLSQRRLRSYNKPAKDDDSDDSAKRGFTAEEDDESDEERGFSDRFTPEQLERLREKAEKLGYNFKHIESGTAKFAAEDLKAWQTHLNIIIKENKRAETAAHNANWRRKNGITD
IUM83_14918-RA	N	Y	Y	Y	N	PHAG_09671;PHIF_00467;PHIF_01189	1.0	19	54	RFLRASKTTDADDEEER	145	MRSFVTLSVVVALFASSEALSQGAISSQVKIAKLASTDVLSSIDAAQANGKSKRFLRASKTTDADDEEERTWARINDNDLTKEEAMVYLGDYLAQKRSVDYVAKQMKLFGLSEKDMMSHINWDALLEYQRMNFHAKTGHHLPQRV
IUM83_01676-RA	Y	Y	Y	Y	Y	PHAG_09963;PHAG_10327;PHAG_10629;PHAG_10834;PHAG_11634;PHAG_11886;PHAG_12338;PHAG_12341;PHAG_12405;PHAG_13317;PHAG_13338;PHAG_13935;PHCA_09941;PHCA_12316;PHCA_18786;PHFR_10018;PHIF_00139;PHIF_02585;PHIF_02586;PHIF_03511;PHIF_03515;PHIF_03576;PHIF_03580;PHIF_03583;PHIF_03590;PHIF_03592;PHIF_03594;PHIF_03605;PHIF_03611;PHIF_03872;PHIF_04500;PHIF_05646;PHIF_07457;PHIF_07461;PHIF_07555;PHIF_09812;PHI…	1.0	22	45	RLLRATTEDEER	318	MDPGYVVIALVILLASASASTASTKTKALDDRLLEVNPNGARTTRLLRATTEDEERALPGLDNLKAVVNSGVTAVKMRTWLVKKKSGADILAKLKLNEKAEDALASPKLATLDEYLNLLRKKYPASDASLLGTLTAHYGEGVVAAALVSAKNVPDTKLTATKLQTQQLEGWLSSRNTADDVFGILKIKNDGMFFVTSRKIATLEEYIKLFNSNNFRHETDLTRTLINGFGEAKYARLVEMATRGRETSARAAPFRRALFHDWWTRKLKPKSVLGQVLEKNAATAGYLEKAIIGRYRSYYNRKVSITNELPGVVPPRRA
IUM83_01677-RA	Y	Y	Y	Y	Y	PHAG_09963;PHAG_10327;PHAG_10629;PHAG_10834;PHAG_11634;PHAG_11886;PHAG_12338;PHAG_12341;PHAG_12405;PHAG_13317;PHAG_13338;PHAG_13935;PHCA_09941;PHCA_12316;PHCA_18786;PHFR_10018;PHIF_00139;PHIF_02585;PHIF_02586;PHIF_03511;PHIF_03515;PHIF_03576;PHIF_03580;PHIF_03583;PHIF_03590;PHIF_03592;PHIF_03594;PHIF_03605;PHIF_03611;PHIF_03872;PHIF_04500;PHIF_05646;PHIF_07457;PHIF_07461;PHIF_07555;PHIF_09812;PHI…	1.0	22	45	RLLRATTEDEER	318	MDPGYVVIALVILLASASASTASTKTKALDDRLLEVNPNGARTTRLLRATTEDEERALPGLDNLKAVVNSGVTAVKMRTWLVKKKSGADILAKLKLNEKAEDALASPKLATLDEYLNLLRKKYPASDASLLGTLTAHYGEGVVAAALVSAKNVPDTKLTATKLQTQQLEGWLSSRNTADDVFGILKIKNDGMFFVTSRKIATLEEYIKLFNSNNFRHETDLTRTLINGFGEAKYARLVEMATRGRETSARAAPFRRALFHDWWTRKLKPKSVLGQVLEKNAATAGYLEKAIIGRYRSYYNRKVSITNELPGVVPPRRA
IUM83_19786-RA	N	Y	Y	Y	N	PHAG_11798	0.999	20	42	RSLRAYKTAFEEEEAFDGTEER	133	MRFNYVALAVAATILATTNAVTTDAELTQISKTGPIENGAKRSLRAYKTAFEEEEAFDGTEERGGQGYTVKALLGKANINFDIVEKLGENKAEKLVKRLINQNRNQKELLDYLGEKNFALYEKVKHRFTEAVV
IUM83_11195-RA	N	Y	Y	Y	Y	PHAG_11798;PHCA_13414;PHCR_06820;PHFR_07332;PHFR_12408;PHLA_09661;PHNI_00343;PHNI_02542;PHPA_21387;PHPL_12670;PHRA_08460;PHSO_03079	1.0	23	50	RSLRSYKTYEEENSLDSLDETEER	155	MRFCYLALAAGVTLLAGTSAASAESQLSQMTPELVTRALADAPISGAAKRSLRSYKTYEEENSLDSLDETEERAGGAKILSVRAFQKLVKAKRYSLPLNIGELKAKQQERVVETWVKQNLNQKQVAKKLGMKGVNDKENHNFKFFEAIKSRFKEP
IUM83_18785-RA	N	Y	Y	Y	N	PHAG_12136;PHCA_17676;PHLA_10586;PHMU_08215;PHNI_01842;PHNI_03143;PHPA_05305;PHPA_05311;PHPA_05430;PHPA_26251;PHPL_18336;PHPS_01181;PHRA_03842;PHSO_23868;PHSO_24037	1.0	20	46	RSLRGLESTEDGADEER	243	MNKFPLVLLVALALLVSSDALLSDSQTELSKVGPATMSHAVYADKRSLRGLESTEDGADEERGITELSAKVKQWAQSVKAWVTNSKLVQMAAKNMPTLGQKRRVAKASSLIEKGSSDAVLYANKVTPDEYFLAKGLDSRLKFVADSPTAWANNKGLEQWFTYAKYYAQQRRVAQASKLIKKGSSNAVLYANKVTPDEYLLAKGLDPKLKYVGDNPVVWAKNKGLKEWYMYAKYFEVMQKQTRA
IUM83_11060-RA	N	Y	Y	Y	N	PHAG_12698;PHFR_01496;PHIF_05125;PHNI_05522;PHPA_14522;PHRU_02310;PHSO_20902;PHSO_20909	0.999	21	37	RRLRSHRTTIADSEER	154	MRLSQLLVVVIAATCLFTSEALATATDNQSKVGSTQRRLRSHRTTIADSEERAMTPALTIEEMKALMAEGLNEDAYAIKLGVKDKRDDLTKAGATGLNDFLMTDEYKKLNAYQDFLRNARKVHARAEALEALKKAKANKSKWSSLVKLVRRSHH
IUM83_19281-RA	Y	Y	Y	Y	Y	PHAG_13348;PHIF_07060;PHIF_16606;PHPA_18430;PHSO_17947	0.998	22	40	RFLRTNKKTDLSTTNDGEER	203	MRLSYVLVVAVASYSAIGEVSAFEAPAKLSLQNNERGEARFLRTNKKTDLSTTNDGEERVTMNFEGKFHNREETKDLLKFWLKNGESEDDVAAKLGLASLPLATRKQHENWKALARYNTILFKNKRFKIGSAYFNKKQTETQVWQWALGNWSEEDVMKMLGLSKLSGDKLKAHKNYWAFEEFLVSEKKVADLRAKHAATVKTA
IUM83_19222-RA	N	Y	Y	Y	Y	PHAG_13363;PHCA_03502;PHIF_06827;PHMU_08500;PHNI_07408;PHPA_00273;PHPA_26554;PHPL_05622;PHRA_10172;PHRA_10173;PHRA_10176;PHRA_13681;PHSO_01492;PHSO_02529;PHSO_15727;PHSO_23531	1.0	22	37	RSLRADKRADVDNIASHDDNGGVADDNTEER	462	MLWYRVLFAVAVTLLTSSEALAGLVEVPAAIAVSPRRSLRADKRADVDNIASHDDNGGVADDNTEERVIPESLKSLKTFKTIKSLKTLKTIKQTMSQASKTFNEQISPLLSMKARVKIWSKNEKPLDFVKKQLGIEHLSEAAFLAAPNFKYYDDFVTSQRPVWTKKQLTPTEVKAELGLENLADAALTSNPNFKYYDEYLNGQVLVWGKEDLGVDVVLGRLGLSTLAGTARTEAANYKYYEEFVANQIRTWLKDDESVFEVMAKLNLNRLSGEALLSHPNYPFYKYFVKSKLKIWAANWVSYDAVAARLGLENLAGPALKMHPNYIFYEKYLVKGRDYQFDGWLKQRRSTYNLWQQLGLERYHPTVIRRTVQFEAYKEYVNMVDDYVLNLRENGAKVPQ…
IUM83_19609-RA	N	Y	Y	Y	Y	AV	1.0	20	55	RFLRVAETLNSGGTESTGSSSKASAYPAPSGNDQEER	242	MRLLCIALVVATGLFASSDGARVDKNIQVSTPIMPNVASRRRALTTDQSSVVGKRFLRVAETLNSGGTESTGSSSKASAYPAPSGNDQEERTIKLPSSIAKLLKGKKVPTAVLDLFTSNKNKMTPAKLRVKMLEKLKPELAAELIFLKPPKRLLPTNVPAKLPSKLPSTIKAQVFKIPGVTDVSIRLQMEVWFYYRLPPTFVFRKLGLVGKGSDEILHAQPNYKYFKSYFDAWYESQKHLIF
IUM83_08052-RA	Y	Y	Y	Y	Y	PHCA_14829;PHFR_03760;PHFR_11657;PHIF_09853;PHIF_09855;PHLA_03942;PHMU_11040;PHNI_00540;PHPL_10700;PHPS_07409;PHRA_07104;PHRA_09436;PHRA_09437;PHRA_09439;PHSO_18941;PHSO_18980	1.0	23	54	RSLRGLKVVDEEDEER	285	MRLSSILLAVSAATLLASGGALSADANQGTKVSAMASPDLGVLDVSLNAGDEKRSLRGLKVVDEEDEERLAGDNMFSIDKLTKAMKDAKYAKTLMRRWKRNGIEIEQAKKILENSRVGKNPKLNVVYRKYAEWLDKHFPPMAPASGGNNLFHPANLKKALKDDKYAKSLFTKWATHEYKSDGMLAKLKAVGLKEPEYNMLYKNYISWLNLHVPSEKFAVGDDLFEESMLLRARKDPVYSVHLFRAWRNQGKNVEKKLASKLGNGKDVLLNKYNAWLKTQPRTTRS
IUM83_08068-RA	N	Y	Y	Y	N	PHCA_14829;PHFR_03760;PHFR_11657;PHIF_09855;PHLA_03942;PHMU_11040;PHPL_10700;PHPS_07409;PHRA_07104;PHRA_09436;PHRA_09437;PHRA_09439;PHSO_18941;PHSO_18980	1.0	23	54	RSLRGLKAVGEEDEER	156	MRLTSILLAASVATLLASGSALSADANQGTKVSAMASPDLSVLDVSLNAGDEKRSLRGLKAVGEEDEERLAGDNMFSIEKLTKAMEDTKYAKRLMRRWKRNGIEIERAKKILNRTKFSNDSKLNLVYRKYAEWLDEHFSRVGPASGGNNLFHPANL
IUM83_09016-RA	N	Y	Y	Y	N	PHCA_15291	0.988	16	34	RSLRSRDIAKVDEEER	124	MRRSYVFLLVIATAAGLFVNGEAAGGQDSKEVERSLRSRDIAKVDEEERKFNAAKFDLMLDDATYRNQKFYRWFFKRRYSQEDIYNKLQVESHPIYRIIFYKYQDYHEFFTWRLAALARKQQGL
IUM83_04885-RA	N	Y	Y	Y	Y	PHFR_07156;PHLA_09660;PHPS_11374;PHRU_09700;PHSO_03186	0.998	24	51	RHLRSVNTDEKNEKTNNEEEK	136	MRFAYIVLVSAVALFAGGNRLAAAEINNNEISHLTSSEVARAVAAEQNDKRHLRSVNTDEKNEKTNNEEEKGLFEYMLDNAIAKKKYRRWYRAGLNPREVKSMMKKREAAGDYVDWDVVNGYSTYYRRRRNSLFNW
IUM83_11375-RA	N	Y	Y	Y	Y	PHFR_07156;PHLA_09660;PHPS_11374;PHRU_09700;PHSO_03186	0.999	23	51	RYLRSDKINEKNENTNNDDEEEK	125	MRFAYIVLVSAVALLTGSNGLTATEINSNEIYQLTSSNAARAVTAEENGKRYLRSDKINEKNENTNNDDEEEKGLFDLIRAFNRNSVARRMYRRWYRAGMNPTDVDSMMKRREAAGEYVDWTVVN
IUM83_11185-RA	N	Y	Y	Y	Y	PHFR_07156;PHLA_09660;PHPS_11374;PHRU_09700;PHSO_03186	0.999	24	51	RHLRSVNTDEKNEKTNNEEEK	136	MRFAYIVLVSAVALFAGGNRLAAAEVNNNEISHLTSSEVARAVAAEQNDKRHLRSVNTDEKNEKTNNEEEKGLFEYMLDNAIAKKKYRRWYRAGLNPREVKSMMKKREAAGDYVDWDVVNGYSTYYRRRRNSLFNW
IUM83_13519-RA	N	Y	Y	Y	Y	PHIF_01614;PHIF_01619;PHKE_00538;PHPA_26029;PHPL_16421;PHPS_09200;PHSO_02521	1.0	24	50	RNLRSDGVGGEDNEER	191	MRLLCYVFLVLVVIFVADSHVASATDKTAHIPAAPVESQLSVAIYDRQRRNLRSDGVGGEDNEERGVVVVPSGVKEAAQKVKAKESHATHTLHVLNGYTPGLLGKVKRLYRKAKNNVEKYFRNNYWNIRFTLWLKMKRTPSTMYDKLKVYKTTGPYDKNYRVYINYLRFYETFKGPAYNPLIYFGPKFKID
IUM83_02109-RA	N	Y	Y	Y	Y	PHIF_02260;PHIF_02261;PHIF_03681;PHIF_03688;PHIF_04300;PHIF_16999;PHLA_00413;PHMU_13803;PHNI_07335;PHPA_17289;PHPA_17305;PHPA_26173;PHPI_17788;PHPL_12803;PHRA_05234;PHRA_11885;PHRA_12709;PHRA_13215;PHSO_22874;PHSO_22880;PHTT_14203;PHTT_16184	0.999	23	47	RFLRAYTTDKDDGEER	236	MGFYHVVLLLFVALIVSTDPATAFRHSQLTTPETPARALENDTPTKRFLRAYTTDKDDGEERGVSAKIPGLEKIANALKSSKTKKLEALLKADESVIDTFKKLKLNTVSVGTDGFVESKKVVDFFSSQNFKIWSKYATQTKPEDPQGAMVATLTTLFGDKNLATMILLGKDSRSSRSIAKKLETAQFNSWYKQGKRPDGVLENMFGVTLSNIHGSSRAKYVWINYSNYVTNRVNNY
IUM83_02113-RA	N	Y	Y	Y	Y	PHIF_02260;PHIF_02261;PHIF_03681;PHIF_03688;PHIF_04300;PHIF_16999;PHLA_00413;PHMU_13803;PHNI_07335;PHPA_17289;PHPA_17305;PHPA_26173;PHPL_12803;PHPL_14430;PHRA_05234;PHRA_11885;PHRA_12709;PHRA_13215;PHSO_22874;PHSO_22880;PHTT_07572;PHTT_14203	1.0	23	47	RLLRAYTTDEDDGEER	236	MGFYHVVLLLVTVLLANTDPATAFRHSQLTTPDTPSRELENDTPNKRLLRAYTTDEDDGEERGFSAKIPGLEKIANALKSSKTKELEALLKADESMIDTFKKLKLNTVSVGTDGFVESKKVVELFSSQNFKIWSKYATQTKPEDPQGAMVATLTTLFGDKNLATMILLGKDSRSSRSIAKQLETAQFNSWYKQGKRPDGVLENMFGVTLSKIHGSSRAKYVWINYSNYVTNRVKNH
IUM83_02116-RA	N	Y	Y	Y	Y	PHIF_02260;PHIF_02261;PHIF_03681;PHIF_03688;PHIF_04300;PHIF_16999;PHLA_00413;PHMU_13803;PHNI_07335;PHPA_17289;PHPA_17305;PHPA_26173;PHPL_12803;PHPL_14430;PHRA_05234;PHRA_11885;PHRA_12709;PHRA_13215;PHSO_22874;PHSO_22880;PHTT_14203;PHTT_16184	1.0	23	47	RLLRPYTTDEDDGEER	236	MGFYHVVLLLVAVLLANTDPATAFRHSQLTTPDTPSRELENDTPTKRLLRPYTTDEDDGEERGFSAKIPGLEKIANALKSSKTKELEALLKADESVIDTFKKLKLNTVSVGTDGFVESKKVVDFFSSQNFKIWSKYATQTKPEDPQGAMVATLTTLFGDKNLATMILLGKDSRSSRSIAKQLETAQFNSWYKQGKRPDGVLENMFGVTLSKIHGSSRAKYVWINYSNYVTNRVKNH
IUM83_19434-RA	Y	Y	Y	Y	Y	PHIF_09721;PHNI_07967;PHPA_19650	1.0	22	46	RLLRGEEVDADDEDR	283	MRLGYLLLTAAVAPLLINGAASEGTTPEQVESFSTTIVQNNEHGARLLRGEEVDADDEDRATIVLDGLIKTKAESKALISSWVSRGFSVEDVAAYLRVNTALPPEQAVHQWNWAALKRFERLKGVQKTGLMQWYAYFGSVGQTKKKTQEILDGALATGASVDDVATLLHVKGLSNTDLLVHPNYRAFKRYEKMHAQYQEMLKPIQFSYFGSGYHTKEKTKEIFDKWAMQGTPVKDVKKTLGLKGLSGEDLTGHVNYDAFLLYRKVYNDWEPIRAHAAGRAGNV
IUM83_10692-RA	N	Y	Y	Y	N	PHIF_11065;PHIF_11100;PHIF_15073;PHIF_15756;PHPA_27586;PHPL_09268	0.997	23	49	RFLRVAVAVEEDEER	158	MRVEYVVLVVAATLSASFDASAATGLTLSQVAAPGRVQSVLADERPIKRFLRVAVAVEEDEERVLEKFTHLLPLNKVTILGKDGLTFSNKFIKKMLNKESFRTKYLTEWAQTGDIDGVAFKVMLGDMSKKGRVELLNRYTAALGSPNGIVMHNAGPIV
IUM83_08873-RA	Y	Y	Y	Y	Y	PHIF_14468;PHLA_09790;PHSO_15741;PHSO_15751	1.0	23	46	RLLRAVSKIDEDEER	172	MRRNLARLLLAAALLTVASEALSTVTDEEQAQISELGEEVIIRPKRLLRAVSKIDEDEERAILGEQVLLKWSKLAEKHNLQTLSKKLADKAWLTGKKADHKAWLKAGKNPQDIFKEYGLKGKTLEELKKDPRYARYDGFGDAWLKKQHKKGTIHTADNWIKLWNEQQKKVAG
IUM83_11651-RA	Y	Y	Y	Y	N	PHMU_06161;PHNI_03763;PHPA_25546;PHSO_10878;PHSO_10885;PHTT_10662	1.0	20	55	RFLRVAETLDSGGIESTGSSSKTSAYPAPSGNDQEER	187	MRLLCIALVVATGLFASSDGARVDKNIQVSTPIMPNVASRRRALTTDQSAVVVKRFLRVAETLDSGGIESTGSSSKTSAYPAPSGNDQEERTIKLPSSIAKLFKDKKVPTAVMDLFKSNKNMMTPAKLRVKMLEKLPPELAAELIFLKPPKRLLPTNVPAKLPSKLPSKIKAQVFKIPGVADVTIRL
IUM83_03096-RA	Y	Y	Y	Y	Y	PHMU_11682;PHMU_13084;PHPA_21172;PHPS_10622;PHPS_13336;PHSO_15260;PHTT_12586	1.0	23	44	RFLRKVKVQEEGEER	155	MRPSLILIAVVATLVATCSGVSASEPSPLSRMDAVDITPVKTSRFLRKVKVQEEGEERLTLEKIDDILARLGVTEANMLATLNKFDDEILRKINNINGAEARIQRWKEAEWNPTYVATMLRRDYPTLSPNGPEWKTWKLYAAQYLRQYHSLNPTV
IUM83_17991-RA	Y	Y	Y	Y	Y	PHNI_07967;PHPA_19650	1.0	24	46	RLLRREGVDANDEER	280	MRLGYLLLTAAVAPLLTNGAASEAATPEQVESFSTNIVQNNEHGARLLRREGVDANDEERATVVLGGLIKSKEESKALISSWVSNKDSVEVVAKRLGVNTALSPEKAVLQLNWAAFKRFERLKRVEETGPKRNYAYFGTGGQTKKTTEDALLVGYINGNTLDDVVSLLGIKKGLSDHNLILHQNFRALKQYVNMQVKFQKMLNPIPFSQFDLAGGRKMFEQWAREGTSLEVVAQTLHLAGLTGRALMEHKNYGAFMLYAKYYLDYAPRRAMKVGRARSAV
IUM83_05487-RA	N	Y	Y	Y	Y	PHPA_18627;PHPL_13666;PHPL_14925;PHPS_00868	1.0	18	41	RLLRIHAVENDDDDKEEER	232	MRLQYILLLAAAAILARADVSASPISEAPSVVDEMDTLTARLLRIHAVENDDDDKEEERVFMSFLKNLFGSKTAPNLRKAAQENKQLDDLAQEGLSVGGAFARMNLDDAAKLDDLLSHPNFRQWAGFMAEANRQSSKGTTVAKFLRSKYGDEQAVRTFAKASASSDPALRELGKGYELDLMKQWVKVKKSQREVAALAPSLVEDYSGLYKKALDKAKAASKKAEAKVEMVRM
IUM83_13705-RA	N	Y	Y	Y	N	PHPL_09740;PHPS_06408;PHSO_13298;PHSO_21844;PHTT_12245	1.0	18	30	RLLRAHKTHKKAASATAAEEER	141	MRLSYVLLLAAATLLARADALSTEGGAEKRLLRAHKTHKKAASATAAEEERGDGFLGLFGKLPEELPQFQRMMIQPEYKNNIFESWRKGMVSIEGATAFMMSEKLTADEIKLWTERFLKYLHDHKAAQEAAEAARAAAHAK
IUM83_18756-RA	N	Y	Y	Y	N	PHPL_14321	1.0	23	40	RFLRKHNTPAAKKQDDDDEDR	176	MRVNYALLLTAAVTFVSTSAASATTNSEVISNRETNIVSRFLRKHNTPAAKKQDDDDEDRALNLDMVANWFKLDSKKIDDLAPKMEIEMTNLKRLDDVVDTKKLDDVTDLKKLGGKTDDLSTEDMAKTFVDIFDSWKTKRFSVEQARQDMQKGGINDEGAMKEVLAWYVRYVVQVV
IUM83_11379-RA	N	Y	Y	Y	N	PHPS_03568;PHSO_23582	1.0	22	39	RFLRTHESTTTANWDDSDNEKDDEER	236	MRASCVLLVMAALLATLDAASATTKVEADATKHLENSERFLRTHESTTTANWDDSDNEKDDEERAFSIPKALSFGRSSQQLSGAEKASQLLAAEKTYQKALSLEKAPAPNYFAFDDLTKMVDNFNFKVDQWEKWYRQGFTLGHIRQKLDLEQNPGFQTLLLDYINQYKSRVDELVLAPLEKAAKAAEAAKVEKVKKPNNVRFGENKETTTAEIDAIWEKALADIPKRRRRWWVFGS
IUM83_02747-RA	N	Y	Y	Y	N	PHPS_06338;PHSO_18201;PHSO_18207	1.0	22	44	RVLRSHEQIGDDFGDEER	189	MRRSYLLLLLAVVLATCGDVSASSDQSKPARSDDTGAKYVKTGRVLRSHEQIGDDFGDEERVLGSTLKKLIGLDSSGFSKRDVKKAIKNKEFKLDLYKKWDNLNAGEIQKKVKTDIFHPSEAKLLFDYLNAFRKSPASSVKVKRPQNAKNIRFSATKDVRTIDDKGNFVVDDKGNVVDKVVDLNVKAKA
IUM83_17031-RA	N	Y	Y	Y	N	PHPS_08115;PHSO_02561	1.0	21	56	RMLRGESKMTYATNAENDEER	160	MRVLLWVLLVALVTLLSSTDALSTNNSDKKQVVQPNSEEVATRMLAANYENNNDKRMLRGESKMTYATNAENDEERAVFIKFQGSVQRLREKFRDINPFSTKNIEKRFQKLADKGRTPDYYFKKYQIGTFNSRHWNRRFYKKYEEWYKRTHPDWVSEITK
IUM83_04641-RA	Y	Y	Y	Y	N	PHPS_15394	1.0	22	50	RFLRSDDTTGVDDVGTNDAKNEER	183	MRSGCFLLVAVCALFVSCECDAASPATSVLKIETQDLVDDLANGDVSKSRFLRSDDTTGVDDVGTNDAKNEERVSLKGLLGVIKQKMTSATMPLDLNTAIIPEKVKADFSNLYIKNMKENDTFKMVFDKWDVYTVEEIMSKMKSIPKRDRALVLEYLNRRSEAIRGGNIVTGKANINPKPDSV
IUM83_18956-RA	N	Y	Y	Y	N	PHRA_06753;PHSO_00452	1.0	23	50	RFLRIRESEDDGYDNTENEER	183	MRACYVLLAAATALLTTSDVVSAMSVSKAMPQGWLSSTGITAQTSGFANRFLRIRESEDDGYDNTENEERGMLNLVYEGGVNFFKKMTQSAPALNKVDDQAAALVKFEDKWLAGQVDKFSDKYLTMFKQIHELGYTPRQVSRMSGLAKKTLSMNKHQLLHDGDYMFWLYYSRWWAENVAKKAA
IUM83_18955-RA	N	Y	Y	Y	N	PHRA_06753;PHSO_00452	1.0	23	50	RFLRIRESEDDGYDNTENEER	183	MRACYVLLAAATALLTTSDVVSAMSVSKAMPQGWLSSTGITAQTSGFANRFLRIRESEDDGYDNTENEERGMLNLVYEGGVNFFKKMTQSAPALNKVDDQAAALVKFEDKWLAGQVDKFSDKYLTMFKQIHELGYTPRQVSRMSGLAKKTLSMNKHQLLHDGDYMFWLYYSRWWAENVAKKAA
IUM83_09469-RA	N	Y	Y	Y	N	PHRA_06753;PHSO_00452	1.0	23	50	RFLRIRESEDDGYDNTENEER	183	MRACYVLLAAATALLTTSDVVSAMSVSKAMPQGWLSSTGNTAQTSGIANRFLRIRESEDDGYDNTENEERGMLNLVYEGGVNFFKKMTQSAPALNKVDDQAAALVKFEDKWLAGQVDKFSDKYLTMFKQIHELGYTPRQVSRMSGLAKKTLSMNKHQLLHDGDYMFWLYYSRWWAENVAKKAA
IUM83_09471-RA	N	Y	Y	Y	N	PHRA_06753;PHSO_00452	1.0	23	50	RFLRIRESEDDGYDNTENEER	183	MRACYVLLAAATALLTTSDVVSAMSVSKAMPQGWLSSTGNTAQTSGIANRFLRIRESEDDGYDNTENEERGMLNLVYEGGVNFFKKMTQSAPALNKVDDQAAALVKFEDKWLAGQVDKFSDKYLTMFKQIHELGYTPRQVSRMSGLAKKTLSMNKHQLLHDGDYMFWLYYSRWWAENVAKKAA
IUM83_10877-RA	N	Y	Y	Y	N	PHSO_00452	1.0	23	49	RFLRYRESEDDGGNNTENEER	170	MRACYVLLAAAVALLTTSDVASAMSVSKATPQDLSSTDNTAQTSSIAKRFLRYRESEDDGGNNTENEERAMLNLVYEGGANFFKKMADFVPVWNKVDVQVAAIAKAEDNYRRMFKQIHELGYTPRKVARTSGLAKKALSMNKNQLLHDGDYMFWLYYSRWWAKNVAKKVA
IUM83_08153-RA	N	Y	Y	Y	N	PHSO_02561	1.0	21	55	RLLRGKTKEIDAARVEDDEER	158	MRLLLWVLLVALATFLTSAGALSTINPDKKLVLQVNSGEKTALLTTDDENNRTKRLLRGKTKEIDAARVEDDEERAIMIKLEGLFQRLKERVRAINPFSTENMEKRFAVLANEGKTPDYFKKEYRIGTWSSRHWNRRFYREYRAWYQRTHPDWVSSLS
IUM83_16896-RA	N	Y	Y	Y	N	PHSO_03938	0.999	16	43	RLLRTNYNFADADAVNTGREER	172	MLLLLSVAALLDTTDANSVPTNNIRGDQVLSRWLAEREANPRRLLRTNYNFADADAVNTGREERAGAAVIQAYYAQQRASSTAKIAKKAADAIEQSGKSGKLKRLNAFVQKELEPFYEYSLFTQFYYTKKLDPAKAKAALFDEYGMLGEKLANRYAAFYANEQKMATLNIAH
IUM83_15201-RA	Y	Y	Y	Y	N	PHSO_08299	1.0	20	46	RHLRSYNMNDLEGENKNEER	188	MRLSCVLFVAVAAFFAISDAASTADEKRVPSTATDTANQARITRRRHLRSYNMNDLEGENKNEERFQMSQTHLEEFAQLLRAERAQTQAHTINIDAILRAAPTREGELARVAAYFETHENILGGWLKKSTLDTLRTASPSDMKGTFQEWKVQGKTLENLTELLNAEPYVKKEYAKVAVMYGLYLKRLP
IUM83_17824-RA	Y	Y	Y	Y	N	PHSO_08299	1.0	20	46	RHLRSYNMNDLEGEDKNEER	188	MRLSCVLFVAVAAFFAISDAASTADEKRVPSTATDTANQARITRRRHLRSYNMNDLEGEDKNEERFQISRTRLEEFAQRLRAERAQAQAHTINIDAILRAAPTRAEETEIVAAYFARRENILGGWLKKSTLDTLRTAHPSDMKVTFEKWKVQGKTLENLTELLNAEPYVKKEYAKVTLMYRLFLQSLP
IUM83_15654-RA	Y	Y	Y	Y	Y	PHSO_11452;PHSO_25152	1.0	23	51	RMLRSFAPEDESDTEER	208	MPTGIHLLLALVALLIGADAANGDSQADQAALATTSGQALVIEVSKGVAKRMLRSFAPEDESDTEERWGWPDPKDPAEVFEKLGLASVLNSESAGVKWLRSVQKYRKAKGSILHFPNEQVYSTLRQNGHSEGDIAVFFQSLTQHRKVGGLAGELQDFQFQRWLHHRLTAAQVEEMLSSAPDAVRPHIVEKYTLLSVGDAMRHVNNPRW
IUM83_02539-RA	N	Y	Y	Y	N	PHSO_13295	0.999	23	49	RLLRSKPAAEDDGKENQEER	160	MKLCATLRVLVAAFLVIHSTASAFPADQPANPPLADAFSINKIQHVEKRLLRSKPAAEDDGKENQEERAFNFNLDGLKNLFKAKTAEELAEAAKKAASKKFWEDVANEPSIRHERFPAWKKDNIDVSTIAHQLEAHGFKGSKFDNIVAKYEHFRSTGEIS
IUM83_11062-RA	N	Y	Y	Y	N	PHSO_16758;PHSO_20977	1.0	20	36	RVLRTHTQFKVTEDESNTEER	116	MRLYQVLVLIAASFLVASDALSTTTASDEVDGPNQRVLRTHTQFKVTEDESNTEERGPLSRSQVKELVKEVGIDWKLVKANPMYLQRHEKYAEYLEKMNEILVKQKSKGSPRIKSS
IUM83_09703-RA	N	Y	Y	Y	N	PHSO_23826	0.999	20	50	RSLRGLKTTDNAANEER	295	MTKWFFVLVTALTLLVSSYALVAPALSSEIKPMSVSEVNQATQVNMNSKRSLRGLKTTDNAANEERVVATELAKWVETVVAKSKLGQLIQKAKLERIAKRQVFVDELVKGRASYEKLSKKHVTYEEYAKALGVTAADHKYESIALKPASVGGAVKVETPAPGGTSEPPQDVVDLEDASDETSTPVSKFKNQGPLSLAQEEPVLSHPDEASQPSPEALVSSCPLTIAEVPPRVVSPSASRMVTDLTEITEERRVERMAVAQAKAYTEDRHRRLERAMPVAGSGESRPGVPGSRSSG
IUM83_18765-RA	Y	Y	Y	Y	N	PHSO_23826	1.0	20	50	RSLRGLKTTDNAADEER	162	MTKWFLVLVAALTLLVSSDALVAPALSSEIKPMSVSDVNQATQVNMNSKRSLRGLKTTDNAADEERIGVPGLVQTVETVVAKSKPGQLIQKWKLARIAKREAVVDKLVKGRASYEELSKKHVTFEEYAKALGVTAADYNYEFIAFKPFRDKKFKFKMGDTLR
IUM83_03065-RA	N	Y	Y	Y	N	PHSO_23873	0.996	18	47	RSLRNQDDTYGKYGLNGAEADGEER	163	MRLSYIVLVAVLSSISTASREMGINQPQLPAARSIDAAENGGMAGQRSLRNQDDTYGKYGLNGAEADGEERGMEFLRKFSPVTWAKMKINNHKLRKAARLAANERKFKEDMGLLEMLEKTFYKNWRENKYDEAAQKADLIAHQVPENTFADVLKWYTPYKESS
IUM83_18779-RA	N	Y	Y	Y	N	PHSO_23888	1.0	23	44	RFLRTGQGNKLDIDDDAEER	168	MRLASLLLGATAVLLASINATASIADTKAISQRKVGQIDNQAKRFLRTGQGNKLDIDDDAEERGMEKYGNLVIKLKDTGRMNTRLVNSAKLAAEKSGVKLTSADHLNTRLTKSAKLSAEKKSGVKLTDIDHLNTRLTRSDDLQKLRYAIKLRKRLKTPLTGKLKKRAT
IUM83_16710-RA	N	Y	Y	N	N	-	1.0	21	36	RRLRLLGAVEEER	196	MRFTVFVAVVVAIFTATSVSAESAILRSNGAPAFGRRLRLLGAVEEERNAAVASGKWIEGVKEDVALRKIAKEIINVKKASQLTKDEYAKLRLMAEVAKQKKVGGDAAKLTKMLSKGGKTDDEVAKLVKGVSEAAGKGEISKDMMAQLSKVLAEEMKKAEPKKMSALKKAVVAALGITVGAAVIYIAYGMMNPTRA
IUM83_04544-RA	Y	Y	Y	N	N	-	0.972	24	50	RFLRSIKANRESEER	122	MRVCYLVMVTASVFLASVAEKSVAMNLDQPQLSKLGSPGAAKEIKPDTARFLRSIKANRESEERSGIEGVEKMIKALAGKNDLQAFHHMQFAYPHMPMDDRIAVVKLYLEKVAKKAEAAAKQ
IUM83_19364-RA	N	Y	Y	N	N	-	0.998	18	49	RYLRANKNEGDGEKEER	165	MRVSFFLLLVSVATIVSSTTCLVGAEKESVWIHRSGNIDKGAHGEKMVRYLRANKNEGDGEKEERGVFFPNRLKALFRVKSSTLNRGQMATKLSDTETKNLQKVASEIADTKFTAAEGKSLQKAVSYVAKGKLTQNDVKSIEKAVVVGWIPAVAYINRDEIYGSG
IUM83_18758-RA	Y	Y	Y	N	N	-	0.964	19	50	RFLRSIKADRESEER	120	MRVCYLVMVTASVFVASVAEKSVAMNLDQPQLSKLGSPGAVKEIKPETARFLRSIKADRESEERSGIQGVEKMIEALAGKNKLQAFHHMQFAHPFMPMDKRTAVVKLYLEKVAKKAAAKQ
IUM83_13074-RA	N	Y	Y	N	Y	PHAG_01284;PHAG_04265;PHAG_06827;PHAG_07895;PHAG_08422;PHAG_09962;PHAG_09963;PHAG_10327;PHAG_10629;PHAG_10834;PHAG_11634;PHAG_11886;PHAG_11915;PHAG_12338;PHAG_12341;PHAG_12404;PHAG_12405;PHAG_12905;PHAG_13069;PHAG_13317;PHAG_13338;PHAG_13801;PHCA_00592;PHCA_01549;PHCA_01571;PHCA_01579;PHCA_03108;PHCA_04518;PHCA_05648;PHCA_07155;PHCA_09940;PHCA_09941;PHCA_09942;PHCA_11620;PHCA_11623;PHCA_11641;PHC…	1.0	24	47	RLLRDDDSEER	498	MRFLSVALLLLIATVLLTNGDAVARKLESTSGDLVSGAEYQEPAVLRLLRDDDSEERALPVPAPSVALFTKWVKSLGSKITDNVQARYWLWRKRSADDIFKRLKLDGGLDTLFSNPKLKTLNTYIALLNKKNPDKTVSLAGLISKSYGDLALARKIEYALNDPSQKRMAAMLAFQQRQNWKAAGKTSDEVFKMLQLDKAGYDLFQTPQLNSWYNYVVMANKNDANSVMIATLTARYGDDGLAAIFLAGAKPRVRRMRWVSMKLETAMGQEWVRKGLTSDDLFKLLKLDEDVDKVLTNPALVTWVGYLGRYNAKNPEKQTTMIGTFTKFYGDEALTKALEAAKKVPDTEKMATRLQEAQFKQWLDAKSTDDVFKLLKLDDGVDKLLTNPSLTTWISYAKL…
IUM83_03466-RA	N	Y	Y	N	Y	PHAG_01284;PHAG_06827;PHAG_07895;PHAG_08422;PHAG_09962;PHAG_09963;PHAG_10327;PHAG_10629;PHAG_10834;PHAG_11634;PHAG_11886;PHAG_11915;PHAG_12338;PHAG_12341;PHAG_12404;PHAG_12405;PHAG_12905;PHAG_13069;PHAG_13317;PHAG_13338;PHAG_13801;PHCA_00592;PHCA_01549;PHCA_01571;PHCA_01579;PHCA_03108;PHCA_04518;PHCA_05648;PHCA_07155;PHCA_09940;PHCA_09941;PHCA_09942;PHCA_11620;PHCA_11623;PHCA_11641;PHCA_12316;PHC…	0.999	20	49	RLLRTHTIIADGEER	498	MRLHRLVFVSAAVLLGPVKGAVETQLSTPGSELRIRPLAGDRSDALTTRLLRTHTIIADGEERSIPVSGVETLANTLKSTTTIDDELKALLAKGMNADDVFKLWGLNKADDVLGNPKLDQWVSYMRLFNKENPKHQTSLISTLVAHYGEDGVARMIGLAKQVPGTATMAKRLETEQIYRWMEARASPEDIFKLLKLHKTGYKLFEAPQVNSWMKYVDMYNKKYPRRKVSMFAELKIRYDEDTLVDMIIKASKVPSTKAIAVRVQSEQTQRWLSTGRSPNDVFTLLKMHSAKQKDTLFENPLFSSWLKYTDDFNERYPRREDLAISTMMEHFSSDTLAKLVVDANKNPSTESVSKRLGAELLQKWNRNGDAPDTVFTLLKLNKAGDKLFDSPLLPTWEKY…
IUM83_03795-RA	N	Y	Y	N	Y	PHAG_01284;PHAG_06827;PHAG_07895;PHAG_08422;PHAG_09962;PHAG_09963;PHAG_10327;PHAG_10629;PHAG_10834;PHAG_11634;PHAG_11886;PHAG_11915;PHAG_12338;PHAG_12341;PHAG_12404;PHAG_12405;PHAG_12905;PHAG_13069;PHAG_13317;PHAG_13338;PHAG_13801;PHCA_00592;PHCA_01549;PHCA_01571;PHCA_01579;PHCA_03108;PHCA_04518;PHCA_05648;PHCA_07155;PHCA_09940;PHCA_09941;PHCA_09942;PHCA_11620;PHCA_11623;PHCA_11641;PHCA_12316;PHC…	0.994	21	42	RFLRVDSTRDEER	1001	MAIEWRILLFAVAAVLAVADAYLASDSTPPTLSGPTSVYFNRFLRVDSTRDEERAGVPAPFMEKARSVLLHSVVPEKLVKWLAKEKPVTDVFVRLGLAKAGDKLFQSPNFLTWAKYVNDLGEQAPGKATTMLSTLKFQYSDEALTQMVIAAKTADDTKDVANKLQLQQIDSWLSKRESPDDVFNLFKLNKDDLLANPELATMNKYVKLFNDGNPSSETTLISTMTNSYGEEGVVKILQEAMKVPETKVMANELQLQQIHRWLSKGESPDDVFNLFKLNKVGDDLLANPELVTMNKYVKLFNNANPSRKTTLISTMTNSYGEAGVVKILQEAMKVPETKGMAKNLEAEMLTDWLTNGLSPDGVFKMLKLDKVGDTLFSNPVLVSWTKYMNAFNQKNPDKS…
IUM83_01668-RA	N	Y	Y	N	Y	PHAG_01284;PHAG_06827;PHAG_07895;PHAG_08422;PHAG_09962;PHAG_09963;PHAG_10327;PHAG_10629;PHAG_10834;PHAG_11634;PHAG_11886;PHAG_12338;PHAG_12341;PHAG_12404;PHAG_12405;PHAG_12905;PHAG_13069;PHAG_13317;PHAG_13338;PHCA_00592;PHCA_01549;PHCA_01571;PHCA_01579;PHCA_05648;PHCA_09940;PHCA_09941;PHCA_09942;PHCA_11641;PHCA_12316;PHCA_18786;PHFR_10018;PHIF_00139;PHIF_02396;PHIF_02585;PHIF_02586;PHIF_03510;PHI…	0.999	22	45	RLLRPTNEDEER	269	MDPRYVVVALVILLASASASIASTETKALDGRLLEVNPNGARTTRLLRPTNEDEERALPGLDNLKAAVKMKTWLVKKKSGADILAKLKLNEKVEDALASPKLATLDKYLNLLRNKNSASDASLLGTLTAHYGEGVVAAALASAKKVPDTKLTATKLQTQQLEGWLSSGKTADDVFGILKINKKVEDALASPKLATLDEYLNLLRKKYPASDASLLGTLTAHYGEGVVAAALVSAKKVPGTELTATKLQTQQLEGWLNSGKTAGDVLDPE
IUM83_17512-RA	N	Y	Y	N	Y	PHAG_01284;PHAG_07895;PHAG_08422;PHAG_09962;PHAG_10327;PHAG_10834;PHAG_11915;PHAG_12338;PHAG_12341;PHAG_12404;PHAG_12405;PHAG_12905;PHAG_13069;PHAG_13317;PHAG_13338;PHCA_00592;PHCA_01549;PHCA_01571;PHCA_01579;PHCA_05648;PHCA_09940;PHCA_09941;PHCA_09942;PHCA_12316;PHFR_10018;PHIF_00139;PHIF_02396;PHIF_02585;PHIF_02586;PHIF_02908;PHIF_03510;PHIF_03511;PHIF_03512;PHIF_03515;PHIF_03516;PHIF_03580;PHI…	1.0	22	33	RALRSLSDKGRDVSSTKTLSRPSKVAVSGGEEER	327	MRRTNVAVLVAVIFLAVNSALAARSGFEDISPRALRSLSDKGRDVSSTKTLSRPSKVAVSGGEEERAIAIPSLAKIKEWITTNISRLKRWYSNRKQAQDWMKEEKTPDEIFKLLKLDEDLDTVLDSPKLTTWAVFLVKYNKKHPEKAQTLLGVLTKHYGTLPLAKALETARLNPSGDSFKLANKLQGGQLMGWRWNGLSTDVVFDMLKIGDGSVEKLLSNPALNVWVYYFTRWNRYNPDREVSMIAKLRTTYDDIALAKAIEAAMKEKRSTNAIQILQKAQFKMWLLEGKDPPKIFKMLKIEMTKWPYDPNVDIYRAYKLFYKENNM
IUM83_12981-RA	Y	Y	Y	N	Y	PHAG_01496;PHAG_01497;PHAG_07406;PHAG_08869;PHCA_00574;PHIF_03458;PHLA_03690;PHLA_10660;PHLA_11057;PHMU_14970;PHNI_02894;PHPA_00405;PHPA_14179;PHPL_05622;PHRA_10172;PHRA_10173;PHRA_10176;PHRA_10182;PHRA_10780;PHRA_10787;PHRA_11070;PHRA_12552;PHRA_12860;PHRA_13681;PHSO_11349;PHSO_15271;PHSO_23531;PHTT_08757	0.99	23	43	RLLRGTATDVDLEAEDR	250	MRTCRALLVAAFILVTIIDPLAAANRAEIQSLSIKHVNTNNGRLLRGTATDVDLEAEDRDFISVVKSLAADAKMSWKTSRWANSGKTDKQVREKLGLVGLKGKALENSPNYKHYKDYLYKAEGVEMNRWLYAKTQTETVWNNLKLEEMTPAQRERSDALRRYKRYALKFDHYVKTSSYFERSVSHNQNSDAEMAVKIQLWVEKRQSRFFVEHVLGLEGMTEDGRAVMETNKYYEEFLTKREEAKLHRRNK
IUM83_00302-RA	N	Y	Y	N	Y	PHAG_01496;PHAG_07406;PHAG_08762;PHAG_08869;PHAG_10256;PHAG_13647;PHCA_04933;PHCA_12826;PHFR_02279;PHIF_08514;PHIF_08544;PHIF_09462;PHIF_09823;PHIF_09844;PHIF_09846;PHPA_03743;PHPA_09357;PHPA_11441;PHPA_26159;PHPL_06480;PHPL_12294;PHRA_06470;PHRA_06472;PHRA_10172;PHRA_10173;PHRA_10176;PHRA_10182;PHRA_11070;PHRA_12552;PHRA_13681;PHRU_12694;PHSO_01492;PHSO_15727;PHSO_15774;PHSO_23531;PHTT_08719;PHT…	0.998	24	51	RSLRVGKVTDTGDESAEDR	300	MRLQQALLVVIAAVSVSTIPLSAAKETETSTLEFPASGRSTSTFFDATNGRSLRVGKVTDTGDESAEDRGLWSSIKVRWWLELEKSDDQVKKALKLDGLEGAALTSHKNYNTYMKFAKKAVGYRVNKWYRKKYTTFQVWEEQGLGHVTHASQLGTIWNTEKFKVYERYVNYFDTNVLRTMKAGYGPPKLMLSRGATEAEMAARTLIMVRAGRPAKYAKLALGMTVSTYPRLVLMSGAKLESNADSKFFKLFLEKKKPALLKERDTLNSAGKLSSDQERRKSEVAEELALVEQYVPPKPVQ
IUM83_03814-RA	N	Y	Y	N	Y	PHAG_06827;PHAG_07895;PHAG_08422;PHAG_09962;PHAG_09963;PHAG_10327;PHAG_10834;PHAG_11634;PHAG_11886;PHAG_11915;PHAG_12338;PHAG_12341;PHAG_12404;PHAG_12405;PHAG_12905;PHAG_13069;PHAG_13317;PHAG_13338;PHAG_13801;PHCA_00592;PHCA_01549;PHCA_01571;PHCA_01579;PHCA_03108;PHCA_04518;PHCA_05648;PHCA_07155;PHCA_09940;PHCA_09941;PHCA_09942;PHCA_11620;PHCA_11623;PHCA_11641;PHCA_12316;PHCA_13141;PHCA_13428;PHC…	1.0	19	42	RFLRFDDEER	642	MTQVLWVSVLVAAAVLANADAYFVTDSKLLLRSDPFGIYSKRFLRFDDEERAGESTIIAEKTKALLGPSVSAGKLSKWLTNGKPVEEIFVRMGLGTKVLDNPRKAMSLMASLTTKYGDEALIKMIETAKKVSQTKDVATKVEMQQFQYWATIGKHPDDVFNLYALNKAGDDFLSNPQLATWSAYLNVFNKQNAKEQTTLIAAMTKSYGDEGVVKILEAAKKVPETTETAKMLESKQLQRWLRTDPDDVFKLLRLDKAGEEMFNSASLNAWGKYARAYNANNPEKKTSLIATMTTHYGDEGVIRLLEAVKKVPASETIAARLQSEQLQYWLSIRKEPKYVFKLFQLNKAEDKLLESPLFSAWAKYSDDFFKYGDMDSAAFKSMRPYYNDQQLATMILAAE…
IUM83_16738-RA	N	Y	Y	N	Y	PHAG_06827;PHAG_07895;PHAG_08422;PHAG_09962;PHAG_09963;PHAG_10327;PHAG_10834;PHAG_11886;PHAG_11915;PHAG_12338;PHAG_12341;PHAG_12404;PHAG_12405;PHAG_12905;PHAG_13069;PHAG_13317;PHAG_13338;PHAG_13801;PHCA_00592;PHCA_01549;PHCA_01571;PHCA_01579;PHCA_03108;PHCA_04518;PHCA_05648;PHCA_07155;PHCA_09940;PHCA_09941;PHCA_09942;PHCA_11620;PHCA_11623;PHCA_11641;PHCA_12316;PHCA_13141;PHCA_13428;PHCA_18579;PHC…	1.0	21	38	RLLRVHKYLLNDEER	480	MRLHFVVLLVVTAFAIAPLTAQETTRVSSVAEYQYANRLLRVHKYLLNDEERGITVHSTTIDRLKAFLERGDTADDVFKLLTLDKAAKDVLANPMLDDWVAYMKLYNQKYPKKQTSLISTLTKHYGDERLAAMIDAAKKAPKIEGKVPKAAIMAKRLEFEQIHLWLGQQKTPKEVFALLKLDDAKVDPFLQPRMVTWAKYVEYFDQANPGTKASLLPAFGHYNEENMVSMLIAAKTVPSTERLAVRIQVELTQLWLRKERTPAYIFPMLKLDQAGDTLLQNPLFFAWMKYTDDFNEMYPKMRVPAITTLKTYKQYTNELLAKMVLEAEKSPSAASIAKQLQAELLENWLKSKKSPSGVFRLLGLNKVGDKAFESPVLEMWLKYVTFFKDTNPTVRVNIA…
IUM83_18821-RA	N	Y	Y	N	Y	PHAG_06827;PHAG_07895;PHAG_08422;PHAG_09962;PHAG_09963;PHAG_10327;PHAG_10834;PHAG_11886;PHAG_12338;PHAG_12341;PHAG_12404;PHAG_12405;PHAG_12905;PHAG_13317;PHAG_13338;PHCA_01549;PHCA_01579;PHCA_09940;PHCA_09941;PHCA_09942;PHCA_11620;PHCA_11623;PHCA_11641;PHCA_12316;PHCA_13141;PHCA_18786;PHFR_10018;PHIF_02233;PHIF_02396;PHIF_03510;PHIF_03511;PHIF_03512;PHIF_03515;PHIF_03516;PHIF_03576;PHIF_03605;PHI…	0.999	21	49	RVLRGAELLEDEER	417	MRVYSFAILLLTTTFLAAAIAAPGSSDTKAPPPSIVRSLITNGDGPRSRVLRGAELLEDEERAMKLPGNSRFVKWLNSTPKEAKLSSADKLQVKKWVRNKDSMEDVFMKGLGLNAGMDKALENPKLKIYAAYIDRFNKENPTNKVNMIDMFTKTYGDDVVARAVELNTWYSYTIKTYGQNAEKEMVSVLAAKYGYDGLSRIFAAANPRVVRMRFIALNLETAMGKGWLREGLPPAEIFKLLKLDAGANKLLTNSNVKTLQSYVDMFNSKNPEQYTTMMGVFTQFYGAKTMWNTIEAAKKAPETKALATKWQPALNRQILLDEGLTPGDVFKRLNLDGGMDKLLTSPYVTTLREYMDLFNLKHPDRQTTLMGIFTEFYGVKAMASMLESAKKVPSTEAIA…
IUM83_13078-RA	N	Y	Y	N	Y	PHAG_07895;PHAG_08422;PHAG_09962;PHAG_09963;PHAG_10327;PHAG_10629;PHAG_10834;PHAG_11886;PHAG_11915;PHAG_12338;PHAG_12341;PHAG_12404;PHAG_12405;PHAG_12905;PHAG_13069;PHAG_13317;PHAG_13338;PHCA_00592;PHCA_01549;PHCA_01571;PHCA_01579;PHCA_03108;PHCA_04518;PHCA_05648;PHCA_07155;PHCA_09940;PHCA_09941;PHCA_09942;PHCA_11620;PHCA_11623;PHCA_11641;PHCA_12316;PHCA_13141;PHCA_18579;PHCA_18786;PHFR_10018;PHI…	1.0	24	47	RLLRDDDSEER	342	MRFLSVALLLLIATVLLTNGDAVARKLESTSGDLVSGAEYQEPAVLRLLRDDDSEERALPVPAPSVALFTKWVKSLGSKITDNVQARYWLWRKRSADDIFKRLKLDGGLDTLFSNPKLKTLNTYIALLNKKNPDKTVSLAGLISKSYGDLALARKIEYALNDPSQKRMAAMLAFQQRQNWKAAGKTSDEVFKMLQLDKAGYDLFQTPQLNSWYNYVVMANKNDANSVMIATLTARYGDDGLAAIFLAGAKPRVRRMRWVSMKLETAMGQEWVRKGSTSDDLFKLLKLDEDVDKVLTNPALVSWVGYLGRYNTKNSEKQTTMIGTFTKFYGDETLCKLVEARF
IUM83_14466-RA	Y	Y	Y	N	Y	PHAG_07895;PHAG_08422;PHAG_10327;PHAG_10629;PHAG_11634;PHAG_11886;PHAG_12905;PHAG_13338;PHCA_00592;PHCA_05648;PHCA_09942;PHCA_18786;PHFR_10018;PHIF_00139;PHIF_03511;PHIF_03515;PHIF_03576;PHIF_03580;PHIF_03583;PHIF_03590;PHIF_03592;PHIF_03594;PHIF_03605;PHIF_03611;PHIF_04500;PHIF_07457;PHIF_07461;PHIF_09812;PHIF_16859;PHLA_04370;PHLA_04536;PHLA_04745;PHLA_11606;PHMU_07666;PHMU_08146;PHMU_09124;PHM…	1.0	20	53	RMLREVPGEENEER	311	MGFNCIAVLVAVAFLTCANSASTSTVSKTIANGFQATILSNADNDKDIPSVKRMLREVPGEENEERGVLSDRILNVKLNRWLGKGKFPSAVLVKLGLNGGVGEALVNKHWDTLVRYVDMFSAKYPETQASLVRTLAAHYGEDVVAKALVTARESGNTAHMATSLQRQQFEGWLNNRKSGDDVFELLKIRDMGIGSMDSRALVTLNEYLERFNVQFPRAAKDSFTVLRDGFGEAAFARVLADAKLHPVSRTMLENARKYQKKLFTNWLNRGEEPLQILSNLFGVNRFADANPEVQLVINNYNAFYKQRMAGQ
IUM83_16372-RA	Y	Y	Y	N	Y	PHAG_08422;PHAG_10327;PHAG_10629;PHAG_10834;PHAG_11886;PHAG_12338;PHAG_12341;PHAG_12404;PHAG_12405;PHAG_12905;PHAG_13317;PHAG_13338;PHCA_01549;PHCA_01579;PHCA_05648;PHCA_09940;PHCA_09942;PHCA_11623;PHCA_18786;PHFR_10018;PHIF_00139;PHIF_02585;PHIF_02586;PHIF_03511;PHIF_03515;PHIF_03516;PHIF_03576;PHIF_03580;PHIF_03605;PHIF_03611;PHIF_04500;PHIF_05429;PHIF_05451;PHIF_05646;PHIF_07457;PHIF_07461;PHI…	1.0	20	51	RMLRTDNLYAVDEEKEDR	321	MRLLNIAVLAATALVAIAEGTPTSVAKMTAPNLPALVRSFTAAQHDAPTKRMLRTDNLYAVDEEKEDRAFGNGIVGAIKSLSSKVKLNSGLRAMLKKQQSADDALVFLKLNGGVDDILSSPNLKYLAKYISKYNKKFPETRVTMAGTLTKQYGDDAVAAMLVAGQRSLNTKDIAEKLEAELFRLWDHAGKSYSDVFRLLKLKEADNPLKGDVYQAWQNYFTAYNNHAPPQDRIKELNVLTDIYGERGLAALLQKVKRDHDPMHTAMKLEREQFNSWVSKKVRPKNLFEIIFKLESKDATRTDKGIRGAYKVWWNANAPKVK
IUM83_17835-RA	N	Y	Y	N	N	PHAG_10074;PHMU_08622;PHNI_05593;PHPA_08160;PHPS_13086;PHRA_07348;PHRA_07355;PHSO_08321	1.0	21	30	RGLRSVSSSEELHDIKVHAVDEGDDSEEER	184	MRLSLLSVVTAALTLLASGTAESADKGSHRGLRSVSSSEELHDIKVHAVDEGDDSEEERGGNGLSSAALKWKKIRTSVRLKELEEALSIAKTQVKAAVQAAVKAKQIEAVAKFLDDTTVEKMVKNVAYRSDVFKGWHDIRIEPQTVFTTIAESGKYTGAKWTYIGDGYLEYVTDIAKAAAKRHA
IUM83_15190-RA	N	Y	Y	N	N	PHAG_10074;PHMU_08622;PHNI_05593;PHPA_08160;PHPS_13086;PHRA_07348;PHRA_07355;PHSO_08321	1.0	21	30	RGLRSVSSSEELHDIKVHAVDEGDDSEEER	184	MRLSLLSVVTAALTLLASGTAESADKGSHRGLRSVSSSEELHDIKVHAVDEGDDSEEERGGNGLSSAALKWKKIRTSVRLKELEEVLSIAKTQVKAAVQAAVKAKQIEAVAKFLDDTTVEKMVKNVAYRSDVFKGWHDIRIEPQTVFTTIAESGKYTGAKWTYIGDGYLEYVTDIAKAAAKRHA
IUM83_04882-RA	Y	Y	Y	N	Y	PHAG_11636;PHCA_06827;PHCA_06834;PHIF_03328;PHIF_08901;PHIF_13775;PHIF_16480;PHNI_01270;PHPA_04612;PHPA_04977;PHPA_10052;PHSO_03191;PHSO_10208;PHSO_15187;PHTT_11871	1.0	19	45	RALRTDDEER	234	MRFQFVVLWLAVVASHAEAAAIAHPDKSVVADQLPFAADKEFPERALRTDDEERGGVPGLSTLAGLLSKAGPSAENLANKIWLSARTNPKQVFNSLHLADAGVKLEDNPTVLQWLKYVEMYRAKKSGHGWHDSDVYFLLLQTTNSEAEVAKLFQSLTENPKLATLGKNLQETQFASWIFKSTDPRSIPSVLGLRNADPIVDNYAIYFSALANKRAATEGQRVSPDELGALLAAH
IUM83_11181-RA	Y	Y	Y	N	Y	PHAG_11636;PHIF_08901;PHIF_13775;PHIF_16480;PHPA_04977;PHSO_03191;PHSO_10208;PHSO_15187;PHTT_11871	1.0	19	45	RALRTDDEER	184	MRFQFVVLWLAVVASHAEAAAIAHPDKSVVADQLLFAADKEFPERALRTDDEERGGVPGLSTLAGLLSKAGPSAENLANKIWLSARTNPKQVFNSLHLADAGVKLEDNPTVLQWLKYVEMYRAKKSGHGWHDSDVYFLLLQATNSEAEVAKLFQSLTENPKLATLGKSLQETQFASWIFKSHLF
IUM83_13091-RA	N	Y	Y	N	Y	PHAG_12341;PHAG_13317;PHIF_03611;PHLA_11606;PHNI_00793;PHNI_03202;PHNI_09702;PHPA_00381;PHPA_05258;PHPA_21006;PHPA_21459;PHPA_21460;PHPA_21476;PHPA_27702;PHPI_17788;PHPL_05899;PHPL_15127;PHPS_00796;PHPS_09865;PHRA_09855;PHRA_12163;PHRA_12431;PHRA_12586;PHRU_04218;PHSO_15147;PHSO_22471;PHSO_22472;PHSO_24385;PHTT_07572;PHTT_12293;PHTT_14543;PHTT_15837	0.999	18	49	RHLREEDTTEER	186	MRLHYVVLLAIAASNAVALSATTNSKLVASDLPERSRSLTEGQHEAPNRHLREEDTTEERTFSIKATPGLEKFKSIPSFDKFKGLFKTKVTLGTLLGWAKKGKSPDKVFTAYELDKTGTKLFESPDFKIWYTYTALVTKTDPEKAVLTSLVGRFGESTVSSMLEGAMKVSGTKEIATALQMKQMES
IUM83_18199-RA	N	Y	Y	N	Y	PHAG_12404;PHIF_03611;PHPA_21476;PHPI_14525;PHSO_02947;PHSO_15277;PHSO_24385;PHTT_07901	0.985	22	56	RVLRTVDDDNEDER	251	MRLYSMLTVATLLAIGTSVAVGGNSQNEILKVTKVANAGFPDATRVLTPDEATEQRVLRTVDDDNEDERVLGIPTFLTIAETAKKIPSASTIAAVAKKLPGASVVEDLTQKLQYQYWLKTNKSPDEVKTFLQLDDLGAKILDSPKLDILIRYTRMYNDQKSLPQTTMIAELLKTIPVDRMVELAKKIPGSEKMIENVQYQLWLKANKSPTEVKSLLGLDNLGVKILDHPKLNIWVRYQRMYNQNHGIVNAA
IUM83_14748-RA	N	Y	Y	N	N	PHFR_06471;PHFR_06475;PHPS_14256;PHRA_09280;PHSO_18786	1.0	20	43	RLLRKRNDGLDLNDGEDR	141	MRLLHVAAVAAFALVSCCDAAAAESKSTKLTSANDAALASEHRLLRKRNDGLDLNDGEDRTIAGLGDLDLGERGTFANSNYKALYKTKTSPKQLAKEIALSFGSMEQRKELQRFYLGYYSYYTAKKRRERRKKELAGYIYP
IUM83_11334-RA	N	Y	Y	N	N	PHFR_07677;PHMU_05712;PHPS_00903;PHPS_02195;PHRU_11987;PHSO_23631	0.999	16	42	RLLRTTEAENPAQRRLVKKLPLTYIQELVNDDK	131	MRFGYVLLVVAATVFAFSCDVTSAATESSHTLRSADDVPSSRLLRTTEAENPAQRRLVKKLPLTYIQELVNDDKKLVAALTSWQEGKVTVKGLAKSLDLSTNRFKWFRNIRNRGKVDQATVLEKFRAHMGQ
IUM83_00995-RA	N	Y	Y	N	Y	PHIF_11078;PHIF_11079;PHLA_04536;PHRA_05234;PHRA_06523;PHRA_09855;PHRA_11885;PHRA_12709;PHRA_13215;PHSO_11218;PHSO_16574;PHTT_12293	0.999	22	50	RHLRTGDEDEER	235	MRVYYVALLASAVMLTSTAAESATIDSKISMMNEFSASTRSLHYDALVTRHLRTGDEDEERVINIPVLEQALANSKKLKELKQSGKTADEAFSFLKLKQVEGSLLSNNDFKLWKRYVAKLNSKDPRGAMISTLRAQFDDKKLSIMLQEAKKVKSTKSFAIQMQDELFKLWYTKSEYELKDVVTTVFKLDGPKWREVERQDPRWDVYSNYITYVRNNYDESFGGEFAKPIKSAKLE
IUM83_19918-RA	N	Y	Y	N	Y	PHLA_04536;PHPI_17788;PHPS_01174;PHRA_05234;PHRA_06523;PHRA_09855;PHRA_11885;PHRA_12709;PHRA_13215;PHSO_11218;PHSO_16574;PHTT_12293	0.999	22	50	RHLRTGDEDEER	235	MRVYYVALLASAVMLTSTTAESATIDSKISMMNEFSASTRSLHYDALVTRHLRTGDEDEERVINIPVLEQALANSKKLKELKQSGKTADEAFSFLKLKHVEGSLLSNNDFKLWKRYVAKLNSKDPRGAMISTLRAQFDDKKLSIMLQEAKKVKSTKSFAIQMQDELFKLWYTKSEYELKDVVTTVFKLDGPKWREVERQDPRWDVYSNYITYVRNNYDESFGGEFAKPIKSAKLE
IUM83_02028-RA	N	Y	Y	N	Y	PHLA_09639;PHPS_02722;PHRA_03732;PHRA_03741;PHSO_22731	0.999	23	38	RYLRAAETEVDDLSDNDEDR	289	MRPYFVLLLALALIHACSIVVLADSGRALETANGEHGRYLRAAETEVDDLSDNDEDRLLGYNTLQLWRMRRAAGKLMNSQLTTQQEAALRKWLAAKQDGFLTKWLQSSSVYPDQVYSKLGLTKLGERAKSSPNYKLYKQYTDALLQRWTNFQASPETVYKSLRLDKLGTAAKQSPSYPIYEKFLKLTQAKTSQLTPTQRLQKWLESSGTYPDKLYKELGIAGLSSDSADYKLYQRYVDALFERWSSFLPSPETVYKSLRLDTLGANAAKSPSYPIYEKYLKRFLNQPAH
IUM83_14928-RA	Y	Y	Y	N	N	PHPL_15110;PHPS_03628;PHSO_14604	0.999	18	44	RFLRIVEQGKNTAFSVLNKEER	176	MRISSVLFAVASVFLASSDVLSTLTDAKMTVPVDNVESKVGANRFLRIVEQGKNTAFSVLNKEERTIPKLDRVVSDLSDNAVNTAKKLTRSVSLSSPTIEEEIIALKKLYKSVKASYMPVFEDFAVAQKITPRQAADKLGIWEKLKTMSMDELNNDPFYHFWKEYTRYWNKYHFSE
IUM83_16912-RA	N	Y	Y	N	Y	PHPS_01174;PHSO_11218;PHSO_16574;PHTT_12293	1.0	20	44	RHLRTIDDAGEER	186	MRLHFIVVLAVATLVATTTAADEPKTGVISDSVPSIEKDVPPTRHLRTIDDAGEERGITFSLPGLETATNIFKSPNQKILDKLVKSGQTPDQAFAFYKLDKFGNTLQLSEPNFKLWVKFVIKTNKKYASSIVLSKLQKQYGDDHKLAEMLRKAAKVEETKKTATKLEALLAKQLDAMRYHRASFQD
IUM83_06485-RA	N	Y	Y	N	N	PHPS_02236;PHSO_07044	0.999	23	46	RSLRGANQDSSKGDDK	161	MKLSYLIAFAAVVVASTAVPASASTGLTTNNLAEDFQVAPELAALRSLRGANQDSSKGDDKKPKGEHGDKKKGGDKKKDGDKKKDGDKKKKEKKEKKEKKEKRKEEEREKKHGKKDGDKKHGKKDGDKKHGKKDGEKKHGDKKHEQKDGKKDHKKTDGSKK
IUM83_19914-RA	N	Y	Y	N	Y	PHRA_05234;PHRA_09855;PHRA_11885;PHRA_12709;PHRA_13215;PHSO_11218;PHSO_16574	0.999	22	50	RHLRTGDEDEER	235	MRVYYVALLASAVMLTSTAAESATIDSKISMMNEFSASTRALHYDALVTRHLRTGDEDEERVINIPVLEQALTNSKKLKELKQSGKTADEAFSFLKLKQVEGSPLSINDFKVWKRYVAKLNSKDPRGAMISTLRAQFDDKKLSIMLQEAKEVKSTKSFAIKMQDELFKLWYTKSEYELKDVVTTVFKLDGPKWREVERQDPRWDVYSNYITYVRNNYDESFGGEFAKPIKSAKLE
IUM83_11650-RA	Y	Y	Y	N	Y	PHRU_12492	1.0	24	54	RSLRTANTKLDDVTRRLTSESTVDNGEER	146	MYLLHVLLMALALTLSIGDGLSSAADYKQSGLVKAADGEARSLKADQVAGPERRSLRTANTKLDDVTRRLTSESTVDNGEERTSLARLALAKLQLQYWSWKKVTPNVVYHGFGLHHLSGDALKNSKLRELWEAYGKKWKSRQVIIR
IUM83_19610-RA	N	Y	Y	N	Y	PHRU_12492	1.0	24	54	RSLRTANTKLDDVTWRLTSESTVDNGEER	146	MCLLHVLLMALALTLSIGNARSSAADYKQSGLVKAADGEDRSLKADQVAGPERRSLRTANTKLDDVTWRLTSESTVDNGEERTSLARLALAKLQLQYWSWKKVTPNVVYHGFGLHHLSGDALKNSKLRELWEAYGKKWKSRQVIIR
IUM83_03642-RA	N	Y	N	Y	N	PHAG_11936;PHCA_09819;PHCA_09820;PHIF_09872;PHIF_09876;PHIF_09877;PHIF_15989;PHLA_04791;PHMU_09443;PHMU_09444;PHMU_12328;PHNI_02335;PHPA_11397;PHPA_11406;PHPA_11408;PHPL_11758;PHPL_11892;PHRA_07626;PHRA_13635;PHSO_14558;PHSO_14559	1.0	23	55	RFLR	147	MRLQYLLLMAVATLAATSCTVSAARVVIDSNLRTVASDERVQAIDTVKTEPRSRRFLRTTDTNNIQESQVYNPDKKPVFIEHKLKKTLTDPRKNQKLYERWYNSGFSVKQVDYGLSQNENRDLELTYKNLSLGYAKYFKSRRSQEGK
IUM83_17368-RA	N	Y	N	Y	N	PHIF_08669;PHSO_16758;PHTT_10866;PHTT_16243	0.996	20	44	RLLR	120	MPLSQVVVVITASFLVTSEALSTTMDSDQAKVSKVVSPGASHHRLLRIHDTADEDEDTSDDSEARGLTPEQMEELKDYAIKKLGIDWAKSERSTAYFQSLKNCAKYVAMYNNYFQKNRGY
IUM83_02073-RA	Y	Y	N	Y	N	PHMU_12455;PHPA_09978;PHPS_04704	0.999	23	50	RFLR	154	MRVCITLLVAMTMLLADTETVSAATSSGPTKLAQVGSFKAFSNVQSNDARFLRKRDADKTNDLDTEVRGFTLNDVWKKVAPYLSSEQKAKKLLAKTEEQLINHGHGPDDLKNAVKVLEKKKRYTAEQLAILRSKADEWSKLWYRKAGNLDPLRG
IUM83_08619-RA	Y	Y	N	Y	N	PHSO_23824;PHSO_23826	1.0	20	52	RSLR	156	MNKWLLLLVVALTLTVKSDALTAPEASSEGKVSKPSVQDLHHTGQVATKDKRSLRGIKVTDDAVDEESGTIGVAQSLEAALSRTKVGQILRAKKQMRLAAREASVKKLVDGEASLETLHSNKVSYDEMYETLGISKRTHPKANTAARVQEFGKLRR
IUM83_14125-RA	N	Y	N	N	N	-	1.0	24	40	RQLR	321	MKSSPAPLVFLAALLAAPPSAVNSKKTEVATLQQVLRGARQLRQDDALFPSSTTTDVYEGASVWGGSPVVTETGTNYTSAKPTFGKITSKPGECVVASPIEYISEKYLNWVWDNRIGPNADASRKGNWNKNFLMDKLVHNKGSINYCVRWDAKTNLDKNSASKFQAILERHFNAWNAWLDGYNCWPFKELKVNIVGWAARQASQFEWSDESLGKIYEGNIDPSDNGPQCPDECYRFYSNAQGVWSDTSACNDEPYDISFWLKDDIPYGFGFDWGQEVSLENTLEHLYDRNIMFVGHEIGHGFGLPDTDRRTNPPRTSRTPS
IUM83_19969-RA	N	Y	N	N	N	-	0.999	20	49	RVLR	72	MNKLVGLAVVALLQVTSTSARTEAHKFDPEDKCPTLCERDYDPVYESNRVLRNQHLLERWMTIPDSWTLVLG
IUM83_10765-RA	N	Y	N	N	N	-	0.963	18	43	RRLR	262	MEEATTLLLSVALGPCALEDDPQWRDVPAVVRSSFLLLAEELRRLRGLLLANLPPGSSALEGDTQDADDAPSDPRILRLQAETQRLQTQVRDLQRQADARHAQSKQKLSSLWGEVAATAQAAADAQTQQLAAADRVAVSWEAAQKQLEMLQRRVDAQEQHRLELRSSQERCAQQLRRMQREFAAHDHRVVGTALRVQKVAGPETETGKLDGEIRERVRHGPRKQGGAAGRVLLHQRYVEALKRQQQRDRAELSTVVEDRVSV
IUM83_06780-RA	N	Y	N	N	N	-	0.923	18	44	RRLR	883	MWLSSFASASAEPLAVRAHVWSGSSAPPSDALTLVATSDVALLRRLRVVHDSFVSLQFQGRRHVGRIRLLPAPVAAASEDAEDAADVTLSPLLAFNLGVPLHSPAAGHASVQLSIRAASAQELGLPAQPSAAPFRRKQQEQPAPAAYALIAPLLVSSLSCRQHALLQQRDGLLDAIRAHFAAPRVLQVGDVFAVELRETTQSHVPKQNERYWASYVPYKSVQVPAACLLQREGESAEAVTELMPPTLDLDTTLMFFRVEKLDGDCRDALALTVSDATELMQGSSTSAASPDEATIKHFMVQSRQRGAVPPFDAPLPSAAQQKLYEVLYPAQLCEIPVSVLLSGARGVGKRTLVHQVAKQLGVITVEVPFTELTGQSELHLLENVREQVSKAQALSPCLL…
IUM83_06578-RA	N	Y	N	N	N	PHAG_01792	0.971	17	31	RVLR	692	MLPLAVTLRRLAGRSAALALRRSAPLASSSRVLRVAPAQAAAAWYSSAPVDFGAAAALELDDEADADAETDAELEPLALQKGFVDQKPIEDFALSQETQRNLLRAGVTHLFPVQTQSFDVMMRGADIMGRSKTGSGKTLAFALPIVETILANRKSTRNPQALVLLPTRELAQQVHDEVQRVAPQLRTVNVVGGVSYTVQENQLRRGADILVGTPGRIMDLVDKGSLSLDDVDVSVLDEADMMLKFGFQEAVETILGWVPEGGQTVMWSATFPKWVSSMAKKFLKEPVSIDLVGDEDNQVPATVAHKAINAPVRDRIQVLESVLRLHAHDGQTLVFTETKQEADEIANSLPGQDARALHGDLSQGMRTSTMNGFRSGHVKTLVCTDIAARGLDIANVELV…
IUM83_06578-RB	N	Y	N	N	N	PHAG_01792	0.971	17	31	RVLR	565	MLPLAVTLRRLAGRSAALALRRSAPLASSSRVLRVAPAQAAAAWYSSAPVDFGAAAALELDDEADADAETDAELEPLALQKGFVDQKPIEDFALSQETQRNLLRAGVTHLFPVQTQSFDVMMRGADIMGRSKTGSGKTLAFALPIVETILANRKSTRNPQALVLLPTRELAQQVHDEVQRVAPQLRTVNVVGGVSYTVQENQLRRGADILVGTPGRIMDLVDKGSLSLDDVDVSVLDEADMMLKFGFQEAVETILGWVPEGGQTVMWSATFPKWVSSMAKKFLKEPVSIDLVGDEDNQVPATVAHKAINAPVRDRIQVLESVLRLHAHDGQTLVFTETKQEADEIANSLPGQDARALHGDLSQGMRTSTMNGFRSGHVKTLVCTDIAARGLDIANVELV…
IUM83_06460-RA	N	Y	N	N	N	PHAG_02269;PHCA_07746;PHFR_10489;PHIF_05123;PHKE_10523;PHLA_08258;PHPA_14510;PHPI_03624;PHPL_08938;PHPS_08127;PHRA_10811;PHRU_08901;PHSO_24649;PHTT_09574	1.0	23	34	RRLR	201	MKVTKVLAALCVALLATAAGSEGVADENRDVSSRRLRQEFAAKPGETGGVLKDSTNPLRRRDQALVSAHRVYDPASGLACSLVGDCVACPRSERDESFCRETGYRQELDCPRPKDPKDAALLTRPEDERETRFKACSPGDTSRPGVAVVKFEALMTVVLVVSFVLLRRERGNHMSSFDLRKDPRQRAGLLGGGASSDKGSD
IUM83_14459-RA	N	Y	N	N	N	PHAG_02269;PHCA_07746;PHFR_10489;PHIF_05123;PHKE_10523;PHLA_08258;PHPA_14510;PHPI_03624;PHPL_08938;PHPS_08127;PHRA_10811;PHRU_08901;PHSO_24649;PHTT_09574	1.0	23	34	RRLR	201	MKVTKVLAALCVALLATAAGSEGVADENRDVSSRRLRQEFAAKPGETGGVLKDSTNPLRRRDQALVSAHRVYDPASGLACSLVGDCVACPRSERDESFCRETGYRQELDCPRPKDPKDAALLTRPEDERETRFKACSPGDTSRPGVAVVKFEALMTVVLVVSFVLLRRERGNHMSSFDLRKDPRQRAGLLGGGASSDKGSD
IUM83_04458-RA	N	Y	N	N	N	PHAG_02806;PHCR_10320;PHFR_08148;PHIF_17635;PHKE_01388;PHMU_00267;PHNI_08457;PHPL_00422;PHRA_02798;PHRU_06524;PHTT_01437	0.996	25	39	RDLR	425	MVFAFRSAAARLTPGLAVFLGGATLGMTHSSVARAEEKRDLRDLEFGVPHDRKRVDPFSPFFPSDKHPCTHAGMFIPGCHELKIFSGSSHFELADDIARRLGTRVGKIKLGRFADGEVQVQVGESVRGKDVYLVQSLASPVNDNIIELLLMVSTMRRASAKKVTVVLPYYAYKHHRRANPAATSLNSKFIQSPAADIAKMLEVMGVDRVIAVDLQMRVEGHEACFFSSDIPVETIETIMAGVEYFATQVYLRRPLVVMAPNPECLRRARVFQTGLNKWLPDSPAQFAMFFHGTGKKESGERSPADIVGDVKGADVIVVDDLIDTSETLSKLTNLALSKGARKVYCFASHPLLNGDAERLIEESNVSQVVVMDTIPADPKAFHTDKLKRLSVAPMLAELI…
IUM83_10438-RA	N	Y	N	N	N	PHAG_03226;PHFR_12734;PHPA_22832;PHPA_22833;PHPL_08657;PHPS_09089	0.993	25	35	RALR	721	MLQRLMLRPRASALAASVLRAGASSDLSPPPLGARALRTARGGTRRHKDHMARIAKLEALAQQREQARLEQRQRVLEARAQPRAIPAFIRVRDLAKTLRQPLDKVLKRVVTKSNRRFQLKTADHPPAEFRSVKHVVLPFRVAQEVAEHFGVQVAYDDVEPQLLHDVPEELRGARQPVIAVMGHVDHGKTTLMDTLRRQMQAGLRQIAPYEKHGITQKINVCEAALTPDVKATFLDTPGHFHFFRMRSSAAQVADAVLLIVAADEGVLLQTEESIGAIEEAGLPAVICINKVDLLGEDGDGQVEKIVDELRSFVALQDSPVLTISGKTGAGLDDLKHTVWELVTGLADEQRLQAMVGSNTQAEGLVLESVALKGRGTVLRVLIKNGELAPRQHFVAGMIH…
IUM83_13203-RA	N	Y	N	N	N	PHAG_03387;PHCA_12901;PHCR_08025;PHFR_08768;PHIF_08513;PHKE_01888;PHLA_09581;PHMU_05229;PHPA_03728;PHPI_09533;PHPL_13714;PHPS_05347;PHRA_04859;PHSO_17439;PHTT_03701	1.0	19	49	RGLR	337	MRLLFLCALLLAALLLCAAQNDGDSAAKTPEPTSSASARDNDPTIQQVRGLRNAGMKLNDAKDFKGAIDKLRGAITLLHERVFGEGRHAVTDPADISQDAALYAQILNDYGAVLIRAKQYDEAIEVLEDSVAMVERIYGDSHPSLGLSLRSLADAYMAKEKYQKAISKYKTLRKHVKKGLGVTHEAYIEASLRIAEGYKKLGKKKKNLKVLKDAVKAQGGEINGLTTGIAELYMELSTAHVAVNEIDEALRAAEMASAIFLQRDGEDTLTYAFSLNALAGVKMRQKKVDDAIGLLEHAHKIAVKIYGDNDPITQASAKTLREVKEYKLDLQAQKDEL
IUM83_09705-RA	N	Y	N	N	N	PHAG_04648;PHCA_02496;PHIF_08183;PHKE_01537;PHLA_01083;PHMU_05455;PHPA_08900;PHPI_00203;PHPL_03084;PHPS_14197;PHTT_05619	1.0	22	31	RQLR	89	MKLPTLFLLALVSLSQLGGGAANEATDIMRRQLRVGKAVASLFENQHQTARDLQERIMQDEDNDDEVQAEPTKFRMRRLRSPNYVEIIE
IUM83_09737-RA	N	Y	N	N	N	PHAG_04648;PHCA_02496;PHIF_08183;PHKE_01537;PHLA_01083;PHMU_05455;PHPA_08900;PHPI_00203;PHPL_03084;PHPS_14197;PHTT_05619	1.0	22	31	RQLR	89	MKLPTLFLLALVSLSQLGGGAANEATDIMRRQLRVGKAVASLFENQHQTARDLQERIMQDEDNDDEVQAEPTKFRMRRLRSPNYVEIIE
IUM83_11727-RA	N	Y	N	N	N	PHAG_04768;PHCR_11517;PHFR_08047;PHFR_13325;PHIF_09262;PHPA_06260;PHPL_14188;PHPS_09960;PHSO_11039;PHTT_11570	0.976	28	35	RLLR	704	MASDKQKNALAVAACAAALAGLALWARSKQQQRTRLLRKQLTHLRFDLSVAEIEAETQRILAQMKRVDDEIAALAPAAVTFENTAQKLIDLDHEMLSRVTNVTFLGQVAADKETRDACTKADEAIEDFSVQRSMRADVYKAVHALYKSAAYQKLDKVTQRYVHRLVQDFERNGLQLPEEKQKEVQAWKQKLSKLGIQFQQNLSEETIEVKFAHDELKGLSDDFIAALEKGDDGKYKIALSYPTVFPILNTCTVESTRKSVEYAFNRRCISTNVAILEEMLEIRHKVALALGYENHAAYVLEQRMAESPANVKKFLNDLDNKLVPLAKKDLDDLLKLKEADCERNGWKFDGKINMWDFRFYMDQFVKKHCSIDSEKLREYFPLTHVTAELLSMYQELLSL…
IUM83_07248-RA	N	Y	N	N	N	PHAG_09128;PHFR_07014;PHIF_07114;PHMU_01373;PHNI_06720;PHPA_02029;PHPL_04121;PHPS_10860;PHSO_16058;PHTT_06759	0.954	21	43	RVLR	331	MLGSGLKVAVLAAAVACYVRPQLLLQPLLGSELDGADADASVRVLRGLLTLLSYALASIRPSWFWVLAALAALQLALWGLQLAEDSLLGMSVEAEKKLFLAGTMLCFAAIVSVILFGGKGDAKARFRKRLVAFYTKHNPEKLREVDELLRKYEFNEELLFQRLHRKYNALAAGPENHSVMKKIDESEFLYEEEEEERVESSEEEDTTLVKETVAGVIEENNEAEKEEDEPARAFTPQQSSGSTGSDESFELVEKKTVAVAVVSPLEIEDYDLLEGTPPVSPRSAEKSAYTHRQSSTLIKDAIALSRQAQRERVERRIANIASKRGDGYAGH
IUM83_05533-RA	N	Y	N	N	N	PHAG_09128;PHFR_07014;PHIF_07114;PHMU_01373;PHNI_06720;PHPA_02029;PHPL_04121;PHPS_10860;PHSO_16058;PHTT_06759	0.954	21	43	RVLR	331	MLGSGLKVAVLAAAVACYVRPQLLLQPLLGSELDGADADASVRVLRGLLTLLSYALASIRPSWFWVLAALAALQLALWGLQLAEDSLLGMSVEAEKKLFLAGAMLCFAAIVSVILFGGKGDAKARFRKRLVAFYTKHNPEKLREVDELLRKYEFNEELLFQRLHRKYNALAAGPENHSVMKKIDESEFLYEEEEEERVESSGEEDTTLVKETVAGVIEENNEAEKEEDEPARAFTPQQSSGSTGSDESFELVEKKTVAVAVVSPLEIEDYDLLEGTPPVSPRSAEKSAYTHRQSSTLIKDAIALSRQAQRERVERRIANIASKRGDGYAGH
IUM83_03873-RA	Y	Y	N	N	Y	PHAG_10629;PHAG_11886;PHAG_12905;PHCA_01571;PHCA_18786;PHFR_10018;PHIF_00139;PHIF_03511;PHIF_03515;PHIF_03576;PHIF_03580;PHIF_03590;PHIF_03592;PHIF_03594;PHIF_03605;PHIF_03611;PHIF_04500;PHIF_07461;PHIF_16859;PHLA_04370;PHMU_09124;PHMU_10835;PHNI_01078;PHNI_01079;PHNI_02179;PHNI_04561;PHNI_08531;PHPA_04568;PHPA_04574;PHPA_04576;PHPA_05258;PHPA_14606;PHPA_14613;PHPA_18593;PHPA_18596;PHPA_20998;PHP…	0.999	20	51	RLLR	310	MGLNCIAVLVAVAFVTCANSASTVSKTIANGFQATVLSNADNDKGIPGVKRLLREVQGEETEESGVLSDPILTWNLNRWLNKGKFPSAVLVKLKLNGGVGEALVDKHWNALVRYVDMFSEEYPNIEVSLVRTLAAHYGEDVVAKALVTARQSGNTAHIATSLQRQQFEDWLNNRKSGDDVFELLKIGGMGIKSMDSRALVTLDEYLEQFKVRFPRAAKDSFTVLRDGFGEAAFAGILADAKLYPVSRTMLENASKYQEKLFTDWSKREHPQPLQILSNLFGVDRFADANPEVKLVINNYNAFYKRHMAGQ
IUM83_01163-RA	N	Y	N	N	N	PHAG_11469;PHCA_11646;PHCA_11647;PHCR_11841;PHFR_12801;PHIF_06712;PHKE_04571;PHLA_01492;PHMU_12235;PHMU_12236;PHPA_04454;PHPA_05096;PHPI_18441;PHPL_15100;PHPS_09743;PHRA_06647;PHSO_21679;PHTT_06369;PHTT_06378	0.999	25	39	RMLR	326	MFVTFKKSLLVSAVAVALTTAVASAEGYSATDSAYEAKRMLRIQAEEVAEEEMADDSECGSLEMAEDDSECGSLEMAEDDSECGSLEMAESGDGSKSGNTWAQAPSTTTGSTGGNTWTQPPSSTGNTWTQAPSTNTGGSSNNYWKSGSSANTWNSGGSTTNWGGGTNTGNTDNSKQDGSQNTESSKKDESGKKHKKKHKKKDKKKEGSGNTDSSGDSSVTQQTQGSVGGEADPQKVAGEADSECGSLEMAEDSECGSLEMAEDDSECGSLEMAEDSECGSLEMAEGSSDNSNKNKNPNQAYSGSKSDIDFSTFQGTDTNTGTVSPQ
IUM83_10036-RA	N	Y	N	N	N	PHAG_11490;PHCA_18426;PHCR_04207;PHCR_04214;PHFR_08093;PHKE_02942;PHMU_07033;PHNI_10034;PHPA_16525;PHPI_15682;PHPL_07452;PHPS_11497;PHRA_04539;PHTT_07451	0.999	21	35	RLLR	122	MAGPQLRLVTLLLLLVAVVCSASVAAEAALPAEARLLRQQTDESEAVTTEAAASSHSSYSGSSSSSGSLDAGATISDASAAESHKTEHEGPSTMSFVGPALAGVLAIVLIGAVVTFKNRMGK
IUM83_14694-RA	N	Y	N	N	N	PHAG_11796;PHCA_14794;PHCR_05967;PHFR_07221;PHIF_16662;PHPA_22239;PHPI_18114;PHPL_08530;PHSO_18864;PHTT_11538	0.924	30	31	RQLR	289	MPVRDVALGALSGALLSVFVSQVVLPRLRTRQLRARASSGTVYLVGAGPGDPELLTLKARRLLASATVVVVDDLVGPEVYALIPKDCEVVYVGKRGGKKDSAKQVDIDAVLVSKCRLGHIVVRLKGGDPMVFGRVHSEIRALVRAQCKFEVVPGISSALAVPATANIPVTHKTLSTNFVVISGHQPAEMDFETLAKVETIVLLMATRTIGSICESLVESGRQKETPVALIHSGTNPDQVLLLGTLEDIAAKTEGKKYSPAIIVIGQVAKYGDLKAYLDESDDEPINTDV
IUM83_03644-RA	N	Y	N	N	Y	PHAG_11936;PHCA_09819;PHCA_09820;PHIF_09871;PHIF_09872;PHIF_09876;PHIF_09877;PHIF_15989;PHLA_04791;PHMU_09443;PHMU_09444;PHMU_12328;PHNI_02335;PHPA_11397;PHPA_11406;PHPA_11408;PHPL_11758;PHPL_11892;PHPS_12468;PHRA_07626;PHRA_13635;PHSO_14558;PHSO_14559	0.999	20	55	RFLR	142	MRLHYTLLVVVATLVAASSAISADGVADDVKILAAASVNQAYSSGTIQADSANKRFLRTSDTTVTEDTKPVAPNRKFIEHKLQKALSNPKKTQRLYKTWYKKGYTAKQVASELDQDESRELENTYKVLYSGYAAYVKEQKSQ
IUM83_12559-RA	N	Y	N	N	N	PHAG_12808;PHAG_12809;PHAG_13421;PHCA_03506;PHMU_08499;PHPS_08562;PHPS_08798;PHRU_01345;PHSO_04809;PHSO_22071;PHTT_15168;PHTT_16082	0.996	23	31	RNLR	144	MRFTVFLALVIATFFACVTLISAESAALPERNLRAQAGVGTGVSKVFKADDIAAKFIETMNEKKILAQAAKMAAGAKDASKLTTKQTEKLTKMVAATVKKNPSKWAKLRKYLLYTLGVTVGGAIIYNVGKSFVKTAAPATNGSA
IUM83_18222-RA	N	Y	N	N	N	PHCA_07925	0.994	29	32	RGLR	734	MLRAARQLSRAPLRTLHPSLQLLTAPASAATRGLRAQSSACSVERLLLLLHTRSFSAAAAAEQPQQQQQQQRIKWPSDVARRVHRRMRNFPRNFEAKELVVKAGMNPAEWALAASSFRKSFLSDPAKYFEDEEELTAFARDLDHVKRHSSFIFYPYFLDYAKANSYLATDEDNDNALSLQQLTDLRLPHEMYPFATAMKRKIIYHEGPTNSGKTHQALERLKQAGEDGGIYCGPLRLLALEIFERMNMDGLYTSLVTGQEKKIVPYSTHVSCTVEMANINRPWDVAVIDEIQLIGDPQRGWAWTRALFGLQAKEIHVCGSGEAVHLVRKFAETTGDDFELRSYERRSPLEISTTHLNNYSNIRPGDCVVAFSRRDIFQIKRDIEIKTGQKCCIIYGQLP…
IUM83_14029-RA	N	Y	N	N	N	PHCA_07925	0.994	29	32	RGLR	711	MLRAARQLSRAPLRTLHPSLQLLTAPASAATRGLRAQSSACSVERLLLLLHTRSFSAAAATAEQPQQQQQQQRIKWPSDVARRVHRRMRNFPRNFEAKELVVKAGMNPAEWALAASSFRKSFLSDPAKYFEDEEELAAFARDLDHVKRHSSFIFYPYFLDYAKANSYLATDEDNDNALSLQQLTDLRLPHEMYPFATAMKRKIIYHEGPTNSGKTHQALERLKQAGEDGGIYCGPLRLLALEIFERMNMDGLYTSLVTGQEKKIVPYSTHVSCTVEMANINRPWDVAVIDEIQLIGDPQRGWAWTRALFGLQAKEIHVCGSGEAVHLVRKFAETTGDDFELRSYERRSPLEISTTHLNNYSNIRPGDCVVAFSRRDIFQIKRDIEIKTGQKCCIIYGQL…
IUM83_19033-RA	N	Y	N	N	N	PHFR_00982;PHPS_02267	0.997	30	32	RALR	326	MCVYLAPRWRRRSLLATLMVALALLLTADAARALRTSIGAKQQTGSNTGSGSAAVQVEVGDVEAGVVSTDTTQSSTTFTKKTWGAGSYSGTNKKSVSFASLVQTQEPKLASSASGATDDEVGTPSATTSPSKSTNSKGSKDAKQGDDDDSYGSFDLESDDGSADSCSNSKAHDKTTGKTGTSKTWAPTPTSASEQTKYTPPTTHPGTIEIKSLSWSEPTLYPQTTQPGPYVAGIYSKPTSGSASSASGQPVQGQSYGVLSSANAPETLEKSTKSAASTTSSKSLDETLVLVIVGVVGAIGALLMFVSRKVLQETGDDRDLANSSFF
IUM83_08476-RA	N	Y	N	N	N	PHFR_03033;PHPS_04999;PHRU_10598;PHSO_03618	1.0	20	34	RNLR	227	MKVSAIALLISAAALAGASAADTTSQTLNDVTQRNLRVETSPDAIETDLRDDDLGESEDFWGSWDSHYAQAQRDPRSNAPSSASGSGAHEPTVGDLPAAAKEMLDKVESVATAAMPFSVETAESYLLLAILSVAALFVIVIAAVLIGVRRQQMSEPRFGPVELASDLPEPMTTSAGSEAGEEGSDAGSPSHGDDGGEADTGATILFGDEEEEKEEEADNERVDHVAA
IUM83_12199-RA	N	Y	N	N	N	PHFR_05058;PHRU_05162	1.0	21	54	RHLR	489	MRALLFLLSAVLQQLLPLAMASSGVESTMGIVDTNRSVNLDPSVQHVPLAPSLRHLRPPPPRVPSDAKLFVGLSVFRDGHRCAKTILTGFTRAAQPQNIVFGVVDQVYPSDQKCVDEFCVMATQKWGECRYRDQIRVDERSAYESRGPTLARHQQQKLIRDEEFCLQLDGHSIFTNGWDQNLLQEWKGIGNEMAVITTYIHHIHNFVADNGDNVPPKNLDLPHLCTTMRGFNGLVRTVGASMIGKSKIPQLQALWGAGFSYNKCHAERRVPVDSHTLWVFDGEEFLRASRLWTHGYDMYSPSKLGSVVYHNYTSVPARFEGIPMDQKIKDKEEEMGINRFKVLMGAPFEGRVSTIELDKYGFGNVRSFKQYLEFSGVTFEEGKKDAESCEQRHWVPYTN…
IUM83_01444-RA	N	Y	N	N	N	PHFR_05098;PHIF_06014;PHIF_10761;PHIF_10775;PHIF_10798;PHLA_08190;PHMU_00032;PHPA_05660;PHPA_05661;PHPL_09329;PHPS_05822;PHRA_14694;PHSO_25112	0.99	23	40	RRLR	451	MLSRLTLLRALGAHGVAAGGASAAVLSASFSSPAANRRARRLRRAKASAQAAAPDPRTPSLLADIERLSRNGLAQRVEMPAELLQRLTSVVRSRTHSQLETLRQKHVGDPRNTRQLPLDMSKTPLGWTMDRSQQIPPFAYGPAETLAFLAFEMEATYACTHAVFTELHKRLPDFKPTSVLDFGAGPGTASWVAKDFYDQSLDKYRVVEPSQSMVDAAEVLLDGFPGLSVRRNIADLSRDINAGNKYDLIVVSYVFSDITNDFERVATTSALWELLSENGCLVIVDRGSPWGSHHVRSARQFVLDSVKEDENGQEDVRIIAPCPHHFECPAAGSTWCHFVQRSPVVNRPREATTKRWHGQKGSKFSYMIMQKTRKGSDEDAAAKKKKPIARMLRSPLLAT…
IUM83_19086-RA	N	Y	N	N	N	PHFR_06489;PHPS_05405;PHPS_10075;PHPS_10669;PHSO_08097;PHSO_08099	0.998	16	42	RALR	182	MVLIAIATLGATGVHADENPLPPNHLVTSEPVADEKTWMPFRALRSMDSPKQEPQYDGKHSHHELPAPPAAKAIPAPTKAGSSNARVTPAPTKTNTPKATPASTTTKTTPHPNTTMPKVASPPATKPPATKQGKTGVSSTSNAAQHNTRNLGGDEPKQLLPHHDDHHHHDAKQGAKNGEKHL
IUM83_06752-RA	N	Y	N	N	N	PHMU_02344	0.997	24	50	RSLR	119	MNLYAFLLLTATTTTFLVSGEALAAAQTTISRVQSPGPLRVVVSPSDEKRSLRASGISRSKMLEDEVYRNEIFQTWLGKNHSSMYAYDFFMLDQHKKYEKYRDLYDEYAKLHKESGRYP
IUM83_05888-RA	Y	Y	N	N	Y	PHMU_06761;PHMU_08703;PHNI_00250;PHNI_01715;PHPA_22641	0.995	19	48	RFLR	116	MNLYAFLLLTSTTAFLVSGETLDAQTTISRVQSPGLLRVVVSPSDEKRFLRAAGIDKVKMLEDEVYRKEIFDQWIRKNHSSMEVFDFFKLHKKKYEMYRELYNEYAALHKASGKYP
IUM83_01045-RA	Y	Y	N	N	N	PHPS_04559;PHPS_08562;PHSO_04809	1.0	23	33	RNLR	198	MRFSVFLALAIATFVASISFTNAESVAHPESVRNLRTQTIPQGLVGKADDVAEKFKAKDIVAKFLESTRTNSLLKRAAALEANGLKGDAAFLRANAAGISKLKPAQKQELGRMVAEIAKKDPEKLAQAVVQGAKNDPSRLAQAMGRVAKEEPEKLAQMANEVAKKNPKKWSTFQMVLVGLVAGGATYLGTKWLSSSST
IUM83_15653-RA	N	Y	N	N	N	PHSO_10146	0.913	24	35	RILR	758	MLRVARSVHRRRCHLVAASLSTNARPDSLLAYGARILRCTDHHEKVSLTFECQNRWDSDSLPVFQEPKWGAHIPPDLPARGPKPELLPPKQMPNMKQLQTLASIPVIMLHALAHIELGAIDNYWDTIVRFDPVEHKLPKEFYDDFLKVAADEARHFKMVDDRLRELGSEYGALPATRALLEHAANTAADLAARIAVVPLVQEARGLDSGDRLVHRIKSMGDKASAKVVEQIVWEEREHVRCGIKWFRHIAKVQNREKDMVAYFQELVLQFFPDGLPGPFDVEARLAADMGTEWYQPLESKVAHSYPPQPRSEKDTKRSEVEQQGASVAAFAASKKKVILAGSVWPERTSSAAGVRSADIISVLQERGYQVLCVSPSRLNDHTASLEEEQGVRCMQADAN…
IUM83_17671-RA	N	Y	N	N	N	PHSO_22033	0.997	23	37	RNLR	122	MRFSLTLLLTMIALIASFATVFANAEATNEETPDTSRNLRVGIIDLKAGSRSAQMIVMLNDDPAASEGSPAVLEITQPDAGDSEERSVATASWAQALKNFIKDPVLFTKMFVYIRKYFAHIH
IUM83_13570-RA	N	N	Y	Y	Y	-	0.999	24	61	RSLRVVDETVDGNPAKAPETEDEEER	152	MRLSCALLIAAATATVLTSGKAAAADSVGKSSISTMASPGAVVTNTSPLDSTDDHGGVTVRSLRVVDETVDGNPAKAPETEDEEERAPWETMDTDKLIKWIKKGKAPAKILDKMGVKPSFVTAEGQRVYSMYDEGYKFYLHYVKLVREGFFK
IUM83_13568-RA	N	N	Y	Y	Y	-	0.999	24	61	RSLRVVDETVDGNPAKAPETEDEEER	152	MRLSCALLIAAATATVLTSGKAAAADSVGKSSISTMASPGAVVTNTSPLDSTDDHGGVTVRSLRVVDETVDGNPAKAPETEDEEERAPWETMDTDKLIKWIKKGKAPAKILDKMGVKPSFVTAEGQRVYSMYDEGYKFYLHYVKLVREGFFK
IUM83_12176-RA	Y	N	Y	Y	Y	-	1.0	20	57	RSLRTVDTTDAAGEER	167	MTRLCALLVTAVALLATTGAHLTKVSNQVEGTELASLRAAPSYRSLKLDNGDNLAKRSLRTVDTTDAAGEERGIPPALSSAFTKFKERGIQSSLYYALSKLMKTVKLKSFSNKLQIKAWLKAGMDPKDVYKELGYTGKELALVESQPGFKLYLDFGKAWREKGGRYQ
IUM83_13569-RA	N	N	Y	Y	Y	-	0.999	24	61	RSLRVVDETVDGNPAKAPETEDEEER	152	MRLSCALLIAAATATVLTSGKAAAADSVGKSSISTMASPGAVVTNTSPLDSTDDHGGVTVRSLRVVDETVDGNPAKAPETEDEEERAPWETMDTDKLIKWIKKGKAPAKILDKMGVKPSFVTAEGQRVYSMYDEGYKFYLHYVKLVREGFFK
IUM83_13567-RA	N	N	Y	Y	Y	-	0.999	24	61	RSLRVVDETVDGNPAKAPETEDEEER	151	MRLSCALLIAAATATVLTSGKAAAADSVGKSSISTMASPGAVVTNTSPLDSTDDHGGVTVRSLRVVDETVDGNPAKAPETEDEEERAPWETMDTDKLIKWIKKGKAPAKILDKMGVKPSFVTAEGQRVYSMYDEGYKFYLHYVKLVREGFF
IUM83_13566-RA	N	N	Y	Y	Y	-	0.999	24	61	RSLRVVDETVDGNPAKAPEIEDEEER	151	MRLSCALLITAATATVLTSGKAAAADSVGKSSISTMASPGAVVTNTSPLDSTDDHGGVTVRSLRVVDETVDGNPAKAPEIEDEEERAPWETMDTDKLIKWIKKGKAPAKILDKMGVKPSFVTAEGQRVYSMYDEGYKFYLHYVKLVREGFF
IUM83_11200-RA	N	N	Y	Y	Y	PHAG_13152;PHCA_13412;PHIF_13079;PHMU_12383;PHPA_21384;PHPI_00511;PHPS_08469;PHRA_08457;PHRU_02698	1.0	23	59	RFLRVETEINSAGDEER	242	MRLAYVVVVTVVALFAGNQVASAAADPNQSKLSALNTPDDVLHVAGVLSADVEAGNTRRFLRVETEINSAGDEERALPGMSKISEKLKPIADKLKPVTNKLTPAAEKITDSAMAVAVRLKPIADTFSGKLKPIADKLMPILKPLGAKLNSYAVVKRITTKLKEYVQKVKNYKIGKATVKERYTMAKFEYWFKQNKSPDDVKEMLKLGTGATVNTKNHDLWAQYKAFYSWAQGDKEMKAAKAA
IUM83_19811-RA	N	N	Y	N	Y	PHAG_12404;PHIF_03611;PHPA_21476;PHPI_14525;PHSO_02947;PHSO_15277;PHSO_24385;PHTT_07901	0.988	23	57	RVLRTVDDDNEDER	252	MRLYSTLLTVATLLAIGTSVAVGGNSQNEILKVTKVANAGFPDATRVLTPDEATEQRVLRTVDDDNEDERVLGIPTFLTIAETAKKIPSASTIAAVAKKLPGASVVEDLTQKLQYQYWLKTNKSPDEVKTFLQLDDLGAKILDSPKLDILIRYTRMYNDQKNLPQTTMIAELLKTIPVDRMVELAKKIPGSEKMIENVQYQLWLKANKSPTEVKSLLGLDNLGVKILDHPKLNIWVRYQRMYNQNHGIVNAA
IUM83_19085-RA	N	N	Y	N	N	PHAG_13504;PHFR_06489;PHPL_10829;PHPS_05405;PHPS_10075;PHPS_10669;PHSO_08097;PHSO_08099;PHTT_14170	0.999	23	58	RALRSMDSPKQGPHDDDKHPHHHDSHHDPNQDDK	227	MKTSSSIFAAMTLLALASLGATAVHVDKNPLSNHPDDEANHLVTSEPVADERTWVPFRALRSMDSPKQGPHDDDKHPHHHDSHHDPNQDDKAGTKHAPHRALGQAHVTPAPTYTTAKATPAPTKIGGNHARATPAPTKSNTPKATPASTTTKTTLHPNTTTPKVASPPAAKVPKEPVAPATKQGKTGVSLTSNVAQHKARNLGGGEAKQQIPLDNHKPNPKNGLQHP
IUM83_11836-RB	N	N	Y	N	N	PHMU_03781	0.941	22	62	RSLRFAMTTIMGPAAVNEDK	692	LSAAFGWSGSAGVYSVLGGAVAFLHGSSVDPEHPTGFFSYHWVDDHVNVAADTGTRCADIERSLRFAMTTIMGPAAVNEDKFTPWRSRQQVLGLIFDTAAGIVAMPTAKIMKARQRVRSAFQASRITRSEFRSLIGSLRHVATCIRPAQAFLQRLRSGESRLPRHSRVQVTPSMRDDLSWWWRILHDPALNGVPLEYFGELPEPDIVVATDASDVGLCALVPVHKLVLSYQFSPPEHNQIEAFKRGAPNEFDINYRELLACAFALHAWAPGWHAAHHQHRPLHIHFRIDNTSAVAWQTKMASRNSRAQVLIRLISAWEQQFGLRISASHIPGAENEAADAGSRRWENTAYARRFDNLTHDWHHTQPLANIADLESTWLNASESIPSLTRHSRTGKIALI…
IUM83_18705-RA	N	N	Y	N	N	PHMU_03781	0.945	31	62	RSLRFAMTTIMGPAAVNEDK	515	LSAAFGWSGSAGVYSVLGGAVAFLHSSSVNPEHPTGFFSYHWVDDHVNVAADTGTRCADIERSLRFAMTTIMGPAAVNEDKFTPWRSRQQVLGLIFDTAAGIVAMPTAKIMKARQRVRSAFRASRLTRSEFRSLIGSLRHVATCIRPAQAFLQRLRSGESRLPRHSRVQVTPSMRDDHSWWWRILHDPALNGVPLEYFGELPEPDIVVATDASDVGLCALVPVHKLVQSYQFSPPEHNQIEAFKRGAPNEFDINYRELLACAFALLAWAPGWHAARHHHRPLHIHFRIDNTSAVAWQTKMASRNSRAQVLIRLISAWEQQFGLRISASHIPGAENEAADAGSRRWENTAYARRFDDLTHDWHHTQPLASIADLESTWLNASESIPSLTRHSRTGEIALI…
IUM83_14945-RA	N	N	Y	N	N	PHPI_10060;PHSO_06890	0.958	24	113	RELRCLGNRELIQVYHCGEEELSKRSVDLMFSLDDR	687	MALSARRRARLPLLIALSIAGILASTVYINSRLVGNPTIGLSDSFDAFRSRTYNLRAQSVNNAAHDASFARFLHPNSPFYQRGDNFDWSVSRQQGIIVCMHDGVLDMGLSLIRELRCLGNRELIQVYHCGEEELSKRSVDLMFSLDDRVELVDVCSDLSARGVISAKMATKFRSWWIKPLAMYQTDVRHVMLLDVDDVIVRDPAVIRELDGYVETGTTFFYDRVVHKKKFLDGNDGGRYYLRKLMQKFDYDRFNVSTAFAPSDHVRNSFALKGKSCHEMDSSMVVIDKERAGKTVMDIMLWFITEERFRFKYSWGDKETFWLAFELAHMPYYFSPWGVSVVDSDAVKAAVSSQKEALSAPEDLPMKHSVVRNIRSPLLALMVVASIVGTTIYVNIMLAC…
IUM83_10857-RB	N	N	N	Y	N	-	1.0	24	-	-	268	MARSLNVSSLALMLCLALLDPVQAEHDAMFGYGGGDHMMIRHQNGLEFYAPADRGCAMCRNGENCSVAVHNESAGVFCGDVLSTFQPCCCAFRNECMTTIFSDSCECFDGAREQEIMTTRFYLFVGLSLIAWALLAYDKMCAGPYKVMNSNHQLLASSPSAARARGEDSVVDTVDSDSDDDEERARDQNAATAAATAGTTVAAVVAVEVVDELGTGVEDDTTPLRPQSSSPTEEATRNDDVEAGVHSVEEPPTDTARQNQDGSSIQTV
IUM83_18081-RA	N	N	N	Y	Y	-	0.959	18	-	-	322	LHTWKSASSLLTVTVISAIDLSLTITMLSPEKLKNQARGGINVYSHLPYKLAAVDLTLLSTISSEGQADVLDAAYLLLPACAFRSRLYFSVHKDIFQKSHRPRRRSHPARDPQQVPAPGPFRYPVHDGHRGPFAAKTRPIAERLGRERASRTRVRPRVTHCVVQPQHEEERCNAVEARYSTSALTADAELSAPALLASPDATVAAASQQVVSSRSFGSTKRFLRANSAVVKDNDAKVNTERALAGVGMADLTNWWKGVPGSKLIDKILTKAQNWYFFRKKYTPETLKVKLGLNKVADITTHPNYNVWFAFEKAYNKKRNIAA
IUM83_14007-RA	N	N	N	Y	N	PHAG_06966;PHAG_07987;PHAG_10837;PHFR_04945;PHPA_26308;PHSO_02871	1.0	21	-	-	148	MQTKLLVLLVALASLASCIVADKAAQVQDPASPLAKSLHDDRQARYLKGTHKATKSDQDAKTADNEERGFGMAEVASKLKSIMGRNPNKLSKKKLEKVRSYAEDNPDKWYAMSYYLDYVYGISLVTLLAGGALWYHWRPAGVGGPVSN
IUM83_18916-RA	N	N	N	Y	N	PHAG_09256;PHLA_00546;PHMU_06173;PHMU_12038;PHPS_03832;PHRA_13099;PHSO_22664;PHSO_23446;PHSO_26341;PHTT_13489;PHTT_13716	1.0	22	-	-	154	MRVYLVLLLAVVALFSVVSGSAANLHVSQNLIQSTEADELETTQGRLLLRTAAKTDKTAGNEERGIMDAVTKLGKSTAKWPKNTYHKLYVNFKSAAMNIGKTSDAFLKKSFINPDKVYKWLNLRNGNNGHERRLWELYAEKYKLKYPDWVGKYS
IUM83_09059-RA	N	N	N	Y	N	PHRA_09739;PHSO_23578	0.997	25	-	-	181	MRLGFSRFLVLVATCVTVLHASSDAAPTTSAETKGPHSNPVQNDSGGRQFLRVHTSIASKTSGDNQDDEERTFSLKKLVGVEKRPNDFAKAVLKKMTKDEEYKLEMFAKWQQHELTIGEISKKLNVPKSKRYLPLLLEYVNHAYTTKASEVARNQRVHFGGIDVRPFDSDKMVEWLRHFGR
IUM83_10368-RA	N	N	N	N	N	PHAG_00390	1.0	24	-	-	171	MRFSAFLLVLAFTLAACCHGFANADDAARKSGVAASNRVVDRSAPALRKLEGAAAIDAADEERGVSGFSKLKTLMDNMPYLNRLKGWVGKNPNINAVKAAAEKSPEVKNLKAAVGNTPIKLTEKDAAKVVKEIKKRHPAVGVALSVLKMLAVVGIISFSVGFGVYMHENYP
IUM83_18088-RA	N	N	N	N	N	PHAG_00722;PHFR_11357;PHKE_10020;PHMU_12543;PHPI_09992;PHPS_07958;PHSO_06456	1.0	24	-	-	1024	MKWRPGRPMLLLLAAALALAGTRAVDRSKFRTCEQTQFCNEFRNVQREPLPARLQVARDSVSPDADARRVRFLVEDAAQRGGVALEGSLAFVLGEDRARVPALRVQLREKFADPRDPKTRWTSADVLEPAADEARALRQLTAQEAGLKTPVDDQNVLLFAPEGDKPRVVAALKLAGTFGVDLYLDGEKAVATNDDGLFHYEVRQDRADAAAQAEAAADQAAVDAHGGKTIVDYGEDGLAIYDDGTVQEKEEHSATTATATVGADGKVEGWEESFGGHTDKKKFGPSSIGLDVSFHGSAAAPRTLYGIPEHATDFVLKDTIEADDDGEQKRKVVTDPYRLYNLDVFEYELDNPMALYGAIPVLVAPSKENTVGMFWNNPSETFVDIWTNEDAHSKSTHWL…
IUM83_18227-RA	N	N	N	N	N	PHAG_00722;PHFR_11357;PHKE_10020;PHMU_12543;PHPI_09992;PHPS_07958;PHSO_06456	1.0	20	-	-	1207	MVLLQLVLLAVAVACDSTRSDVVDLVPDAIATATPKCAEEPMRRVDCYPPSANFPEPTEELCLAQGCCWKSLENEGVPCAFAVEEPPSRSKCKSVARPSRLACRNPRFASAKVLEDQDACESAGCCFDDGECFQPMSDGYELLTLDETSNGWRGTLALRHGNHGPFGNDVPLLELHVVRESSSQLRIRITDPAFPRYEVPDLPVRQQEHEDEVEGDTGKESDYKVHFTPWPFGVAVTRRHSGEVLFNSTPPIERKDDGASFSGLVFENQFLEFSTQLPETEDGDKPILYGLGERVGPARLHADERGDLYPLFARAPNATAPIHTRSGGDNLYGVHPFVLQVEDGHSGSAHGVFVLSSNAMEVVARREALTYRITGGILNIFVFSGPTPRSVIEQYTGVV…
IUM83_02488-RA	N	N	N	N	N	PHAG_00722;PHFR_11357;PHKE_10020;PHMU_12543;PHPI_09992;PHPS_07958;PHSO_06456	0.999	26	-	-	883	MRQFRPVRFLLLALAAACHYGSDVQAATNETAYLTTSGYFVANVTDSGAALKLQLTRNSTITNATYGDDIDDLMVEVTKSSNDAVRIKIADDAGKRWQVPPSLYSKSALGSNASTDGVWWSASGSATTFTYTSSPFTFQVTRKTDGYVLFDSSAMSLVVKDKYLQIATTVSRDVSVFGFGESTQTNLRVQAGDKRTLWARDEGSANANVNLYGSHPFFMGVNGDGQAHGVLLLNSNGMDMTLEEDKIVYQTIGGVLDFHIVAGPSPAEVVAQYTALIGRPKLMPYWSYGFHQCRYGYNSSASLREVVRQYKAHEIPLDVMWADIDYMNDYEDFTLDPVNFPEADMTELLAEIHDADQKFVPIVDPGIPDDDNLYAYTRGLEMDIFVKNSDGKPYLGQVW…
IUM83_13388-RA	N	N	N	N	N	PHAG_00722;PHFR_11357;PHKE_10020;PHMU_12543;PHPI_09992;PHPS_07958;PHSO_06456	0.999	29	-	-	1089	MTFKARLHHAVALFGCIALVSSLASFARAQTTVSSGGTGVHILFQTDKWVTPYIHYKAGTGSWTTSPGVAMAASTNSAYPANDGWFQFDASTATSLEFVFNDGVGVVWDNNNNANYKVSAAGIYSVVSKVSGFKTGDLVRPNDGTGYHILFQAVTWAKPYIHFNAGSGWTTVPGYAMTPSTYAGKFSAANGWFQYDISSTSSVEIAFNDGNGIWDSNLNANYVRSSPGTYAFVNQNTQTPTTAPSVEGYVNGPGYSVASASESAGVLTINLQVNSATTATSYGSDLSALVVTVTKTEIDSVRVKIVDKNNKRWEVPKSIFTAGTLGADTTATAAAADPLYTFNYTQNPFTFKVVRKSDGYTLFDSSGISLVVKDQYLQASTVLGSDLSVYGIGESTRDN…
IUM83_12962-RA	N	N	N	N	Y	PHAG_01496;PHAG_01497;PHCA_00574;PHIF_00534;PHIF_03458;PHIF_04492;PHLA_10660;PHMU_08500;PHMU_14970;PHNI_02894;PHPA_00405;PHPA_14179;PHPA_18542;PHPL_05622;PHRA_10172;PHRA_10173;PHRA_10176;PHRA_10182;PHRA_11070;PHRA_12552;PHRA_12860;PHRA_13681;PHSO_11349;PHSO_15269;PHSO_15270;PHSO_23531;PHTT_08757	0.953	15	-	-	235	MLVAVSILASSGAVAKESNRYELSSVTGDSGNNKILLRGAKEADNDTEDRGLLAWVRLQYWLETGRSKSYVKQSLELEGLEGAALRSAPNFIYYDDFVYARQGCILENWLDRGVTTQQVWRHYELADIPPAQLKDTDAYKTFVRFAKMEDDKIFSLKNADAEVKIEYGGSPAEMEAKLEMWVLAKRPNWYVKKMLNLDGRSRNAMLKSEYYPYYEKFLVLTGQKKPTIPSVEVSK
IUM83_01820-RA	N	N	N	N	N	PHAG_01642	0.999	23	-	-	455	MAPWSRILLLLLAVASIITGVNSVDTATAKCSPEAQQFSVVVATSAPLGLRLSDKLEVLEFVADSEGRGRAVEASGLAEIGDRLIAVNDVSLEGFALQKAVAELQAAELPRTLRFQTHDGRCIQPPPAAIKESVIEAATASAFTYDPSNEETFDYVVASVGDKTTEFKLYAVLSSDGSPPSCAFRELVLARPFDGCSPLSIDVTNKYVLVPSVFGCPMHQKAAMADEAGAKGVIFVQRVGEKPMRVRIPPASSLPHPINIPLVMVSTDSGARLLEQMAAVRPGESQQLRFVFSAACAVDRFAVHPASSLAAAVAVQQTSIPVVFISMSAFRTIRQKLKELEDASEINTGDDSNTHIHVEFSGENALEHQWKELAGLAVESNWPASEAARDRLFHRMLKD…
IUM83_01175-RA	N	N	N	N	N	PHAG_01737;PHAG_13442;PHAG_13511;PHCA_07461;PHFR_01137;PHIF_01039;PHIF_05884;PHIF_05887;PHLA_03136;PHLA_04909;PHLA_10870;PHMU_06480;PHNI_01594;PHNI_06263;PHPA_16734;PHPA_23226;PHPL_12875;PHPS_04476;PHPS_13421;PHRA_09066;PHRA_10684;PHRA_10685;PHRU_08868;PHSO_19427;PHSO_21771;PHTT_14465;PHTT_16273	0.999	17	-	-	161	MRLSVFLLLVVATIAVSCNIVVTAEKATTGRRHLKGTQNDLDAVNEERGITSLVAKAAEGKTTALTGATKNWQKLSKAVESGAHLKLDTTNSKWKTAFTKLKETGQIKGVTEAQAARLTEAAAKEMVKNPAKASKFKKFLQITFGAALTALIFVGVNAMAS
IUM83_01196-RA	N	N	N	N	N	PHAG_01737;PHAG_13442;PHAG_13511;PHCA_07461;PHFR_01137;PHIF_01039;PHIF_05884;PHIF_05887;PHLA_04909;PHLA_10870;PHMU_06480;PHNI_01594;PHNI_06263;PHPA_16734;PHPA_23226;PHPL_09707;PHPL_12875;PHPS_04476;PHPS_13421;PHRA_10684;PHRA_10685;PHRU_08868;PHSO_10448;PHSO_19427;PHSO_21771;PHTT_14465;PHTT_16273	0.999	17	-	-	190	MRLSVFLLLVVATIAVSCNIVVTAEKATTGRRHLKGTQNDLDAEDEERGLSADLLAKMRAQGLIGAEKVATAGTKVDDVLNAVKAAEGKTTALTGAAKNWQKLSKAVESGAHLKKLDATNSKWKTAFTKLKDAGQIKGVTEAQAARLTEAAAKEMVKNPAKSSKFKKFLEITFGAALTALIIVGINSMIS
IUM83_01179-RA	Y	N	N	N	N	PHAG_01737;PHAG_13442;PHAG_13511;PHCA_07461;PHFR_01137;PHIF_01039;PHIF_05884;PHIF_05887;PHLA_04909;PHLA_10870;PHMU_06480;PHNI_01594;PHNI_06263;PHPA_16734;PHPA_23226;PHPL_12875;PHPS_04476;PHPS_13421;PHRA_10684;PHRA_10685;PHRU_08868;PHSO_10448;PHSO_19427;PHSO_21771;PHTT_14465;PHTT_16273	1.0	17	-	-	194	MRLSVFLLLVVATFAVSCNIVVSAEKATTGRRQLKGAQTNDFDAEDEERGIESLVAKVKGMFGAGKVAGVGKVAAAGTKADDVLNAVKAAEGKTTALTGATKNWQKLSKAVESGAHLKKLDATNSKWKTAFTKLKEAGQIKGVTEAQAARLTEAAAKEMVKNPAKASKFKKVLEVTFGAALTALIFVGINAMAS
IUM83_02851-RA	Y	N	N	N	N	PHAG_01737;PHAG_13442;PHAG_13511;PHFR_01137;PHIF_01039;PHLA_03136;PHLA_04909;PHLA_08600;PHNI_01594;PHPL_09707;PHPS_04476;PHRA_06596;PHRA_07118;PHRA_09066;PHRA_10685;PHRA_11896;PHRA_12212;PHRU_08868;PHSO_19427;PHTT_06815;PHTT_14465;PHTT_16273	0.999	24	-	-	166	MRFSLFVALVVATFAVSCFDVVSAKEAVVIKPLAEVNWQNAFTKVKAVNAFEKAGKVRGEAKAAAAAAKLNAQKNWATVLTKLKAGGQFKPLDPSKKEWQTAFAKVKQAGLLKGATQSQVMKVTEDAAQALTKNPSKWRYVMKALKITFGAAVAALAIVGLKSMLS
IUM83_02846-RA	N	N	N	N	N	PHAG_01737;PHAG_13442;PHAG_13511;PHFR_01137;PHIF_01039;PHLA_03136;PHLA_04909;PHLA_08600;PHNI_01594;PHPL_09707;PHPS_04476;PHRA_06596;PHRA_07118;PHRA_09066;PHRA_10685;PHRA_11896;PHRA_12212;PHRU_08868;PHSO_19427;PHTT_06815;PHTT_14465;PHTT_16273	0.999	24	-	-	166	MRFSLFVALVVATFAVSCFDIVSAKEAVVIKPLAEVNWQNAFTKVKAVNAFEKAGKVRGEAKAAAAAAKLNAQKNWDTVVTKLKAGGQFKPLDPSKKEWQTAFVKVKQAGLLKGATQSQVMKVTEDAAQALTKNPSKWRYVKKALEITLGAVLAALIYVGLKSMFS
IUM83_08141-RA	N	N	N	N	N	PHAG_01792	0.955	17	-	-	491	MRLASTSVLRRVARARAARPALALAGPRRCFAAQSFQDLGVDARIVAGLREMRITAPTGIQNKSIPAILERHDVLCAAQTGTGKTLAYLVPVVEQLLRKEAAKQKQHEAKGLASPAEVVLGRPSALVLLPSRELALQVASVAKQLSHSAKFASCTITSGERKSIQQRNAARRLDLIIGTPGRVAKCISKGDFFVSRIDTVVVDEADTLFDAKMGFRKELDAVLGPIQASAAKRNQPLQMVLAAATIRSPIDQVLKKKFGELRLVSDDKIHKTPTTIREEFVRVVPESKHSALREALHLHKRRAAKTMVFCRNSASVRSTEHMLREHGFQDTVCLHGDMPPARRHDAIHAFTEDPNINILVCTDLAARGLDFDTVKHVVMFDFPKSAVDYVHRAGRTGRA…
IUM83_13808-RA	N	N	N	N	N	PHAG_02222;PHCA_06621;PHCA_19663;PHCA_19797;PHCR_10945;PHFR_01292;PHFR_06829;PHIF_12477;PHLA_04970;PHLA_04973;PHLA_10294;PHMU_14383;PHNI_01552;PHNI_04392;PHPA_20974;PHPA_25204;PHPA_26855;PHPI_13421;PHPL_02267;PHPL_02678;PHPL_02679;PHPL_02680;PHPS_04177;PHPS_10382;PHRA_03646;PHRA_03648;PHRA_08386;PHRA_11104;PHRA_11105;PHSO_03758;PHSO_22944;PHSO_22945;PHSO_22946;PHSO_26562;PHSO_26563;PHTT_12364	0.999	26	-	-	246	MTKLTIILSFAAAVAVALTSFDGVNAASLRTVDADSFLGSFDDSADASDSGSGERFLFEVEGSESTDSDADDEGSESLDGKRFLVEVEDSASADSDTGSESVDGERFLAEVEGSESTDSDEGSESVDGDRFLAEVASSESADSDTGSESVDGERFLVEVEGSASADSDEGSESVDRDRFLEEVESSKSADSDEGSESVDGERFLVEVEGSDSGSVEDEGSASTEDDRFLKEVEGSESADDSESGSA
IUM83_05335-RA	N	N	N	N	N	PHAG_02806;PHCR_10320;PHFR_08148;PHIF_17635;PHKE_01388;PHMU_00267;PHNI_08457;PHPL_00422;PHRA_02798;PHTT_01437	0.996	29	-	-	374	MFRQLVARHGKFSSAALAMGCAAAGAALGAQQQQAARAEDSFPRAAPVAKQPKINGLKIFSGNANHELAANVAKLVGVQLGKITVERFADGEVNLMVHENVRGKDVYIVQPTCVPVNENLMELLLMVSTMRRSSARRITAVIPYYGYARQDRKMAARVPISAADVARLLEAMGVDRVIAVDLHCGQIQGFFGPHVPVDNLDGGLVGVSYFGNHELVNPVVVSPDAGGVARAKKFREWLVGKYGLPNTGLAMIIKQRIKAGEIDRMDLVGQVEGSDCIIVDDMIDTAGTLCKAAQHLADHGARNVYAFASHGLFNGAANERIKKSALKEVVVVNTTPLPKSCEGNEKIVQLDIAPLLAQAIQNIHGKKSVSQLFH
IUM83_04947-RA	N	N	N	N	N	PHAG_02806;PHCR_10320;PHFR_08148;PHIF_17635;PHKE_01388;PHMU_00267;PHNI_08457;PHPL_00422;PHRA_02798;PHTT_01437	0.989	22	-	-	389	MNRLRVLRSSTPLALAAAGALGLVSGGLTSRSALADAGPAVSRGAKGEWYPNTTTKHWHFYKGKMNPSAAKSMKLFKVADTPIADEIANYLGVQLNDMEVKNFNDGETSVVVRENVRGKRVYIVSSTTTVDRLMELLLSISAMRRASAKSITAVIPFYGYARMDLMHKGREPIAAADIARMLETMGVDHVVSVDLHSAQIEGFFKPQIPVDNLQAFPVGAVYFSEQNLGDPIVVAPHSAAVNRAAMFRDTLSRTIDEFVPLAFVIRKHRLDEDEPGELVGDVKGKDCIVVDTLVDTGSTLVKTAKVLKANGAKTVSAFAVHARYSARAMETLQNCKELDKLVTTNTIPVHLDSDEVSPKIVTLSVAPFIAEVISCIHTKSSIIQVSKTK
IUM83_13882-RA	N	N	N	N	N	PHAG_03687;PHSO_12635	0.999	22	-	-	140	MPAPYIILATVAALLTTSNVVAAETEDKIIKRGETNGPAHLRRIDKVDSKADSIHEDRDGLFSLPEELEELVETHHHVREVFTRWCLEDKDPKEAEEQAKSKKEAQMAKLYKLYVTHPDNDRRKLEVKGLECDLLKKKDD
IUM83_02819-RA	N	N	N	N	N	PHAG_04293;PHAG_04294	1.0	16	-	-	395	MKAPLVLLSALCFAAAASSPAPDAGSCHGFTSKDACVKNHCAWCECAAVPSSCYTPEEADQLPPAIFQCEKGALQAMAWDLTSVPSTSAELRSLFAAWKRAHGKSYDSSAQDELRRGVFEVNARSVAAHNSKQDRSFTMELNAFADTTWDEFQSWYLAKPQQCSATDESGEEHAYAEVPTAKDWRADGAVSPVKNQGKCGSCWSFSTTGCLESHLKLKHGQFTILSEQNLLDCAQAFDNHGCNGGLPSHAFEYVKYNGGLDTEETYPYEAKEGKCKFNTYHVGAQVEKVVNITSRNEKELKAAVGSTGPVSIAFQVVSDFRFYKSGVYESTECHSGEKDVNHAVLAVGYGVEDGKNHWIVKNSWGAEWGMDGFFQIARGSNMCGLADCASYPVVA
IUM83_00551-RA	N	N	N	N	N	PHAG_04293;PHAG_04294;PHCA_02179;PHCR_03829;PHCR_03838;PHFR_11222;PHFR_11223;PHIF_11787;PHKE_04197;PHMU_03320;PHMU_03321;PHMU_03322;PHNI_06639;PHPA_19977;PHPA_19978;PHPA_19979;PHPI_10287;PHPL_01520;PHPL_14624;PHPS_14651;PHRA_05085;PHRA_05086;PHSO_01785;PHSO_01786;PHTT_02658;PHTT_02659	1.0	19	-	-	446	MRVQASLLALSAAAVAASAAQTTERSLGALVDCPAVRSAASPCLWAGENGEVVDSKTLRELFVQRNLVSFGGRDPLRRNLQAHMTYIEDVLMYAKSVGHEFSYHMGVNERHLTSSPRRRLSPQQLVDQEIKSARSRRLVAEASGSTATGTSTVSSVGSSEYWNWCDTDNSFGYSVCSSVKSQQNCGSCWAFAAADAIETAVVIAENASAAVSLSPQQFLTCSTLETTQTFDYCWASDSGVDGATWMETSIKWESQNNGCNGGMTHGAFIDAAQNSWGLVTELTMPYDDSGSSSTSSNNASSACSTTDRSLGALVDCPAVRSADLPCLWAGENGEVVDSRTLRELHIERNYVAYSDRDAYRRNLQEHMTYIEDVNMYAKNIGHEFSYQMGVSERHLTSST…
IUM83_09806-RA	N	N	N	N	N	PHAG_04355;PHAG_09192;PHCR_00417;PHFR_05233;PHFR_06032;PHIF_06566;PHIF_08134;PHIF_12542;PHLA_07934;PHMU_03383;PHMU_06578;PHNI_08967;PHNI_10110;PHPA_07139;PHPA_08980;PHPA_08981;PHPA_10783;PHPI_18849;PHPL_02369;PHPL_03305;PHPS_01606;PHPS_08613;PHRA_07836;PHSO_06512;PHSO_19995;PHTT_04677;PHTT_09405	0.997	40	-	-	323	MAASLDLASLQSMAQTLRGSFLSQALVLLLLVLLLRYVAASWRAGLAPYEVQMCPPVNPHVHYRYGVSQMQGRRPYMEDRHTAMADLNGDPKQSFYGIFDGHGGDGAANYCVQAMCQNVIKEPTINKEPVEALKNGFLRTDQEYLQIANRKNSEDGTTAVVVLTQGDEIFVAHTGDSRAVLVHRSGKVSVLTSDHKPNRPDERRRIQELGGSVVFWGVWRVEGILAVSRAIGDRMLKPFVVAEPEVKKFTRTETDRYVVLASDGVWDTVSNDDAAQLVLKYEDPQTAAQRIMEEAYARGSMDNICVMVIDLREETNECSAKDA
IUM83_09806-RB	N	N	N	N	N	PHAG_04355;PHAG_09192;PHCR_00417;PHFR_05233;PHFR_06032;PHIF_06566;PHIF_08134;PHIF_12542;PHLA_07934;PHMU_03383;PHMU_06578;PHNI_08967;PHNI_10110;PHPA_07139;PHPA_08980;PHPA_08981;PHPA_10783;PHPI_18849;PHPL_02369;PHPL_03305;PHPS_01606;PHPS_08613;PHRA_07836;PHSO_06512;PHSO_19995;PHTT_04677;PHTT_09405	0.997	40	-	-	310	MAASLDLASLQSMAQTLRGSFLSQALVLLLLVLLLRYVAASWRAGLAPYEVQMCPPVNPHVHYRYGVSQMQGRRPYMEDRHTAMADLNGDPKQSFYGIFDGHGGDGAANYCVQAMCQNVIKEPTINKEPVEALKNGFLRTDQEIANRKNSEDGTTAVVVLTQGDEIFVAHTGDSRAVLVHRSGKVSVLTSDHKPNRPDERRRIQELGGSVVFWGVWRVEGILAVSRAIGDRMLKPFVVAEPEVKKFTRTETDRYVVLASDGVWDTVSNDDAAQLVLKYEDPQTAAQRIMEEAYARGSMDNICVMVIDLRE
IUM83_18048-RA	N	N	N	N	N	PHAG_04355;PHAG_09192;PHCR_00417;PHFR_05233;PHFR_06032;PHIF_06566;PHIF_08134;PHLA_07934;PHMU_03383;PHMU_06578;PHNI_08967;PHNI_10110;PHPA_08980;PHPA_08981;PHPA_10783;PHPI_18849;PHPL_02369;PHPL_03305;PHPS_01606;PHPS_08613;PHRA_07836;PHSO_06512;PHSO_19995;PHTT_04677;PHTT_09405	1.0	17	-	-	1028	MAGLLLLLLLLQSVALAMEVPVADVTSRKLLTDRAWFSQVARVPRRVADDATACVAVSDPLRPGLTVEGYELVERSGLLGVCKHQHTQQTQWPMQTRVRMEIVPWSTAPSDAESESEHPRSAPVCPLPGAASVSQRFPVPPLPPPESSDSAGAFGDHSSSPEGPVLEYQYVTEEAERIYVNAHYRLKKKFDAGSHGEVWRATRRHGTGGREEHFVLKRLFLELGESMAQMGLREAHFGALLQGEHHVARFVEYFFRPAKAVETGEVHRTTPELWLVFYDEGKSLRQYLYEKLEVVYGADEHGDAGAGVVLQPSHFWEKLRTDARGENVLREIMRQLLQAVAALHARGITHRDIKPSNILVSIPPSSTSSTVPPMPLVKLADFGSAVDDYTLHNLYAAGG…
IUM83_13462-RA	N	N	N	N	N	PHAG_04355;PHCR_00417;PHFR_05233;PHIF_08134;PHIF_12542;PHLA_07934;PHMU_06578;PHNI_10110;PHPA_07139;PHPA_08980;PHPA_08981;PHPI_18849;PHPL_02369;PHPS_08613;PHRA_07836;PHSO_19995;PHTT_09405	0.942	15	-	-	435	MQSVMRARGRALAAARQPRPSRSSPAALAASRSWLQPAGAPRAALWTSSPFSHSSPEFPASEIERSEGRGSLWMGLALAAAAMAFVSREAAADAKEPPTEDPKEIAKHIQEHKEEVKAAAKKNESKKRTLRKRKTSVRDGKMVVSTAAVRGDRAYMEDTSYVSACKRFAAVYDGHGGAAVSQHLRNQLFSMIVPELAQLDQEVLAENKGEKNVMAKSSRRQKVATMLQQAVHKLDQEVIGKNEWNRAVLCRSGDAVELTRDHKPNDPQERARIESLGGRVQWYGYVDAQGEPIEPYGAYRVNGNLAVARAIGDRDSRPFVIGDAEIRQYDLEYDKDEFIVIASDGLWDVFTSSEVVEFVQDVMSGELGGREAWSSGGHSDTRVPIFEWSQQYTSDRSMI…
IUM83_18480-RB	N	N	N	N	N	PHAG_04355;PHCR_00417;PHFR_06032;PHLA_07934;PHMU_06578;PHPA_08980;PHPA_08981;PHPI_18849;PHPL_02369;PHPS_08613;PHRA_07836;PHSO_19995;PHTT_09405	1.0	21	-	-	1042	MLVAPHLRALFALILASGTYADNDFQEVAEVCAGAGQFCGNSNIGPNCCPKGEYCQPWSPAYYQCVSQPAKRGVPEAGVDYWGNDIADITSLLLPEECCNRCADTLGCMAFTFVNASWDGKTHCYLKSAIGAKKSIPGAVSAAVTSPRTSSCSTQVGGYCGNKDWSLCCPYGSYCQPWNTGYYQCIKAPRHCSTQLTDVDFYGNDLGVVYGLHPTDCCEKCTQTAGCVGYTFVNDNPGKTACYLKSSIDETSGGWTFWHSARTMASLRRLLQRDAPPAAPWTARDETYAPPASHAHRERAETAPTAQLEAAGAAIPVPNTQPARVSSFPRHFFDRAGGRSSSSSSSSSDGDDLEGAGGAMTSTSYFRPRTMDGYTRYLEAAFMEGYLEKQSSEDAKLWK…
IUM83_18480-RA	N	N	N	N	N	PHAG_04355;PHCR_00417;PHFR_06032;PHLA_07934;PHMU_06578;PHPA_08980;PHPA_08981;PHPI_18849;PHPL_02369;PHPS_08613;PHRA_07836;PHSO_19995;PHTT_09405	1.0	21	-	-	1041	MLVAPHLRALFALILASGTYADNDFQEVAEVCAGAGQFCGNSNIGPNCCPKGEYCQPWSPAYYQCVSQPAKRGVPEAGVDYWGNDIADITSLLLPEECCNRCADTLGCMAFTFVNASWDGKTHCYLKSAIGAKKSIPGAVSAAVTSPRTSSCSTQVGGYCGNKDWSLCCPYGSYCQPWNTGYYQCIKAPRHCSTQLTDVDFYGNDLGVVYGLHPTDCCEKCTQTAGCVGYTFVNDNPGKTACYLKSSIDETSGGWTFWHSARTMASLRRLLQRDAPPAAPWTARDETYAPPASHAHRERAETAPTAQLEAAGAAIPVPNTQPARVSSFPRHFFDRAGGRSSSSSSSSSDGDDLEGAGGAMTSTSYFRPRTMDGYTRYLEAAFMEGYLEKQSSEDAKLWK…
IUM83_12231-RB	N	N	N	N	N	PHAG_04768;PHCR_11517;PHFR_08047;PHFR_13325;PHIF_09262;PHPA_06260;PHPL_14188;PHPS_09960;PHSO_11039;PHTT_11570	0.974	27	-	-	631	MLPLRSASWRRPLARHARLLSVAGTPGRPDGVSAAATVSSSSEAKPGLFQLPDLHTPSDFPRLTRDVKLQCHQLRQELAASPPGLQTLRTLDDISNAICSVIDAAELCRNVHPNENFRRAASECFTELSDFIQNLNADVELYRALKTVTEDKVGIMSFTPEQRRMGVLLRNEFERDGIHLSRSDRQRVISLQNDITHLSMKFQSTMYSAREYVDVPAKLIRGMPHSITSVCERKWMSRDTLRVPTDMHVMNTILKWVGAPEVRRKMYIAANSCATDNLPVLDELRAKRHELAQLLGFPTYAHLATSDRMIGSPEAVENFIEDIAKQLMAKQEPMLNASERWHEDVVKLALTRNGEKLGYIYFDLYPRQNKYNHAAHFTIRCGKRLSDSSYQKPIVALVC…
IUM83_12231-RA	N	N	N	N	N	PHAG_04768;PHCR_11517;PHFR_08047;PHFR_13325;PHIF_09262;PHPA_06260;PHPL_14188;PHPS_09960;PHSO_11039;PHTT_11570	0.974	27	-	-	704	MLPLRSASWRRPLARHARLLSVAGTPGRPDGVSAAATVSSSSEAKPGLFQLPDLHTPSDFPRLTRDVKLQCHQLRQELAASPPGLQTLRTLDDISNAICSVIDAAELCRNVHPNENFRRAASECFTELSDFIQNLNADVELYRALKTVTEDKVGIMSFTPEQRRMGVLLRNEFERDGIHLSRSDRQRVISLQNDITHLSMKFQSTMYSAREYVDVPAKLIRGMPHSITSVCERKWMSRDTLRVPTDMHVMNTILKWVGAPEVRRKMYIAANSCATDNLPVLDELRAKRHELAQLLGFPTYAHLATSDRMIGSPEAVENFIEDIAKQLMAKAKMEQKLLLDAKRKHEGRSVDQVYMWDLPYYMGMLKAQEHRIDSRVISAYFPLENCLKGLHLLCSKLFG…
IUM83_13995-RA	N	N	N	N	Y	PHAG_06327;PHAG_10044;PHLA_00821;PHMU_04976;PHPA_17034;PHPL_03127;PHPL_14203;PHTT_08162	0.996	22	-	-	368	MRRECLVLVLLLVGTFTGRSDAVSRLTVPEAASVTDSNHAPITRNVRDEGVSTDVLAARTTLSDEERDISQVASFVSSSMKAKAKLSIMLIRGYAPEKALQKLSVTSINGKNFNSFARYYARYLTMHPEKAASLPATAEDVVVLPKLTEWLGQKLLPSQVKQLLKEFGSTNVNKYLQLYRKDADDVLALPKLSEWVQQQRPPSQVNMLLKDLEITDVSKYMGKYMEAGAATTAFKKWTNQKLLPKEVAQKLKNAEVPDVSKYMGQYMDSGGANIAFQNWLENKILPQQLALKLKIAEVPDISKYMGQYMEAGGAKLAFEKWLGLREVPLPQQVKFRLQSAEVPDINKYLKQYVSLWGERQARLSRDMN
IUM83_19388-RA	Y	N	N	N	Y	PHAG_06827;PHAG_07895;PHAG_08422;PHAG_09962;PHAG_09963;PHAG_10327;PHAG_10629;PHAG_10834;PHAG_11634;PHAG_11886;PHAG_11915;PHAG_12338;PHAG_12341;PHAG_12404;PHAG_12405;PHAG_12905;PHAG_13069;PHAG_13317;PHAG_13338;PHAG_13801;PHCA_00592;PHCA_01549;PHCA_01571;PHCA_01579;PHCA_03108;PHCA_04518;PHCA_05648;PHCA_07155;PHCA_09940;PHCA_09941;PHCA_09942;PHCA_11620;PHCA_11623;PHCA_11641;PHCA_12316;PHCA_13141;PHC…	1.0	19	-	-	914	MTQVLWAAVLAAAAVLTNADAFFVTDSKLSLRSDPSDVYFNRFLSVNDEERAGVYFSIVEKAKHLWQPSVSAQQLSKWVTIGKPAKDVFVRLGLTRVGEKLFETPQFFTWAKYVDNSAGTSKAPAMIPILRAQYGDDALARMIAAAKTTGNADVKKLATRLEREQLYAWAAKGKSPDQAFTFFKLNKAGDDLLSSPQLTTLEDYLGIFNSKNPDKKTTLIATMVKSYGDDSVAKILQAGMKVPGTAADARRLDTELVELWLANGKSTDDVFKLLNLDKAGDKLFSNPLLVTWTKYMNAFNEKNPSSPASLTATLAAHYGDNGVAAMLKSQDVHNILAKIKPEETLFDNPHFLLWVQFVDDPRKTRMATSLMTSLTVKFGDEALIKMIEAAKKVSQTKDV…
IUM83_19390-RA	Y	N	N	N	Y	PHAG_06827;PHAG_07895;PHAG_08422;PHAG_09962;PHAG_09963;PHAG_10327;PHAG_10834;PHAG_11634;PHAG_11886;PHAG_11915;PHAG_12338;PHAG_12341;PHAG_12404;PHAG_12405;PHAG_12905;PHAG_13069;PHAG_13317;PHAG_13338;PHAG_13801;PHCA_00592;PHCA_01549;PHCA_01571;PHCA_01579;PHCA_03108;PHCA_04518;PHCA_05648;PHCA_07155;PHCA_09940;PHCA_09941;PHCA_09942;PHCA_11620;PHCA_11623;PHCA_11641;PHCA_12316;PHCA_13141;PHCA_13428;PHC…	1.0	19	-	-	914	MTQVLWAAVLAAAAVLTNADAFFVTDSKLSLRSDPSDVYFNRFLSVDDEERAGVYFSIVEKAKYLWQPSVSAQQLSKWVTIGKPAKDVFVRLGLTRVGEKLFETPQFFTWAKYVDNSARTSKAPAMIPTLRAQYGDDALARMIVAAKTTGNADAKKLATRLEGEQLYAWAAKGKSPDQAFTFFKLNKAGDDLLSSPQLTTLKNYLGIFNSKNPDKKTTLIATMVKSYGDDSVAKILQAGMKVPDTAADARRLDTELVELWLANGKSTDDVFKLLNLDKAGDKLFSNPLLVTWTKYMNAFNEKNPSSPASLTATLAAHYGDNGVAAMLKSQDVHNILAKINTEVTLFDNPHFLLWVQFVDDPRKTRMATSLMTSLTVKFGDEALIKMIEAAKKVSQTKDV…
IUM83_14681-RA	N	N	N	N	N	PHAG_07669;PHAG_07672;PHAG_07674;PHAG_08080;PHAG_08213;PHAG_09257;PHAG_09258;PHAG_10148;PHAG_11048;PHAG_11049;PHAG_11472;PHAG_12388;PHCA_09696;PHCA_12921;PHCA_13239;PHCA_13240;PHCA_13244;PHCA_13311;PHCA_14808;PHCA_14809;PHCA_19006;PHCA_19010;PHCA_19013;PHCA_19428;PHCR_06969;PHFR_08114;PHFR_09212;PHFR_09214;PHFR_10657;PHFR_11464;PHFR_13117;PHIF_00931;PHIF_02211;PHIF_04310;PHIF_04778;PHIF_04959;PHI…	0.999	17	-	-	525	MRFVLPAFVALFAVSECADTTQHRNLKVSLVDASPVKLHVTLQRKAMELHGESEFDVYANPVVSADGRKVLYNGYATFVDGHSSFTYSLVGGAAYLQTNDSSSNAASVRCIPPSTLPFGKILPALNHATPIPSASIGDDPVECESGNLLKTSFAGVHYAICSSGADGFTALASDLTIDVEYLDKPVTISAPKLSDGTSCNVLAKPTAVTPTALALITGTDIPTSTSRRLKAESHMAMAGSSCSCNSTPRPCIFFHGLGNEKDEPELQDSSRHFGWDKIQGHAPCCTVIKYAALNTVDYAWTNSSLQQKVCKHTLSMSASSDLSSRTIEDTIVVTHSMGGLMLAGALANNECKLAKSSTWIALSPPMTGSMSSDYLMDFCNGEVKNLMTDLLFNGRCPTS…
IUM83_06927-RA	N	N	N	N	N	PHAG_07669;PHAG_07672;PHAG_07674;PHAG_08080;PHAG_08213;PHAG_09257;PHAG_09258;PHAG_10148;PHAG_11048;PHAG_11049;PHAG_11472;PHAG_12388;PHCA_09696;PHCA_12921;PHCA_13239;PHCA_13240;PHCA_13244;PHCA_13311;PHCA_14808;PHCA_14809;PHCA_19006;PHCA_19010;PHCA_19013;PHCA_19428;PHCR_06969;PHFR_08114;PHFR_09212;PHFR_09214;PHFR_10657;PHFR_11464;PHFR_13117;PHIF_00931;PHIF_02211;PHIF_04310;PHIF_04778;PHIF_04959;PHI…	0.986	29	-	-	548	MRTIKSPHRFLTLAFFALLMIATIATTSATKSDILHGKQPDQAHRRLATSLADAPSLRLQFTLKRDSMKIYGQSQFYVFANPVVSSDNTSVLYNGYAAFMDGTTDYTFMLVNGIAYFVNSTVGGTSSQSAQCLSSSLLPPINSIVSALNAATAISGASAGNNTITCSSGDLFQATLGDATFVICSAGSAGFTIYGSDLDISVEYLDSPVTITAPTLSDSAALSCETVATATTVTSTTLALLTGQSVSSSRSRKLKAEATTTLASSSCSCQSTPRPCIFFHGLGSDTEQTTLQTTSSYFGDLSKSAPCCSSIKYAVLNTEKNAWTDATLQQKVCNFALSVSSTSSSSSKTIADTIIVTHSMGGLMMAGALANGRCKFASSTTWVSLSAPMTGSMGSDYLQ…
IUM83_06920-RA	N	N	N	N	N	PHAG_07669;PHAG_07672;PHAG_07674;PHAG_08080;PHAG_08213;PHAG_09257;PHAG_09258;PHAG_10148;PHAG_11048;PHAG_11049;PHAG_11472;PHAG_12388;PHCA_09696;PHCA_12921;PHCA_13239;PHCA_13240;PHCA_13244;PHCA_13311;PHCA_14808;PHCA_14809;PHCA_19006;PHCA_19010;PHCA_19013;PHCA_19428;PHCR_06969;PHFR_08114;PHFR_09212;PHFR_09214;PHFR_10657;PHFR_11464;PHFR_13117;PHIF_00931;PHIF_02211;PHIF_04310;PHIF_04778;PHIF_04959;PHI…	0.979	28	-	-	556	MRRSSANSFRCIALVCVAFAVFTTPAVSATTQKGKGTVHGDLRTSSKEWPSLKLHFTLKRPTMQVYGESEFDVYANPVVSADGLSVTYNGYADFNEGPALTRYMLVDGVAYSTTSTESGKAQTQSQTQTQSETRSSTSECLQTNMLPHLDLMIPALNDAVPVYNATLDGKRIKCSAGNLFKLTFGGLNLALCASGSEGVHVYGSDMEIVVKYLKAPVEITAPKLDAKAAKECEIVVNATTVTSTTVALLTGETIPESESRSLDFGFDIELSATTCKCKSTPRPCLFIHGLGIDYAKDELQDSFTYYWGNLSDHAPCCTDFKYMIWNSKRTGWNNETQQQTLCNLATSLVESGPPTEITDTIIVTHSMGGLMLASAIANGKCTLGSSSSWVATSPPMTGS…
IUM83_06928-RA	N	N	N	N	N	PHAG_07669;PHAG_07672;PHAG_07674;PHAG_08080;PHAG_08213;PHAG_09257;PHAG_09258;PHAG_10148;PHAG_11048;PHAG_11049;PHAG_11472;PHAG_12388;PHCA_09696;PHCA_12921;PHCA_13239;PHCA_13240;PHCA_13244;PHCA_13311;PHCA_14808;PHCA_14809;PHCA_19006;PHCA_19010;PHCA_19013;PHCA_19428;PHCR_06969;PHFR_08114;PHFR_09212;PHFR_09214;PHFR_10657;PHFR_11464;PHFR_13117;PHIF_00931;PHIF_02211;PHIF_04310;PHIF_04778;PHIF_04959;PHI…	0.97	29	-	-	548	MWLIKSPHRFLALAFFALLTIAIIATTSATKSDILHGEQPDQAHRRLATSLADAPSLRLQFTLKRDSMKIYGQSQFYVFANPVVSSDNTSVLYNGYAAFMDGTTDYTFMLVNGIAYFVNSTVGGTSSQSAQCLSSSLLPPINSIVSALNAATAISGASAGNNTITCSSGDLFQATLGDATFVICSAGSAGFTIYGSDLDISVEYLDSPVTITAPTLSDSAALSCETVATATTVTSTTLALLTGQSVSSSRSRKLKAEATTTLASSSCSCQSTPRPCIFFHGLGSDTEDTTLQTTSSYFGDLTDSAPCCTSIKYAVLNTVDNAWTDATLQQKVCNFAISVSSTSSSSSKTIADTIVVTHSMGGLMMGGAIANGRCSLASSSTWVSLSAPMSGSMGADYLE…
IUM83_14676-RA	N	N	N	N	N	PHAG_07669;PHAG_07672;PHAG_07674;PHAG_08080;PHAG_08213;PHAG_09257;PHAG_09258;PHAG_10148;PHAG_11048;PHAG_11049;PHAG_11472;PHAG_12388;PHCA_09696;PHCA_12921;PHCA_13239;PHCA_13240;PHCA_13244;PHCA_13311;PHCA_14808;PHCA_14809;PHCA_19006;PHCA_19010;PHCA_19013;PHCA_19428;PHCR_06969;PHFR_08114;PHFR_09212;PHFR_09214;PHFR_10657;PHFR_11464;PHFR_13117;PHIF_00931;PHIF_02211;PHIF_04310;PHIF_04778;PHIF_04959;PHI…	0.994	18	-	-	513	MRGFFSLAVVSLLGVTKSQNQATTLPSVRIRTTANRKSTLTHGQSEFDTFAIPVLSTDKTKVLYDAYATFVQNGIESTYSLVDGAWYLDIKDPSSYSTAQQSARCLSSGPVPVNSIMQSLNDATPIPSASIGDKKIECTDGKLLQTSFGGADYALCVSGTSGFTAHSSDLTIVVEYLNTPVKMPTLTLSENAKSCPKVEKAAPVAPAAANARSLKEASHMAMAASTCSCKSKPRPCIFFHGSGHTHEEAQLQDTPKLLSGTLGSVGGHAPCCSSIKYAVLNTEDYGWTNDSLQQKYCTHSLSLSKTSNVSSKTIDDTIVVTHSMAGLVMAGALTTGKCKFGPGTSWVALSPPMKGTMASDYLQNFCTGRFSGIATKLLHLLGECPTSKARLSTFYQNDK…
IUM83_14674-RA	N	N	N	N	N	PHAG_07669;PHAG_07672;PHAG_07674;PHAG_08080;PHAG_08213;PHAG_09257;PHAG_09258;PHAG_10148;PHAG_11048;PHAG_11049;PHAG_11472;PHAG_12388;PHCA_09696;PHCA_12921;PHCA_13239;PHCA_13240;PHCA_13244;PHCA_13311;PHCA_14808;PHCA_14809;PHCA_19006;PHCA_19010;PHCA_19013;PHCA_19428;PHCR_06969;PHFR_08114;PHFR_09212;PHFR_09214;PHFR_10657;PHFR_11464;PHFR_13117;PHIF_00931;PHIF_02211;PHIF_04310;PHIF_04778;PHIF_04959;PHI…	0.995	18	-	-	513	MRGFFTLAVVSLLGVTKSQNQATTLPSVRIRTTANRKSTLTHGQSEFDTFAIPVLSTDKTKVLYDAYATFVQNGIESTYSLVDGAWYLDIKDPSSYSTAQQSARCLSSGPVPVNSIMQSLNDATPIPSASIGDKKIECTDGKLLQTSFGGADYALCVSGTSGFTAHSSDLTIVVEYLNTPVKMPTLTLSENAKSCPKVEKAAPVAPAAANARSLKEASHMAMAASTCSCKSKPRPCIFFHGSGQKHEEAQLQDTPKLLSGKLGSISGHAPCCSSIKYAVLNTEDYGWTNDSLQQKYCTHSLSLSKTSNVSSKTIDDTIVVTHSMAGLVMAGALTTGKCKFGPGTSWVALSPPMTGSMASDYLQNFCTGKFSGMATELLDLLGECPTSKARLSTFYQNDK…
IUM83_14680-RA	N	N	N	N	N	PHAG_07669;PHAG_07674;PHAG_08080;PHAG_08213;PHAG_09257;PHAG_09258;PHAG_10148;PHAG_11048;PHAG_11049;PHAG_11472;PHAG_12388;PHCA_09696;PHCA_12921;PHCA_13239;PHCA_13240;PHCA_13244;PHCA_13311;PHCA_14808;PHCA_14809;PHCA_19006;PHCA_19010;PHCA_19013;PHCA_19428;PHCR_06969;PHFR_08114;PHFR_09212;PHFR_09214;PHFR_10657;PHFR_11464;PHFR_13117;PHIF_00931;PHIF_02211;PHIF_04310;PHIF_04778;PHIF_04959;PHIF_16645;PHK…	0.999	24	-	-	533	MVSSMRVLAASAIALLAVAQPSTALKGASVQTSLKNAPSVKLHVALKRKSMKLHGQSEFDVYATPVVSANGASVLYDSYVTFLDDDEEFTYTVVDGAAYLSTTQGDAAETVRCLPPNTLPFDKILPALNDATPIPSASIGTKKVECPSGKLFKTTFSGSHFAICSLGKAGFTAYSSDFGIDVTYLDGPISIPQPKLTDGTISCDPVEKATLMTPTALALATGGELSSTTSRKLEEAAHMAMEETECGECLRTPRPCIFLHGLGNPNELPTLQDTPRMTKRKFGDVHGHAPCCSEIKYAVINTNYAGWRNDTLQQKFCDFSLEMSETSDVEAGIIDNTIVVTHSMGGLVMAGALAKGKCRFSKTTSWVALSAPMTGSMASDYLMGICEADGNIATDLFEV…
IUM83_14677-RA	N	N	N	N	N	PHAG_07669;PHAG_07674;PHAG_08080;PHAG_08213;PHAG_09257;PHAG_09258;PHAG_10148;PHAG_11048;PHAG_11049;PHAG_11472;PHAG_12388;PHCA_09696;PHCA_12921;PHCA_13239;PHCA_13240;PHCA_13244;PHCA_13311;PHCA_14808;PHCA_14809;PHCA_19006;PHCA_19010;PHCA_19013;PHCA_19428;PHCR_06969;PHFR_08114;PHFR_09212;PHFR_09214;PHFR_10657;PHFR_11464;PHFR_13117;PHIF_00931;PHIF_02211;PHIF_04310;PHIF_04778;PHIF_04959;PHIF_16645;PHK…	1.0	22	-	-	536	MLASAALTWVAFLAAMIGTLDAAVLPPSNNLQRGNSLTDARPVKVHVTLKRHSMTLHGHSEFDIFANPIVHAMDSRVRYDGHTTFQGNGGTQLTYALVNGTGYMITKDEVGTSQTVECLRPGALSFNDILPALNDAVPIPSASIGDETIECTSGNIFKTTFAGAHFAICLSDKSGFKAYSSDIDIEVEYLENSVEVKLPVLGSGSSCEVVANPSSVTPITLALLTGSAISTSASRNLKAAEHMAMEAPSCKCKSTPRPCVFFHGNGNMNEMNELQDTPEKTNNRMGNMNDHTPCCTEVKYAVLNTRDNMWTNDSMQQKFCDYALQLSETSDVELGIIKDTVVVTHSMGGLIMSMALARGKCSFGEGSSWVAISTPTMGSMAADFLEDVCNDEFTVVASG…
IUM83_01926-RA	N	N	N	N	N	PHAG_07669;PHAG_07674;PHAG_08080;PHAG_08213;PHAG_09258;PHAG_11048;PHAG_11049;PHAG_11472;PHAG_12388;PHCA_09696;PHCA_12921;PHCA_13239;PHCA_13244;PHCA_14808;PHCA_14809;PHCA_19006;PHCA_19010;PHCA_19013;PHCA_19428;PHFR_08114;PHFR_09212;PHFR_09214;PHFR_10657;PHFR_11464;PHFR_13117;PHIF_00931;PHIF_02211;PHIF_04778;PHIF_04959;PHIF_16645;PHKE_08113;PHKE_08114;PHLA_00741;PHLA_00742;PHLA_01205;PHLA_06028;PHL…	1.0	22	-	-	516	MKCARSVAAAVVALASLDAVAATSALPSIKLGFNIQRSTMEVYGTSTFDVYVKPVLSGSNISFDGKVTFEQDGTTHNFVLIDSIPFHEVVNSTADATTCLPTQLFPSVPDIVKAIASATAVSSVSTEQDISCNNGTWLSTTFAGESYVLCTGADGEDGNFTVYGEDLSISFEYLSEDVTITKPTNAPSDCAAVSDGSVALSSVGSLYGLTTSSSRRVLKEEVGAARLASSSCTCQGTPRPCLFFHGMDVKADGGIVDSYSFFGDIKEHAPCCSSFSFAILNTVDYEWYNDTLQQKACNAAMNVSTGTADSGKTEINDLIIVAHSMGNNMLAGALATGKCSIGSNVDWIDLSGPMKGSMGSDFLHEICDGGNTLQNILAELGGIIGQCPGTTTRRSLVYD…
IUM83_06921-RA	N	N	N	N	N	PHAG_07669;PHAG_07674;PHAG_08080;PHAG_08213;PHAG_09258;PHAG_11048;PHAG_11049;PHAG_11472;PHAG_12388;PHCA_09696;PHCA_12921;PHCA_13239;PHCA_13244;PHCA_14808;PHCA_14809;PHCA_19013;PHCA_19428;PHFR_08114;PHFR_09212;PHFR_09214;PHFR_10657;PHFR_11464;PHFR_13117;PHIF_02211;PHIF_04778;PHIF_04959;PHIF_16645;PHKE_08113;PHKE_08114;PHKE_09761;PHLA_00741;PHLA_00742;PHLA_01205;PHLA_06028;PHLA_10526;PHMU_07966;PHM…	1.0	21	-	-	328	MWGRTLSTAFALLALVVSAGASEQQTQLDRQLEAEEAMWFFSSTGCECKSKPRPCLFIHGERNEKEEKELQTSSSKFGNMKDHAPCCSTIKYTSLDTLNVRWTDETLQEKVCKHALSMSTSSDADKGAIKDTILVTHSMGALMLAGAVANEKCSIDNSTTWVSMSAPMNGTMASNYVQDICTDDDTQAFRKILTLLGKCPVGAGMKSVAAMGGKYSTMALNEAYVAAQEVYRKHVSAAMCSNDDIGILSKYQAEYLFIGSKIEFKTDEHDGFVTFDSCRGGLPATQFSDSYEDKFYVSKCNHADTAFLNGNSIFRDSIKPVKWFECLL
IUM83_01978-RA	N	N	N	N	N	PHAG_08140;PHFR_00281;PHPS_07592;PHSO_22670	0.997	24	-	-	189	MYQRHLLLIVVVAFAAFASDVTYAKNAIRATDAVNGGITRRNLKGNAAIVDAAAVAEDEERGINFKMPSFLTNLFRKNPKLSSAVKNSPGIVKAIENPKVGQIVKELGKKKGLREYLMGLPVIRHIAKQVKGKPLTTNNVKEIGAVAMRSSGTWKNPLKNLWVKVGVAFLLAFGMFVVFWVPIYYVNQS
IUM83_02535-RA	N	N	N	N	N	PHAG_08519;PHFR_08001;PHIF_03985;PHPI_12640;PHPL_13756;PHPS_15112;PHRU_06104;PHSO_13666;PHTT_10143	0.994	20	-	-	177	MRSSYFVVLLLITLAVCVQGNNAHRNLKGTSVANEQSDEERIQWPSFIEKIIASFRGSRAATKVLSKNPLLAKTVAENPSIGKDMQTLAKNKELVNSLKQTKSFDALKTAISKNPHAVDAAKAERFGMTMINRIRKIELVGDVKGMVIVYAILFLSLIGIGTVGFIKYHNTVNSYHP
IUM83_09003-RB	N	N	N	N	Y	PHAG_09903;PHCA_11419;PHCR_05889;PHIF_14583;PHMU_05335;PHNI_06786;PHPA_11587;PHPL_06833;PHSO_15564;PHTT_00628	1.0	23	-	-	132	MRVSFVLLVAVASLLVSNDLVSATPSSNLVTVNDNNHNARSLKSHKTTSVLAADEERAAEERAAQKIIDAKILANIESDHAYAKQVFRSWLQNGQSKEDIESRLKTLGLLAKYSNVVKQYGQYLTVLESKNA
IUM83_12560-RA	N	N	N	N	N	PHAG_12807;PHCA_17074;PHCA_17075;PHFR_11633;PHIF_08820;PHMU_13823;PHNI_04340;PHPA_04831;PHPA_04832;PHPL_15086;PHRA_08197;PHSO_22065;PHSO_22070;PHTT_15728	0.988	28	-	-	159	MKSTMRVNFLLALVVATFAATVIGVTSAENVAQVMAPETEAQFVGGEGQVRRLKGSPSAKKLWVSDVSEEERALPLDNAKSFIVKLKGRVDAKKLAQINGVGAKVDRLNNAQIKEVTVATANAVKKDRRIWPYVKEFLKILYGSTLAALIIVGVTAMLH
IUM83_12567-RA	N	N	N	N	N	PHAG_12807;PHCA_17074;PHCA_17075;PHFR_11633;PHIF_08820;PHMU_13823;PHNI_04340;PHPA_04832;PHPL_15086;PHSO_22065;PHSO_22070;PHTT_15728	0.997	24	-	-	155	MRLNFLLAVVVATFAATCITVTNAENVAQISGVTFPEAEPAQLIGGDNQIRRLKGDHHAKKEWWKKEDNNEERGLSGMSFLERLRGRADKVTKLRNGVATTEKLSNTQVKELTAATANAVKKDRRIWPYVKKFLIILYGSTVAALVYVGVTSMFE
IUM83_03633-RA	N	N	N	N	N	PHAG_13044;PHCR_06406;PHFR_12042;PHIF_03853;PHMU_09447;PHPI_18662;PHPL_11896;PHRA_07621;PHSO_14672;PHSO_14685;PHTT_03275	0.995	29	-	-	505	MSALLRFARSAAARGALSASRAPLAAATAAHLQGSQTRGVSQSPVLLKRKGGASAFVVKTSSWNRSKGNKSHTALSTKQKLKKDAAPHRSHLERTRELKSSQRANARNAKEWAALERNAELNRELDEVFQYLDKSGPLGDYVYEPEPSLEDVDELDALAKLNAIARAEPEIMKEVDETQRAAAAAASGGHVEVEGDGQVQHELAVTDYNFLLRVYAVKGLDKEANALLTRMEKNLAPIAAEQTVVPVKPADSTELALMDALESVPHVVPPDAKSYMLYATALGANGHAAQAVRVIGRMKERGVLPDVSVYNAVMRACSKAGRVPWAYNVMEKMQVAGLVPDRASFTILMNAAIAEGDLDKAFETFHLMRTHVAEPDEIAFSCLINGFAREGRVERALNL…
IUM83_10668-RA	N	N	N	N	N	PHAG_13161	0.947	17	-	-	544	MHGSGRVLLRAAARANGATRRSLTSLSSSTGVLAARSSKSGASVLRGACVSSVRAQRLGAASSTQFRAFSASAGATDVPVPSMGDSISEGTVVEWLKQPGDAVAEDEVVVVLETDKVSVDVRAPFAGAMGQQLAAIDDNVLVGAPLFQVVKGAAGAEAAAAPAAATTEAAPAAAPATGEETTVPVPSMGDSISEGTVVEWLKKAGDFAAEDEVVVVLETDKVSVDVRAPKAGTITSTLADVDQTVEIGVPLFQMVFGGEAPAAAAAAVAAAPAASTPAPASTPAPAAAAPTPAAVQPAVAGANPLLATPERVSRREKMSRMRLRTAERLKESQNTAASLTTFQEVDMTKLMGLRKQYKDAFEAKHGVKLGFMSAFVKASASALLEVPGVNAMIDDEHQE…
IUM83_07340-RA	N	N	N	N	N	PHAG_13161	0.932	15	-	-	540	MSFQALGRSVRSSRLAARHVAARAARSQVALAAARPSRAFSALQSAVLQQQRSFLRSHTATVARAFSSAAAEAVPVPSMGDSISEGTVVEWLKAPGDFVDADEVVVVLETDKVSVDVRAPFSGVLEAQLAQIDENVLVGAPLFSVVKQAAGSAPAAAVPAAAAAAPAKEAAAAPAGEDLETINVPSMGDSISEGTIVTILKNIGDYVRADEAVLIVETDKVSVDVNAPVSGKLTSVLAKLEDVVEVGSPLFVIDKAVPAPAESAAPAPTPAPAATAEKAPVSPPKPSTPAPAAAATPSAPATGRYNRNETRVQMSALKIRTSHRLKDTQNSAAMLSTFQECDLGNLIAFRDELGESFEKTHGVELGIMSSFLKASAQALQRIPAANSFIDMDAKEIVYN…
IUM83_03884-RA	N	N	N	N	N	PHCA_06659;PHFR_06999;PHFR_07692;PHFR_08855;PHMU_08735;PHNI_02161;PHPA_08414;PHPA_23606;PHPA_24485;PHPL_08206;PHPL_10072;PHSO_03284;PHSO_08405;PHSO_08567;PHSO_14120;PHSO_25357;PHSO_25400;PHSO_25452;PHTT_08529	0.989	20	-	-	304	MAASPLMVVTLVVRPRPAVAALDHVLRAISSYLDNSGLIPLDHASAFGPIRLLDRIWENSNPETQGERRRWSLCKHLRSDAHYYRYQFMKSLRAAVTRGDLGVVRWIMEHFSGCKAGVEVVEDAARHGRLEILQYLLEYERQGGGEDETRNTIWWGTDDLVKALEGGFPEVARWLYENTPEADRDLSRAMEFAVRRGDLSVIRWLLDVVYRPDLNLLPPALNDAAAGGHMELLQWIFEQGYEGRSDRALEGAAKNGRADMVEWLMRSSKRVDPKEHAEASGIITDPSKYEEMQAATWSKAATAG
IUM83_16742-RA	N	N	N	N	N	PHCA_06659;PHFR_06999;PHFR_07692;PHFR_08855;PHMU_08735;PHNI_02161;PHPA_08414;PHPA_23606;PHPA_24485;PHPL_08206;PHPL_10072;PHSO_03284;PHSO_08567;PHSO_14120;PHSO_23926;PHSO_25357;PHSO_25400;PHSO_25452;PHTT_08529	0.918	20	-	-	641	MFSPLLCVELVLLNRPDASALQDVAPTIADFLGPDRNLSLHEACNTGSLKLLDWIWRVSCDRSNDRAASWSLASYLQSDAHYYQWQFSESLEVAAGLGDIDVVQWLFQHFRGCQVAVEVVEAAAKNGHLGVLQFLLAHDAENRGRSELRGAGHAVHWGGHSLVDAVENGHSEVVQYLYRCASHRYDEAEVTRAIKTALRVGEMKLAEFLLPRGRCILDYAEFCSHPDVIEWKLDCGYYRRDPFSAGAAIKYLVRSGRLDLMQRIAEQHYPPPENADWSADWRSAMVHACVNGGKEILQWLMEHPAGRWTCRGDDRLFSELVFSAAYKGNIQVMQYLFEQGAVDKVRDALLHAIREGHFHMVKWLIEHFPESESIPNYCVLDEAARYGRLEMLEYFQGLD…
IUM83_16740-RA	N	N	N	N	N	PHCA_06659;PHFR_06999;PHFR_07692;PHFR_08855;PHMU_08735;PHNI_02161;PHPA_08414;PHPA_23606;PHPA_24485;PHPL_08206;PHPL_10072;PHSO_03284;PHSO_08567;PHSO_14120;PHSO_23926;PHSO_25357;PHSO_25400;PHSO_25452;PHTT_08529	0.918	20	-	-	641	MFSPLLCVELVLLNRPDASALQDVAPTIADFLGPDRNLSLHEACNTGSLKLLDWIWRVSCDRSNDRAASWSLANYLQSDAHYYQWQFSESLEVAAGLGDIDVVQWLFQHFRGCQVAVEVVEAAAKNGHLGVLQFLLAHDAENRGRSELRRADHAVHWGGHSLADAVENGHSEVVQYLYRCASHRYDEAEVTRAIKTALRVGEMKLAEFLLPRGRCILDYAEFCSHPDVIEWKLDCGYYRRDPFSAGAAIKYLVRSGRLDLMQRIAEQHYPPPENADWSADWRSAMVHACVNGGKEILQWLMEHPAGRWTCRGDDRLFSELVFSAAYKGNIQVMQYLFEQGAVDKVRDALLHAIREGHFHMVKWLIEHFPESESIPNYCVLDEAARYGRLEMLEYFQGLD…
IUM83_16751-RA	N	N	N	N	N	PHCA_06659;PHFR_06999;PHFR_07692;PHFR_08855;PHMU_08735;PHNI_02161;PHPA_08414;PHPA_23606;PHPA_24485;PHPL_08206;PHSO_03284;PHSO_08567;PHSO_14120;PHSO_25357;PHSO_25400;PHSO_25452	0.968	20	-	-	432	MDRALSLVAFVLRRQAGADADALLELTEAVSSFLGPDRNLSLADACGFGSTRLLDWMWSASAASKDERTSAWTLGNYLRCEPKYRRWQFQKAVQKAAAQGDLGLLTWLFAHFSGCSVPVLAVEDAAQNGHLEVLKFLLEHDAGRDCTHRRVEKPSGDKHVPYESVPQMPEGWDGPGNAVRWGSRSIEYAVAKGHKDVAKWLFLHAPHENSADDIKVIIERCLTAGFRDLANFVLPLGRSVLEYAPFCPRPEIIEMMLRSGYLRLDKRCAASAIEDSARAGRLDVMQRVAQLFSPLPPPTQMDFDWTSCWYLSIKEACTLGDIAMVKWSGRGIIPTTDLMIYPPNQFEMVMFVHASYPEMFSTWYQKKKPLVGILIGPDDRLVVDWVVEQNPHFTMLPAG…
IUM83_02741-RA	N	N	N	N	N	PHCA_06659;PHFR_07692;PHMU_08735;PHPA_08414;PHPA_23606;PHSO_08567	0.94	26	-	-	292	MVTSTQAPPAPLLAVALLFRAKPQFAGIDHVVHAVSAFADSSVELPLAAASRFGSEALLERIWNSSVDLEPGGRSLWSVRRLLREYPLYNKLQFTLSLLAAVKANSVEVDRWLFERYPKYGVRREVVYEAAAAGALEILRFFRENGTTVSYDDEEDEENGEWDEEKMGWGRGRWVRWGGVDAANAAMAKHTEVVKWIYETNKYEDRNDYRTIDAAFSTGDMELANWLMDRTETNPEGHEGILGAAANGHVEPLQWFQDGGTMKIWGRTVAPRSTVLLTTVTKGEHASSFLRV
IUM83_12381-RA	N	N	N	N	N	PHCA_06659;PHFR_08855;PHMU_08735;PHNI_02161;PHPA_08414;PHPA_23606;PHPA_24485;PHPL_08206;PHPL_10072;PHSO_08567;PHSO_14120;PHSO_25357;PHTT_08529	0.931	20	-	-	462	MAPSALTSVIVVARSQPGIAELSHVTATLSAFLDRSSSLPLARACAVGSVALLDRVWAVSKSADTAADPWCQPTNTWRPSRMLWTNRYYYHDQFAKGMVEACKHANVNTVQWLVDHFSSCVVPAQAIEAAAQRGQQDILTLLLEVHEEYKKASMPGARACAESKLHQVKFWESNALLAAAEGGHGDLVVWMYMNVFNGFYMQSNQEVMDQLACHGDMEAVRRLVAEGWQPPRLDYAAEGGSIAMVQWLLDQHKDVGKQWALKNAAAKGHLEVVKLLVNEDMVYLDGQAFCDAATHGHLTVVQWLKENNLGWNMAYKAIDLASSQGHLEVVQFLQSICSAACTHQTMRGAAISGHLHVVQWLHAQFADNPNVDLYEAGTKQQFNTTVMDVAAMNGHLDVI…
IUM83_04880-RA	N	N	N	N	N	PHCA_06659;PHNI_02161;PHPA_08414;PHPA_23606;PHPA_24485;PHPL_08206;PHPL_10072;PHSO_08567;PHSO_23926;PHSO_25452;PHTT_08529	0.926	33	-	-	318	MSVVAKSSSTAPDWPLLSAAALVTRECLPAAGGALPHVTRRISDFLDTLSRAGVFAASCRRGDSERELSYLFRRDPSPLAQTMVRHAAADGHAHVLKWLKEHDDGGNASLWKDYNFSPMDEAAKTGQLCVLQWLHENVSDCFAGRAMSWAASNGHLEAVKWLHLNRQDLCVNYAMDFAAANGHLHVVQYLHSHRREGCTTWAMDGAATNGHLQVVHWLHQNRREGCTKASVDGAAAHGHLTVVQYLLQTVRLPDEKHWLGWAFTAAADNGRVDVVDWVYSHYREDFSDSMLAFALSAATDNGHSEMAQWLSTQLGERR
IUM83_17666-RA	N	N	N	N	N	PHCA_06659;PHNI_02161;PHPA_08414;PHPA_23606;PHPA_24485;PHPL_08206;PHPL_10072;PHSO_08567;PHSO_23926;PHSO_25452;PHTT_08529	0.926	18	-	-	267	MAVPVLASVAVVSRHVDAIGTLEHVQRSISDCIDYSRCWTMAKAASGGHVALLRRLHAAAEADGQDAGSFSMHDVERALELAAHRGHLEVVQFLQVNYPQRGKTWSLELAASGGQLAVLQWLSKHGGGKDRLTMSAFDDAAENGHLDVLKWLHDNRSEGCTTRAMDCAARTGRLDIVQWLHEHRQEGCTTQAMDWAAQAGHLEVVQWLHVNRREGCSSIAIDAAAANGHLDLVRWLHEQYQLACSCNAHATATQRGHLHVLEWIEHN
IUM83_11179-RA	N	N	N	N	N	PHCA_06659;PHNI_02161;PHPA_08414;PHPA_23606;PHPA_24485;PHPL_08206;PHPL_10072;PHSO_08567;PHSO_23926;PHSO_25452;PHTT_08529	0.926	33	-	-	318	MSVVAKSSSTAPDWPLLSAAALVTRECLPAAGGALPHVTRRISDFLDTLSRAGVFAASCRRGDSERELSYLFRRDPSPLAQTMVRHAAADGHAHVLKWLKEHDDGGNASLWKDYNFSPMDEAAKTGQLCVLQWLHENVSDCFAGRAMSWAASNGHLEAVKWLHLNRQDLCVNYAMDFAAANGHLHVVQYLHSHRREGCTTWAMDGAATNGHLQVVHWLHQNRREGCTKASVDGAAAHGHLTVVQYLLQTVRLPDEKHWLGWAFTAAADNGRVDVVDWVHSHYREDFSDSMLAFALSAATDNGHSEMAQWLSTQLGERR
IUM83_06483-RA	N	N	N	N	N	PHCA_06659;PHNI_02161;PHPA_08414;PHPA_23606;PHPA_24485;PHPL_08206;PHPL_10072;PHSO_08567;PHSO_23926;PHTT_08529	0.93	27	-	-	379	MRDSAAVLHDNFPVLASALMVCRTCLALDADSLAHIVRLLDMYLNPFSRSWSVRRACELGLPRRAIEYLAARDPHWVDGYDIGALASKGGFVHVLQWALDCYPSRIAWDNGYTGYDRITLMDVAAQHGHLPVLQWFHENRSEGCSHRAMDYAAGNGRLDIVWWLEEHYTGSCSTRAMDDAATNGHLEVVKWLHLNHHEGCTKYAMNGAAQNGHLAVLEWLHANRSEGYAPSEGVMDSVAACGHLDVRKWFHDNTSKSCSPNAMLWAAARGHLDVVRFLHENRSHECPSISGAMRLAAMHGHLETVQWLYANCVGGRVGVALRHAAQYGHLDVVKWLCGVAHEQRRGDACFREVAEIARRSWRLEVAEYLERSIKRKRLQ
IUM83_12881-RA	N	N	N	N	N	PHCA_06659;PHPA_23606;PHPL_10072	0.922	26	-	-	988	MARPARSSASFLRRWRRLLGAEPALSAVVDCLSPREAVCVLVFALDAQYEPLARFLYAHARLLALGDAARRFSSVLHCAAAHGCAEVVQWLLRFRLSHRALLGAETSVRNAPWTPPSPSSRAKALAWSARNSAYEFPAEVMYEAARQGDQEVVQWLSCCCRFDRHRAMEYAASAGRLEVATWLHAQQEGQEETAVVVYMVQPLESELQVLNWVAVFPRRRCFREVFASRAGLLADVYDQRDPLLPWDDAEALGTSLGRRRFRALDTAAAQGDLAMVKRLHEDGRWPCTSLAMDTAAANGHLEVVKFLHENRREGGTAVGMCSAAGNGHLDVVQWLHKNRSSDGCRSLVLDLAATNGHVEVLRWLAPRFPRFSCSPAFLPSVAAHGHIKTLQYLHKEMRM…
IUM83_02999-RA	N	N	N	N	N	PHCA_09116	0.963	29	-	-	286	MKTASGLRVATICTFALLPCLILAIVVEAVPLAPPEDGVRANWVFLIRFGFVTGLMVGSMVFQMGKNVPALVVKTRHVLTIAILTALAAVATLYAVASATTFPVPFSMLLASPPSVVVYGICFAVIWGAQFKADPVIQKEMEQQTAVLNCQISLTLIYPMYIYGFTSFTGVYQTIFVIVLPIIKLVAKNWVSRALTGHNDLKPEAVIFNVEVFNAFSLEFLSLVMALIVLKRTAGFSTLRQLAFVLETQASMVQSKLTTLFVYVMQVPLVHLGGDFSFKFAWIHRD
IUM83_06949-RA	N	N	N	N	N	PHCA_09678;PHRU_00883	0.991	27	-	-	1015	MLSRGQRVPRRLLALSARAACSSTTSAVSSTSKCAASGCLPSSRSFRSVSATLARHRPLAPSFGRSLQLRSVSHVTSSRPPVPQDEYEELKSFLAEPATSGATVERARDIVAGWMQRHVDPAMPGQDATVMVMVADAMEDPAFVMQVYSYLRDAGVSPSPITLEYSAAACARLGQWRTALEIIEFMHQAVEIMQPSLSVYENAIAACHKDKKWMRSKHLVEEMRIYGLEASPELHVASIRLCIDSNEATATRVLLDAFLRAYDEELAEEEKQEIVADLFHAAMDAQSLPQALFFRDELLARRFPVSKELYTRLIHLCAVKRQWHKARVLLQQFVDINAPPPKTLPSNRHLEHIHRLLKEMHAHDIEIPLAVYNAGLRHVGQVSLLNDAKLIYADMQKSC…
IUM83_09038-RA	N	N	N	N	N	PHCA_12316	0.996	19	-	-	349	MVRSSTALAMMTLAMPATAQNMSFGADNFYRSNNVSSQPITFQNQFKMVVTADLFVPKDLGAGVRAPAIVVGHPMGAVKEQSATLYATKMAEQGFVTVSVDVSFWGGSEGEPRNAVLPDMYVETFSAAVDHLILQDYVDPERIGALGICGSGSFVISAAKIDHRIKAVATSSMYDMGAVNRNGLRKAQSLEQRKAVIAEATQQRSIEAAGGEVQYTGGTVHKLTEDTSDVQREFYDFYRTSRGEYTPPGSTRNVTTHPTLSSNVKFMNFYPFNDIDTISPRPLLFVSGDQAHSREFSEDAYADAAEPKELYWVPGAGHVDLYDRLDLIPFAKFTEFFQSGLAANNTSAQ
IUM83_13197-RA	N	N	N	N	N	PHCA_12921;PHPL_13925;PHSO_17458;PHSO_24037	1.0	15	-	-	718	MRLLLLPLLVATADAACSRDTTALTSDCSSKCYEGRPCIAFAAGTACNATTFGTCVSGGNSSSSGSSNASDSCTFECFTNGPDDFAANGAVQFTDYVFFIPYGSDQSKYEANWTSSRASTVDSQLAGEVDETQFYPSESNLVFEDIEPLTFESDTTSAMFVGGTSEWGVRGKVSQVKLSAEFLSSNTQLQNISMVNLGFYSDPPQSTFPTTNVVSFKMSNCLLSTYPADLEFMTSVVHVDFSENYFKDYPVKFSHATMETLNLSTNALTACSGNFPNMTNLDLSGNTLTNIPSNIFDMPKLKSLNLSDNSFTGVALTTDQVTFLQSLETFTIDTFGDVSACSESAQVKISGVAVCTSTGSAGSSSSSGSSSSNVGAIVGGVVGALVVFILVGIAFFFYR…
IUM83_04024-RA	N	N	N	N	N	PHCA_16770;PHIF_00912;PHLA_07491;PHMU_06439;PHPI_16500;PHPL_01423	0.987	18	-	-	547	MWQLVFRHGARLLLGSTAAGAGGVTFAAHSDEGFSRSLYFWRKAFPIYLHYRAAQLYMEQLQLSDEQQSAEYERLHDKYAPEVFDIVLELKGFYVKLAQTGSTRPDVLPKQYLDRAAKLQDDAPSKPVEEICAIIEQSYGKPLGQVFRSIDPKPLGAASIGQAHRAVLLDGQEVAVKVQHPDAETFFRWDIKTIQDFCRYFQPAHLPYLVEVEKQFMTEFNYVEEAKNLATVRSNIAQSPYAAKVAIPEPMMELCTKEVLVMEFLKGRKLLDGIQDHFEAIATDKGVTIEFLKQDQERKDKEREALGLDIEAGPTSLQLRLYGLTLVAKRLARSIGRASYDYTLGFIKPKKWAAREDEQHQLLNLPEILKLIMDVHGYEIFVDGSFNGDPHPGNILLLE…
IUM83_07666-RA	N	N	N	N	N	PHCR_03410;PHCR_04478;PHFR_07602;PHRU_08077	0.995	44	-	-	421	MRLFAARNLARLARGQSHKFHGSALRQALLLSGLGLSVLALAHAELTDVGVTHLEAQCDARYAPPEVDGAFSVPLEREEFAPIAKSRATRLSSASYKANFPIEDKYAVEATDSGDVFATVLDGHGGWQVSEYARKTLIGNVQKELSYLYKPGTKEPAQGDSKTVSDERVAAAIQRAFGRTDRDLMAEVASAFKLGFGSVARCGSCACLAYVHEGTVHVANAGDIRAVLGKSGKDSELIVAEPLSNDQNAMVKFEQEKLIEEHPGEANVFTCRHPDSCYVKGALQPTRAFGDFSLKHPEFNGPPYVNGDRSAGRHFAAPFTPPYITAIPEVKSHKLQEGDKFLIIGSDGLWDYLSNEEAVEVVNGQASCGNHDLAGRALVERVLQKAAKRYGMTYQELLS…
IUM83_05101-RA	N	N	N	N	N	PHCR_03410;PHCR_04478;PHFR_07602;PHRU_08077	0.908	26	-	-	603	MDRASHCRLRISFAFILSLGLADLQGLKPHALSPGREVTTASRTSPATIELTTDFEELNPWQWEMSLLSCSRRHRSLVWYRSAQRAVARRQHHQHRQKQQQQSRFQHAPASSRMLVTPTSSNAVVALAQQARSSHSLSKTTAIRSASAAPDSSSSMGAVAAAAAAAAASSSEDSANATALAPPRLTQPSADTLMAVQDPVTSALPPEHDTNRSDKPQPPESSWSAMLIALFAMIQPEWAKEKINLDEIPIEEIPITSVPPQLSEVLPSNDDALFWRYDMDSYAANRNNEDRSQYVVDSIMRPGRSSETPVFFCGCYDGHGGEEAVDFVQKKLYANIRSHLTENDEPVAHSIMTGFKDTEEEFKRRSQIKFERGSWSSCSVGACAVMALVIEKKLYVASC…
IUM83_13291-RA	N	N	N	N	N	PHCR_05523;PHCR_05525	0.999	19	-	-	209	MQLLRQLVLLAATALAAVAADVPSAAEQQPSPPRAHLRGLLGQLVSNEATAPPARELAAAWEDGKVGESRKLQPIADKFVGGEAVVVFNDRRLSPEAQMESAVVAFDVRTRPNCVVSVCGELTKWYLGSKEQCFDLRVAPKSADDKENGLIRGVSAAYSGIRPVATKLYLKFDETNIIDGDKCEYEIISGSKTVRQEEVASGSSQQATA
IUM83_04048-RA	N	N	N	N	N	PHCR_06640	1.0	21	-	-	171	MAITKSSIALLLALAAGVSDAANLRQGQRDLSEAVQENQYAAALLARVNKERATHGLPPVCSNKKLQVAAERHVKDQSKTDYISDTGTDDSNPEKRVTDAGYQWQSVHEAIDASDANADAVVDWWMRTASRETILGKYTMAGSAYAYNGNTYSKHYWVQVFATGSSEACGA
IUM83_04030-RA	N	N	N	N	N	PHCR_06640	0.999	24	-	-	122	MAISQSSLALLLIVAATSNGLSDASYLRNLGGTTIATNVKTYTAYGDYASAMLAAVNKQRATGGLKPLCLNKKLHAAAQRHSDDMAAKDYMAHDGSDGSTMSERITQAGYDWSAVAENVAAG
IUM83_05481-RA	N	N	N	N	N	PHCR_06640	0.999	20	-	-	168	MNIKGLFALAAVALVGMANGEAAVQGGDHVARELQVADFSTKLLNAVNAKRAEKGLKAVCINTKLSKAAQVLANDNAKNNKIGTKGSDGSTPASRYAAQSIKTSQSTELVAAGQTSVDAVVATWIKSSSAYLYGDLKFIGTGYTYDKTKQYKHYWVLDLANAAGESCA
IUM83_05480-RA	N	N	N	N	N	PHCR_06640	1.0	20	-	-	164	MNAKGLFALAAVALVGVANAEVDDHVARELQVADFNTKLLNAVNAKRTEKGLKVVCINTKLAKAAQTLVDDNAKNNKIGIRGSDGSTPTSRYAAQNIKTSQSAEVAAAGQPSVDAVVATWIKSSSAYLYSDFKLIGPGYAYDSTKLYKHYWVMDFANADGESCA
IUM83_05486-RA	N	N	N	N	N	PHCR_06640	0.996	22	-	-	159	MNIKGLFATALVTLLGITDAVTRELQVTDFSTKLAHAINTKRAAKGLKAVCINKKLMTAAQVQADYIAKTNKVTTTGPDNSTPTTRYTAQHIATSKSAELVAAGQTTVDAVVDTWIKSAGAYLYSDLKFIGPGYRYDSTKQYKHYWVLDMANADGEVCL
IUM83_05479-RA	N	N	N	N	N	PHCR_06640	1.0	18	-	-	159	MKSFLALALVALVGSANAVEVSRELQVADFSTKMLTAVNAKRAEKNLTAVCINSKLAAAAQVHAEDMAAKNFIGTSGSDGSTQMDRLEAQNLTVTAAAELVGAGYTSVDSMVAAWLKASSDYIYADYPYIGPGYKYDKTKQYKHYWVLDLSDGEGETCA
IUM83_05483-RA	N	N	N	N	N	PHCR_06640	0.999	22	-	-	164	MNIKGLFAFAVVALAGMANAEADDHVARELQVADFSTKLLNAVNALRSKKGLAAVCINTKLAAAAQDLADDNAKNNKVSTKGSDGSTPTTRYGDEGIKTTQSAEVVAAGQSSVDAVMATWTKSSSAYLYSNFKFIGPGYAYDSSKQYKHYWVMDFANADGESCA
IUM83_00309-RA	N	N	N	N	N	PHCR_06640;PHRA_08249	0.985	26	-	-	218	MSTFAGRTRGLLAVLLVTLLGYSTVAIEVGLKGVVIIPTPIIGDAIFEDITTPAPIIGDALFEDLTNVTIPNITRHLQAAYTPTGFQAEMLNAVNKERTSRGLSALCMNKKLENAAQGHSNDMAANNYMSHTGSDGSTMSQRIKAAGYKRTACGENVAAGQTSVDQVMAAWMASKHHRDNILRPKFTMFGCGYAYNEDATYQHYWTQNFGASKVEQCS
IUM83_04025-RA	N	N	N	N	N	PHCR_06640;PHRA_08249	1.0	25	-	-	278	MMAIAQSSLALLFVVAAASNGFADAANLRSRNLGGTTIATNVKTYSAYGDYASAMLAAVNKQRATGGLKPLCLNKKLHAAAQRHSDDMAAKDYMAHDGSDGSTMSERITQAGYDWSAVAENVAAGQVDVADVMVAWINSPEHLENIMGDYTMFGSAYAFNKDGTYQHYWTQDFGSGDAEECDSATPAQKTPVTPAPTTMAPATEAPTPAPTTADETQQQEAPVTPAPTTGEEVQGESETTLEDATQNVEQVDTPVTPAPTTPVPATDSPKGKDCESNF
IUM83_10890-RA	N	N	N	N	N	PHCR_06640;PHRA_08249	0.996	24	-	-	250	MPRLSCFVLMATSAIATSFVPTAAFQSGSGGRVMWENNCDFYGNDYRSMKAIPDVCGDVCASDATCTHWAWNNYNGGTCWFKKGSYKSKTNKWGTNCGYVVSRNSQSQNQGQAINSGLNPNEMGEMLGRINAYRSQNGLPGLSIDNRLVNAATLHSQDQANHCTMTHAGSDGSRLGDRIKAQGYNFNMAEENVAAGQTSVEQVMISWWNSPGHRANLLGKDVVNVGFGKVVNNGCSNYATYWTQDFGRLA
IUM83_04032-RA	N	N	N	N	N	PHCR_06640;PHRA_08249	1.0	25	-	-	263	MMAIAQSSLALLFVVATASNGFADAANLRSRNLGGTTIATNVKTYTAYGDYASAMLAAVNKQRATGGLKPLCLNKKLHAAAQRHSDDMAAKDYMAHDGSDGSTMSERITQAGYDWSAVAENVAAGQIDVADVMVAWINSPEHLENIMGDYTMFGSAYAFNKAGTYQHYWTQDFGSGDAEECDSATPAQKTPVTPAPTTMAPATEAPTPAPTTADETQQQQEAPVTPAPTTGEEVQGESETPQQQEAPVTPAPSAPATDCESNF
IUM83_04031-RA	N	N	N	N	N	PHCR_06640;PHRA_08249	1.0	25	-	-	263	MMAIAQSSLALLFVVATASNGFADAANLRSRNLGGTTIATNVKTYTAYGDYASAMLAAVNKQRATGGLKPLCLNKKLHAAAQRHSDDMAAKDYMAHDGSDGSTMSERITQAGYDWSAVAENVAAGQVDVADVMVAWINSPEHLENIMGDYTMFGSAYAFNKAGTYQHYWTQDFGSGDAEECDSATPAQKTPVTPAPTTMAPATEAPTPAPTTADETQQQQEAPVTPAPTTGEEVQGESETPQQQETPVTPAPSAPATDCESNF
IUM83_04028-RA	N	N	N	N	N	PHCR_06640;PHRA_08249	1.0	25	-	-	278	MMAIAQSSLALLFVVAAASNGFADAANLRSRNLGGTTIATNVKTYSAYGDYASAMLAAVNKQRATGGLKPLCLNKKLHAAAQRHSDDMAAKDYMAHDGSDGSTMSERITQAGYDWTAVAENVAAGQVDVADVMVAWINSPEHLENIMGDYTMFGSAYAFNKAGTYQHYWTQDFGSGDAEECDSATPAQKTPVTPAPTTMAPATEAPTPAPTTADETQQQEAPVTPAPTTGEEVQGESETTLEDATQNVEQVDTPVTPAPTTPVPATDSPKGKDCESNF
IUM83_04027-RA	N	N	N	N	N	PHCR_06640;PHRA_08249	1.0	25	-	-	278	MMAIAQSSLALLFVVATASNGFADAANLRSRNLGGTTIATNVKTYTAYGDYASAMLAAVNKQRATGGLKPLCLNKKLHAAAQRHSDDMAAKDYMAHDGSDGSTMSERITQAGYDWSAVAENVAAGQVDVADVMVAWINSPEHLENIMGDYTMFGSAYAFNKAGTYQHYWTQDFGSGDAEECDSATPAQKTPVTPAPTTMAPATEAPTPAPTTADETQQQEAPVTPAPTTGEEVQGESETTLEDATQNVEQVDTPVTPAPTTPVPATDSPKGKDCESNF
IUM83_04029-RA	N	N	N	N	N	PHCR_06640;PHRA_08249	1.0	25	-	-	278	MMAIAQSSLALLFVVAAASNGFADAANLRSRNLGGTTIATNVKTYTAYGDYASAMLAAVNKQRATGGLKPLCLNKKLHAAAQRHSDDMAAKDYMAHDGSDGSTMSERITQAGYDWSAVAENVAAGQVDVADVMVAWINSPEHLENIMGDYTMFGSAYAFNKAGTYQHYWTQDFGSGDAEECDSATPAQKTPVTPAPTTMAPATEAPTPAPTTADETQQQEAPVTPAPTTGEEVQGESETTLEDATQNVEQVDTPVTPAPTTPVPATDSPKGKDCESNF
IUM83_10891-RA	N	N	N	N	N	PHCR_06640;PHRA_08249	0.999	21	-	-	308	MFRSQVFALSVAVASISSADAFKVGSQGRVMWQNNCDYYGKDIYSVRGIPDVCGDLCANDTNCTHWTWTNFNGGTCWLKNGNTAATSTYWGAGCGYVIDRFSCSDSASADRSVQQNADQNADQNADQNAEQNADQTSKASQASQASQASQTGQTSASQASASSHTSGSTSASYDNGLTSVETAEMLASINAYRAENGLAALTIDARLMAAANVHSKDQATHCTMTHDGTDGSEPWDRMEAQGYDWTVAAENVAAGQTSVSAVMTSWWNSAGHRANILKDDVKNVGFALATNSACSEYKTYWTQDFGAL
IUM83_12989-RA	N	N	N	N	N	PHCR_06679;PHMU_10772;PHPI_13532;PHPL_05625;PHSO_15225	0.929	22	-	-	652	MTVLSKTSVVSGVVALIAVATAIRENGRQKANATTSNQDPVVSARKRSNQSKVAVNGDFLRRFLRLFRVIVPGPFSAEVGFAALIAVMLAAKTSFDIVVLQMFTSIERAIVSRSQQDFLRHLRRFIAVMLPMSCVNCLLKYGQSELSLRFRARLTKHLYDQYLKGFVYYKVANLDTRVSNADQLLTVDVERFSNSVTELYVNLSKPLLDIAIYAARLASSVGVQAPVTMLSYLVTSGIFLTWLRQPMGRFTIAEHQAEGTFRFMNSRLITHSEEIAFYNGNVREKSVLDESFHRLIDLSRSSQQFRIAVSAVDTIVAKYLAIVVGYYVVFKPFIDPTNLRLADLTYAERMEDYFRSGKMMINLAEATGRLVLSGRELTRLATFTTRITEFVDVLTGLNG…
IUM83_12952-RA	N	N	N	N	N	PHCR_06679;PHMU_10772;PHPI_13532;PHPL_05625;PHSO_15225	0.999	30	-	-	665	MTALSKAQAASGAASLASLVALAVAIRAHGQRRAAAAARLDSEFMTKKQGGRHKVAVNREFARRFLRLFRVIVPGPLSAEVGFAALVAAMLVARTSFDIVVLHTFTAIERAIISRSPRDFARQLRRFVAIMLPMSCVNALLKYGHTELSLRFRTRLTSHLYAQYVKGFVYYKVSNLDNRVANADQLLTVDVERFSNSVADLYSNMSKPLLDIGIYAVKLSSSIGVEGPVIMLSYLVASGFFLTWLRQPTSRFTIAEQQMEGNFRFMNARLITHSEEIAFYNGNVREKRILDQSFRRLIDLVRSSQQFRFSMSVIDNIVAKYLATVVGYAVLSKPFLDPDNKRLEHTSYAERMEDYFRSGKMLLKMSEAMGRLVLSGRELTRLAGFTARVTEMIDVLTDL…
IUM83_01198-RA	N	N	N	N	N	PHCR_07793;PHSO_08237	1.0	20	-	-	537	MTRFLGFLAVAAASATCCDAGSSFIDFRSVDGQIKADNETFHIKGINWFGGETIELVVQGLWPSATSIGNAMDLFTTYDINALRLPLAMDSVMDDPTVKSTQTGGSPSLAGKTYLEVLDVIVREARKRNILIMFDSHRIEASEPDFPDIAVPDDITPALQKLATRYCEDPGAWNVFAIDIKNEPKGKATWGKGDEDTDWNLQAATIGNAVLKKCPRLLIFVEGVQTNIKGVSLEWGQAGGSLQGAKDYPVKLSNMERLVYSPHLISPGVDYKAPWWSDSNFPDNMPDLWDEYFGFVPKETGQAVVVGSWGAQMKDKNKQWANAVSTYLEDKSIGSFYWAFNPQSADTGGFVKDDWVTAIDERVALLESLPTTSVEDIVAIYAKCTKTCAGNGGCEGGKC…
IUM83_01157-RA	N	N	N	N	N	PHCR_11841;PHFR_01336;PHFR_12801;PHLA_01492;PHPI_18441;PHPS_09743;PHRA_06647;PHTT_06369	0.999	22	-	-	420	MVSCSFAALVVATATLALRVDAHSYMIDPMPTWPVSWATNNFAATIAGETYLPCPDGMSYSTAPELNTEAYWTAFNESTYTSLKDLVDKTAEVQTLSPFGTATLKCGFSLANGTARDLPSEYVEWNQLTEGHDGPCEVWCDDELAFEDENCAVDLPGSPSKWPYDVSKCEGASRLTAYWIALHGLPWQVYINCVPLTGSVNGTTAAATTTSSSGSASTSTSTTSTTSTPAATPTSTTATPTATTAATTTTTSSVAGEAEDSECGSLDVAGSDESECGSLDIAGDNTDASTATATGTSTSTGTSTSTGTASTSPSTGNSTSTSTSTTSAPSVAGESDSNEVAGDADTASFVEDSECGSLDVAGEDSECGSLDVAEEDSECGSLDMAESSDSRAAYSGSVA…
IUM83_01981-RA	Y	N	N	N	N	PHFR_00281;PHPL_13475;PHPS_07592;PHSO_22670	0.997	24	-	-	189	MYQRNLLLIVVVAFAAFASDVTYAKNTIRATDAVNGGITRRNLKSNAAIVDAATAAEDEERGINFKMPSFLTNLFRKNPKISSAVKNSPGIVKAIDNPKVGQIVKELERKKGLREYLMGLPVIRHMAKQIKGKSLTTNNVKEIGAVAMRSSGTWKNPLINLWVKVGVGFLAVFGIFVIFWVMYYYGIKG
IUM83_01972-RA	N	N	N	N	N	PHFR_00281;PHPL_13475;PHPS_07592;PHSO_22670	1.0	24	-	-	219	MHQRNLLLLVVVAFAACASDVAYAKNAVRATDAVNGDTTHRNLKGNAEIVNAAYAKNAIRATDAVNGDTTHRNLKGNAEIVNAAAAEDEERGIINFKMPGFLTRFFPKNSKISSAVQSSPEVVKAINDPKVGQTIKELEGKKGLIDHLMGLPVVRHIAKRMEGKPLTTNNVKEIGVVVMKSSGRSKNLLEHLWVNHGTGFLFGLGIFFLFWCVYRGMYG
IUM83_01973-RA	Y	N	N	N	N	PHFR_00281;PHPS_07592;PHSO_22670	0.999	24	-	-	269	MYQRNLLLLVVVAFAACASDVTYAKNAIRATDAVNGDTTHRNLKGNAAIVNAAAAVDEERGINFKMPGFLTRFFPKNSKISSAVQSSPEIAKAINDPKVGQAVKELGKKKGLLDHLRGLPGIRHIAKRMKDDQTANYRCRTEEDVAALLQLLETNRTLEYLEVVAPLEYDSYFDEFRAYHLQAMWAPRETLSLENKAAFLSVVSVRKAFTETSTKRSRQGSPRANGPVNEFDQLVLSKIFGFAADPVIRRVYFHRDIIRENYRFFQMAI
IUM83_13458-RA	N	N	N	N	N	PHFR_00464	0.935	29	-	-	491	MPVKAVVARFLRRHLVLAAFVCVASIISAIVYEVTGGGKPKAWSYDAPELDAVDLEGPDRPRSLWTDDDFECLGWRATHDCDPYGPRDEARDRPCDEPMPRSSGYCEVRNRTSGQVLRVMLATCKSWQWYLVPKLSCSDARNFTDFSILAAGYTHPPPELPPPLPAKNSGEQGDKRASSLGCALPVEVWIDPTEMRAKHSVLVELVKYYNVLVRVVRDPNASKFHAKPYAIYNSRFESVLWLDSDNIPVRDPTYLFDAPEFRDHVGDIIFMHRNQVKLTGRRDQKPLITHLQKFTGGDGTAASLTRDLDKYRVQCKMRRLGQYTCFMLNPRTPDGNGTPSLIVSLENTKYLQLEQHAIGFSIEGRGLFNKDEEAEVAKMEAVVQATQDEETAAIIAARE…
IUM83_15045-RA	N	N	N	N	N	PHFR_00464	0.912	24	-	-	629	MVARFLRRHLVLAAFVCVASIISAIVYEVTGGGKPKAWSYDAPELDAVDLEGPDRPRSLWTDDDFECLGWRATHDCDPYGPRDEARDRPCDEPMPRSSGYCEVRNRTSGQVLRVMLATCKSWQWYLVPKLSCSDARNFTDFSILAAGYTHPPPELPPPLPAKNSGEQGDKRGIVMIAYPKVVAGVYAIVRTLRSLGCALPVEVWIDPTEMRAKHSVLVELVKYYNVLVRVVRDPNASKFHAKPYAIYNSRFESVLWLDSDNIPVRDPTYLFDAPEFVKFGAMFWPDFWRPAIDTPFNVHQQSALWTLLDMPFTDMFEQESGQLLVNRSRSKAALSKLMFYSSHMPRLITDWQLVWGDKDLFRLAWLNTSTPFYMVQHLVALGGLYDADEDFFCGVSMIQ…
IUM83_14940-RA	N	N	N	N	N	PHFR_00464	0.997	20	-	-	574	MGSLLYALAVLSYSALSVHSTRPPPPVQPNSFFESVKSAFRRAQRTPEQQQADDHALHVGVIPSGETTERHLKCIGWRVTADCRPDGPRLPELDRPCTKTIPHGQLGYCELQDEDTGELFKVARRTCADVAGKAALFRCLEAPRFANFHVLAQDAVQRALKPGFTLPNVQREDNRTHDGIVMVVYPKMVPSTYATIRVLREVLRCRLPIEIWFRPDEMRKVTASIDPLHQLAASGSIGGMTFREIDDPLATEFATKVFAIYHSTFDRVLFLDSDNVPVRDPSFLFQTPEFVDTGAVFWPDFWHPQHTLFYLGEDSLLWELLDMPFVDMFEQESGQLLIDRRRHAAPIELLRFFTFHRPNPFVQLKLVWGDKDLFRLAWVKLGAPFHMIQRPPAIAGRAI…
IUM83_14186-RA	N	N	N	N	N	PHFR_01336;PHTT_06369	0.999	22	-	-	346	MNVLAFIACGAIVLSSVPSVLGHGYIVDPGATWKDGYAVNGWGSSIDSNMWGAIDNSVYGYGTAATVAFFEAKFNASGYNSLGQFIETNQVLYSDDIDEQCGYTVYDASARETMPSTNLTYTGFTHPGPCEAWCDDTKVLFDYNCQASYPDIPAGIPYDESLCADANRFTIYWLAVHGAPWQVYTDCVWLDGGSGSGSAPSSVTETVSSSVATAPPTTSTGSTVTATTAYPDTSSSSTSSASTTSTTSTATTAPAAASAASTSSVTVSSASTVAEASTSAEASTAAEASTADEASTAAEASTTSPTSSPGSVATTSSTESTAPSSDSTIAPAASTSSKCTRRMRRD
IUM83_14184-RA	N	N	N	N	N	PHFR_01336;PHTT_06369	0.998	22	-	-	315	MQILALIATGAAVLVSIPAVQGHGYIVDPAAQWTQGYPSNGYGSTIDSGIWGAIDNSKYGYGPSGAINFIKANLPTKGGGSLGAFIAKNQKLYSSEVDPNCGLTAYKDSARSKLPSQLEYTGFTHPGPCEVWCDDTKVLFDYDCQTKFAGSPAKMAYDESKCANANRLTIYWIAVHGDPWQVYTDCVWLKGGSGEGSPPSAVGNGASTVADGSASNTTTTETSPSSGTTTAAPSTSSTTTAPSSPTTSGSEETGNEASSSVSSSTDDANTLASGSIDAITVTASPSTTTSDTPSTPATEAPSAPSSGTKCARRRH
IUM83_10387-RA	N	N	N	N	N	PHFR_01336;PHTT_06369	0.999	23	-	-	237	MVSTVAALTFAGVVSLAVSSVDAHGTLIKPALTFTGTGYGGNFQSLIPMNSLTPPSGETFTNHPDYSKNAAAFARALESSEYKSLKEFTYSKQDMSKGRFNMPKTAECGFTDPTGGAVQPLPDMVEWSGGQMIHDGPCEIWCGDVVVMPFMANCRTAYPYGKFPYAKAKCEGKKRLTMYWMSTLMEWQVYIDCAKIGEGGAAASNNTAAIVAAAKKGPSSFASAKSYVPVRPGRATV
IUM83_01154-RA	N	N	N	N	N	PHFR_01336;PHTT_06369	0.964	22	-	-	287	MVAISFKTAAIATAMLATTTEAHNKMTLPLPTWPDGFYNQNSPSGTIDPTNVLPVPSGMSYNTDSASNTKAYWTAFNASKYTSLKELAWDAQTLADSASNECGFSLVDGTPRDLPDEVQWDFFTASHQGPCEVWCDDERVFEDWNCAVDYTETPANLPYDKAKCKGSAVLTSYWIALHTTPWQVYTNCAPLTGASSSSNSSTSTTESTTKTPTATTATPSAVSTKTTAPAATTATPTVDTTTQTSAEASADEESTTGDEASTEAETEAPATTTAPSTDKCSVRRRRH
IUM83_14185-RA	N	N	N	N	N	PHFR_01336;PHTT_06369	0.999	22	-	-	311	MQVLALIATGAAVLASIPAVQGHGYIVDPAAQWAAGYPTNGYGSTVDNEIWGIYDNSKYGYGVNGTLNFFKATFPSKGYDSLGEFIAKNQELVDSKTDPNCGLTVYKDSARSKLPASKLTHTGFTHTGPCEVWCDDTKVLFDYDCQTKYPDIPATLPYDESKCASANRLTIYWLALHGDPWQVYTDCVWLKGGSSEGSPPSAVGAGASTVGAGSTSTSTTTTTPSTNTATTAPSTSTTTTGSEETANEASSSVGASSETEDASSPTSGSSGIDAITVTASPTSISTGAPSTPATEAPSTPSSGTKCARRRH
IUM83_01153-RA	N	N	N	N	N	PHFR_01336;PHTT_06369	1.0	22	-	-	302	MAIVSVPAAALAAALLVASANAHSKMSLPKPTWVFEEGTNSPAGTVDSSNVLPVPDGMGYEGDPLSNTEAYWTAFNASKYTSLKDLVWKNEVVNTDSLYGTATIECGFSWTNGTARDLPDEVQWDKLTTGHDGPFEIWCDDVLVFSDPNAAVNYPGSPAKFPYDKAACEGKSRLTAIWMALHSPPWQVFTNCAPLTGATSSSSDSTSSTSASTTSTTTTTDAPSPTTASPSTEASSAANQASEEASTAADYDTPSSASKETETTTVSTSTESTTSSETEAPATTTTTTTSSTTGAKCSRRRS
IUM83_01155-RA	N	N	N	N	N	PHFR_01336;PHTT_06369	0.99	20	-	-	426	MLAPFKCLLISTLGISAVNGHGWMTKPAATFDSAAGDKTQFIATIDSSTSGFQGTFNTAPADNVASFTKAFKASKYKSIKALIDDKAKITVTGATLTCGTAEPNAAAQPLPAKLEWSHSDSEGFTPSHEGPCEAWCDDTRVFEDEDCAAHFKTAPAEMPYEQSKCSGAKKLTFYWIAMHGPTWQVYVNCAQLSSGGATTQESGSTSTTTTDSSSADTPTVTSATQTSSSGNSPSTTTAPSTTTTDSSSANTPTVTSAPSTGSSPSTTTTAPSTSTTTEESDCGSYDVAGSDESECGSYDVAGGSADKGQDTAQTYQGSTNTGTTNTGSQTNTYQQGGTNTATQTNTGTQTNTGSNTNQYWKGGGNTNQYWKGGGNTNQYWSGGGNTNQWGTGSQANTYQ…
IUM83_01150-RA	N	N	N	N	N	PHFR_01336;PHTT_06369	1.0	22	-	-	308	MVSSSFAALAVAAFVLAAHANAHSYMIDPMPTWSVGYPTTNYAGLIDGQDYLPVPDGMSYGGTPEGNTEAYWTAFNASKYTSLKDLADKTMVLQSLSPFGKATAECGFSLANGTARDLPAQVQWKDFGYSHQGPCEVWCDDKLAFHDSNCALHYPEVPASLPYDVEVCAGASMIQSYWIALHGLPWQLYLNCVPLTGKVNGTTNAVADDSDSAKTPTAATTTTTTTTKAPTAATEAPETSTDTSADTSADTATTTDAPETSATDASDAATPEVTPATPTVTSATPTATEPTSQTDAGTSGGKCSRRRN
IUM83_01152-RA	N	N	N	N	N	PHFR_01336;PHTT_06369	0.998	23	-	-	323	MVASPSVNLAILATVGLAASATAHSNMILPLPTWPVSWSTNSPSGLIEGDTYLPVPDGMSYTTDPYDNTEAYWTAFNASNYTSLLEFAKETQVLQTMATFGTATAECGFSLANGTARDLPAKVEWNQLTSSHEGPCEVWCDDVRVFEDWNCALDYTSSPAELPYDVSKCEGASMLTSIWLALHALPWQVYTNCAPLTGDLSSSVDASAVGDDSTTTTTTSASASTAAEASFTDDYATSEDTSASAAASTTTTTSVTASAASDATTSSSTPTTTTTSTDASVSTATSDEEDTSATTAPAATAATPTATSAATSDKCSVRRHRRN
IUM83_10422-RB	N	N	N	N	N	PHFR_01336;PHTT_06369	0.999	23	-	-	249	MVSTASFLIFTAAVSLATSGVNAHGTLIKPELKFTGTGYGGNFAALVPMTALTPQQGDIFTNYPDASLNAAAFGRAFKASKYTSLKEFLLANQDMSKGRSNMPKTPECGFTDPTGGAVQPLPDQLEWYGGKMNHDGPCEAWCDDEIVLPFTVDCTVTFPEGKFPYEKSKCEGKKRLTMYWMSTLMEWQVYIDCAKIGEGGPPASASTSTAAASNATTMPTIAPSAPVGQEVSTTAHPRCKRKLEKSESA
IUM83_10421-RA	N	N	N	N	N	PHFR_01336;PHTT_06369	1.0	23	-	-	237	MAPTLAALAFAGAVSLAVSSVDAHGTLIKPALTFTGTGYGGNFQSDIPMNSLTPPSGETFTNYPDYSKNAAAFARALESSEYKSLKEFMYSKQDMSKGRFNMPKTAECGFTDPTGGAVQPLPDMVEWSGGQMIHDGPCEIWCDDVVAMPFTPNCRATYSDGKFPYAKAKCEGKKRLTMYWLGTLLEWQVYIDCAKIGEGGAAASNNTAAIVAAAKKGPSSFGSANSYVPVGTVRAAV
IUM83_01149-RA	N	N	N	N	N	PHFR_01336;PHTT_06369	0.998	25	-	-	476	MAFATTTFCLPSTLAAAMLLATANGHGYMTEPAVTFLSSSTDNTQFIATIESSASGFSGSFSGSPADNTAAFTKAFEASSYTSLKELINAKATVTVTDATLTCGSCNPDETAQPLPETYVEWSHSSTEGFTSSHEGPCEVWCDDVRVFQDNDCAADYTSAPAELPYDRDACLGTTQIEKETTTKMSPTGLATLLVLAVFGSQRVSGHGYLVQPLAKFISPNIDKTQYSSTIDSYKLFPDGTFNTDPTINVKSFVENYKKSKYKSVRAMIEDNQVLVSNDTTASCGFSDPAQTSYGALNDTVYWGRNDDITLDEGFVHMGPCEVWYDDNRAQQDMNCHVTYTPASSKGAAPVPIDNSVCTSAIRLTFYWVAMHVNCVNINGGTGSASSSTTAATATTTTT…
IUM83_01149-RB	N	N	N	N	N	PHFR_01336;PHTT_06369	0.998	25	-	-	483	MAFATTTFCLPSTLAAAMLLATANGHGYMTEPAVTFLSSSTDNTQFIATIESSASGFSGSFSGSPADNTAAFTKAFEASSYTSLKELINAKATVTVTDATLTCGSCNPDETAQPLPETYVEWSHSSTEGFTSSHEGPCEVWCDDVRVFQDNDCAADYTSAPAELPYDRDACLGTTQIEKETTTKMSPTGLATLLVLAVFGSQRVSGHGYLVQPLAKFISPNIDKTQYSSTIDSYKLFPDGTFNTDPTINVKSFVENYKKSKYKSVRAMIEDNQVLVSNDTTASCGFSDPAQTSYGALNDTVYWGRNDDITLDEGFVHMGPCEVWYDDNRAQQDMNCHVTYTPASSKGAAPVPIDNSVCTSAIRLTFYWVAMHGATWQVYINCVNINGGTGSASSSTTAA…
IUM83_01151-RA	N	N	N	N	N	PHFR_01336;PHTT_06369	0.999	22	-	-	164	MLSPFSTLALLAITTLADHAVAHSNMILPLPTWPVGWSTNSFAATIEGDKYLPVPEGMSYSTDPADNTKAYWTAFNSSSYKSLKDLIEKTGEVQTQSPFGTATLECGYSLVNGTARDLPKEVEWNQFTASHQGPCESIAAELVFLMNESMILKFLLVDAVPRIE
IUM83_10388-RA	N	N	N	N	N	PHFR_01336;PHTT_06369	0.999	23	-	-	237	MVSTVAALTFAGVVSLAVSSVDAHGTLIKPALTFTGTGYGGNFQSLIPMNSLTPPSGETFTNYPDYSKNAAAFARALESSEYKSLKEFTYSKQDMSKGRFNMPKTAECGFTDPTGGAVQPLPDMVEWSGGQMIHDGPCEIWCGDVVVMPFMANCRTAYPYGKFPYAKAKCEGKKRLTMYWMSTLMEWQVYIDCAKIGEGGAAASNNTAAIVAAAKKGPSSFASAKSYVPVRPGRATV
IUM83_15224-RA	N	N	N	N	N	PHFR_02475;PHFR_02476;PHFR_02477;PHPL_15797;PHPS_12001	1.0	21	-	-	128	MQKASFLAVLVLAIANSAVFAAAQDTTPATLFLASSQDLAESAICLDGHSTCHGLRKLEEEDQVLKALNETSGDKEIVCFGPCCARCYEYRARRLEEVVHEHRRLELTGESRVSDIACFNQPWGLQCS
IUM83_15223-RA	N	N	N	N	N	PHFR_02475;PHFR_02476;PHFR_02477;PHPL_15797;PHPS_12001	1.0	21	-	-	128	MQKASFLAVLVLAIANSDVFAAAQDTTPATLFLAPSQDLAESAVCLDGHSTCHGLRKLEEEDQVLKALNETSGDKEMVCFGPCCARCYQYRARRLEEVVHEHRRLELTGKSQVSDIACFNQPWGLQCS
IUM83_00075-RA	N	N	N	N	N	PHFR_05058;PHRU_05162	1.0	26	-	-	558	MAASRPRMPLLLLALAALLLPSHVAAEGMNSVMGIINTKRSVKLDPSVQHIPLDPAQSNLRPPPAQIPASFDVFVGLSVFRDGYRCGKTIFTGLKRAKYPERLFFGVVDQVNDGDDRCLDEFCKMAEAEWPDKGPCPYKDHIRVDVHSASESRGPTLARHQQQKLIRQEEFCLQLDGHSIFTNLWDENLLAEWKRINNEMAVISTYLHHIHDFVKENGDNALSASLPHLCSTMRGSNGLVRTVGASMISGSKFPQLEALWGAGLSFNKCHAERRVPVDSHTLWMFDGEEFLRASRLWTSGYDMYSPSVLGSVIYHNYSKVPARFEHITVDRQVKKRESEMAINRFNHIVGKPIKGLVDTYELDKYGLGSVRSFESYLKFSGVTFKEGVNDTESCEQLHW…
IUM83_12195-RA	N	N	N	N	N	PHFR_05058;PHRU_05162	1.0	18	-	-	537	MKSLLYVGLALVLAGVSANDDENPIINVLGTSTFLDLDPTVQHVPLDPYDKSLRPPPAKVPTAFEIHIGSSVFRDGHRCGKTLFTALKRAVYPERLRFGILEQLVEGDPTCVDEYCKMALQEWPDYPECRYKDRIQVNPRPAGEASGCTTARHQQQKMIGDEEFCLQVDGHSIFTNGWDEVMLDEWKGIDNEMAVLTVYPHDLHEFIKENGDNNAPDWIPHLCTTIKGGNGLTRIVGASIKRNAKIPQMAALWGGGLSFSKCHAERNVPVDSHTPWLWDGEEFLRSADYWTHGYDLYSPSRIGNVLYHNYSKKPASFWESPYDPAQKALETEMTHNRVRLRVGLDFKGQVDGYELNKYKFGTARSFEQYMKFANMSFDGWMNETNSCGQLHWVPYANAT…
IUM83_12194-RA	N	N	N	N	N	PHFR_05058;PHRU_05162	1.0	18	-	-	577	MLLRFVTCAAVLLALAAAESDVASPADNYQAETSQIDGNQAETSLVDETSQTEVSQAETSESTIQWDNWTKSAKLNPRVQHIPLDPTQSNLRPPPARIPDTFDMFVGSSVFRDGYRCGKTLFTALKRATHPERLHFGILEQIYEGDPTCLDEYCKMAAEEWPEDQECRHKTQITVDTRDAGESAGCTTARHQQQKLVGDQEFCLQVDGHSVFTNRWDENILADWASIDNEMAVMTMYPHHTHDYMMEENGDNAVINSIPHLCTTIRGGNGLTRIVGASMISDSFMPQMAALWGGGYSFSKCHAERKVLIDSHTPWLWDGEEFMRSANYWTYGYDLYSPSMLGNVLYHNYSEKPASFWASPMDPVKKELDTEMGANRVRLRIGMPFKGPVDTFEYEKYGF…
IUM83_12193-RA	N	N	N	N	N	PHFR_05058;PHRU_05162	1.0	18	-	-	577	MLLRFVTCAAALLALAAAESDVASPADNYQAETSQIDGNQAETSLVDETSQTEVSQAETSESTIQWDNWTKSAKLNPRVQHIPLDPTQSNLRPPPARIPDTFDMFVGSSVFRDGYRCGKTLFTALKRATHPERLHFGILEQIYEGDPTCLDEYCKMAAEEWPEDQECRHKTQITVDTRDAGESAGCTTARHQQQKLVGDQEFCLQVDGHSVFTNRWDENILADWASIDNEMAVMTMYPHHTHVGMIEENGDNAITNSIPHLCTTIRGGNGLTRIVGASLISDSFMPQMAALWGGGYSFSKCHAERKVLIDSHTPWLWDGEEFMRSANYWTYGYDLYSPSMLGNVLYHNYSEKPASFWASPMDPVKKELDTEMGANRVRLRIGMPFKGPVDTFEYEKYGF…
IUM83_12557-RA	N	N	N	N	N	PHFR_11633;PHPA_04831	0.998	23	-	-	150	MRLTPAFLVLVLVAVFAVGFTSAGSAHSVNVVTRDAVPDGAKIRHLKGSHTQTESVSDEERGMPWESASDLINSLKVKINAKLSGANAGALSKAQIQSVTKEVVNEVKKKPKVWPPPRGKKVLKLVYGAVLVTFVTVAITALIHARNNYT
IUM83_19406-RA	N	N	N	N	N	PHFR_11662	0.999	21	-	-	93	MRLSFFLFVVAVTLFTGLAAAEDTAPIKNVAADSTRILSNVEDEERVVSLSSLKKLFGSKWEAFMKKLRTPSESYKKAVEKKMLRNENNFIRF
IUM83_01127-RA	N	N	N	N	N	PHIF_05010;PHNI_00618;PHPA_14694	0.999	22	-	-	478	MTRLGFVPLLLGLSMLMLVVSGAPNGLVNDILGSVTTSLVNVVGNLPYNPNRIIICMSNDTSAVIRAAANNSTTMWTEDQRIENIQNIVAALQLHAEITQGPVIKLLVLVGVQFVVNWIDNTIVAINCPVALVQQILSLSIVARIIFDVVITIGPPTPAADSTGNTSTAGWGASKIQATDVWASGYTGQNVVVGTIDTGVRSTHETLRNNWVGAYGWYDPDQNTATPWDANGHGTHTAATIAGSLGVGIAPGVKWMSCKGCGASTCTLSFLTACAQFMLCPTDTNGNNCNAAKAPHIVSNSWGAGQGMTYFQSALDAWYAARILPVFAAGNSGSSGCSTVVSPGDAARAYAVGATDSNDALGPFSSLGPSVNGLVKPDFSGPGVNIRSAWFNNDTDYLT…
IUM83_12119-RA	N	N	N	N	N	PHIF_05010;PHNI_00618;PHPA_14694	0.999	22	-	-	912	MSRIHLALFLASLSLALGLIRGLNDRVLLVHLHPPLDARSLALSPALGASQRRRLVFQSFSRAVDGAQRSVASFIEAQSVGDAVVSRLWLQNTLVVRYNDNNTDLKTFFFSDKGLRGLPGVLQVEEDAPVLRLIGAQREEDFGEQRGGEEPQSNVKLLHAPQLWALGAKGKGVVVASIDSGVRYTHEALRDTFRGTKQDGTVDFDYSFWFTPGTDMSKETPDTADEVGHGTHTMGTAVGGKGVGVAPEATWITARAFDIWGAANKSDFLLAAQWVLCPTKMDGTGADCSLGADVVTNSFGVDRSTPAYPQWTWLSKVIDTWRAAGVYPVFASGNTNGFLCGSVYYPGSHEDTIAVGALIGGSSLWGASGKGPSLEEDFGESVTATSGKYVIKPDFVAPG…
IUM83_04491-RA	N	N	N	N	N	PHIF_08592;PHPA_03800;PHPI_12174	0.959	23	-	-	323	MTSHLWVIGVSLSLTATLFGTLGKVLLKLAHTSSQALSVKAAATVCVFLLNPVFDAMSYAYAAQSILAPMAGFSVVWNIVLSPYLLNEKLSTHDLRGSAVILLGCMLVGISGSHDTPTHHSAELFALFQSNIFIEYAIFAVCTAVVLVWMICSYDKKSGWRRFAFGALSGLIGGNLFFLKASVELLAEGGDIWANPETYAIFVSALSTAGGGIYVLDLGLREYDALYLVAIYQAFLILIGSVSGVIFFHEISGMNSWWQLVVYPLSIVTTVGGIIVLSEKHTEHCDPVFNGAINGAKQGEISPLIISQNGVKNGFKHGSIEVV
IUM83_13256-RA	N	N	N	N	N	PHIF_08592;PHPA_03800;PHPI_12174	0.981	23	-	-	393	MWFVGWPLGLLLSAISSIFGITGKLLLKLAHNEREKEEAAEQRRRVNGAPAVKTNLGCTYFYCGLFSMLVMNPALGALAYCFATQSLLAPMAGLTIGWNTLFGPILLPHERLTTNDFVGAVLIFTGCVLVGVSGTHESPPLPVELLGARFKSFSFLLYCVVLLALLSFLIHHAKHALHFTTTSRRAGVETSPVSSPEQLPVIARVSLSVFAGVMSGQLFFLAAVMRIVHDDGASRIWSFPLTYVCIIGAVGTALFGLYLLNEALAVEDAVVVIYLYEASYIMSGAISGLCFFRDMKHLPVWHYVLYSLSLVLILLGIYIVAKRSLPTAPEDEEYLLPLLAPPTAEDASVERIFKQASYYARRASYSGPSMLHAIRLDQNDTETPERRRSMPFK
IUM83_09488-RA	Y	N	N	N	N	PHIF_09016	1.0	23	-	-	182	MRSTTILLIAVAVLFLGVTNALATVKNANPATMLEAHSPELNNAFNGKTSLRSLKEVATAEFQGKEDEERAISFSFLERLNKYIPGTKAFTQASAARKAIARAKKLEKAAKKKELENLFNLKGIPEHQLTTKYKQWEAAKISSKDVTNGVHEKMKISEAEAVTIGNDYQAWINTKLRKALLP
IUM83_14930-RA	N	N	N	N	N	PHIF_15945	1.0	19	-	-	204	MRLTRGLLLSLGLLGRCSAALQDAQGLQFADAAALCGFHCAPTLLSPESQCSPSLCGRQRALGAAAANTSDQQIDVISCNSVAQNASALEFSLTLSAADSAQVFKGLHDAFFQAYDAMLGGDSITADACQLAFLQDKLLPKVQDDDSEQEEKAERKPRLVKLLTGQEGAQDRAKGDRLGDNTVLLVHANQSVAEQIRTLDSVTG
IUM83_19382-RA	N	N	N	N	N	PHIF_15945;PHPL_04733;PHSO_04856	1.0	18	-	-	1360	MRALFLGAVTVIAAGCEASALTDSRGLRFVSQDAFCAYHCSSAHVAQAYRHLSETSECLESNCGRFLEDHHYSSRSRTRRRLRPAFGFRDSNATNQSAVVGDVHAASEDGKDVTIISVVSCASVTDVTLSIGDPEKDEFANFYQAFSTAYDAMLSGDNATYDACQLQFLQKELLANYSSGLDDDDTDVMEIKPTLIKLNATSDELKCLKEIKDIWPASSESHTPFLTRSDQDDAAATVMLVHVNAAVGDDILALDCVESVTILPAILKLMPFAKSSYALSKDSTKSKEGPALEIRLAKVVNTTTTLKKLSARVTKATGIKNLLTKQSSTAEMGGVLVQAALDDYDTWTQALAIVLDDEAVEWVDLRQVVTTGSLQALKTPALEQRMLRQRFVEEPEFTE…
IUM83_14930-RB	N	N	N	N	N	PHIF_15945;PHPL_04733;PHSO_04856	1.0	19	-	-	1044	MRLTRGLLLSLGLLGRCSAALQDAQGLQFADAAALCGFHCAPTLLSPESQCSPSLCGRQRALGAAAANTSDQQIDVISCNSVAQNASALEFSLTLSAADSAQVFKGLHDAFFQAYDAMLGGDSITADACQLAFLQDKLLPKVQDDDSEQEEKAERKPRLVKLLTGQEGAQDRACVAAVRGVWAQDEDNATPLLTRKGDRLGDNTVLLVHANQSVAEQIRTLECVETMLNLPEILKLMPFARSAAQLSDRMMQNAQKNLSVAAPAMEIRLVQGAALDSVRASLEQRASEQFGLLNVFETSENWPRSIFTKPLQDLRTWMNILALAIVESSVEWLDERHELTQNLLRGEDQERWTRMQSHRRLDEYVPSLVGVDPAREAGIRGNDVVVGITDTGLYLYHDQ…
IUM83_03211-RA	N	N	N	N	N	PHKE_09525;PHPL_01676	0.97	27	-	-	437	MSVSLAGRPAAVCLGMGVAVLASVSLSRHNAKLWRAFRCRRLCSSSSSPLSTARLLPCATELEQAGPSKLSKQKITVVQLNILASNLATRNHFPYVLESSLNWENRKMALLRQLEALDADVLCLEELSDYWTFFKPELQDRGYESVYVKRPSIHVSNWSGEKKHDGCGIFYKKDKFELKEFEAVNYHDPHDRVAVLALLKMRHFAQFVLVGCTHLWWNAKKVDHQMAELFELEEEVIRMSCDVRDKYERELAGTVTGQNSVPIVLCGDFNNSPESPIYEYMENSFMQKPNLEGVSEAFRSAYAFYKPNALASALEHSEDTLQSLKVEEGKKAEPPHTTVNFRRCWTIDYIWYSKRSLVPSRVLEIPPESELRSEDGPGNWFNRLAMSDSLNRSGRLPSG…
IUM83_01171-RA	N	N	N	N	N	PHKE_10272	0.986	16	-	-	894	MGVMFATVMFLSLGQGSQIPVYIAGRDIFYKHRRANFFRTGSYVLATTVSQIPLAFAETIIFGSIVYWVCGFASEAKLFVIFEIVLFVANLAMGMWFSFLAGICPNANVVMPVGMVSVLCFIIFAGFVVTRSQIPDYLIWAHWISPIAWALKALAINEYRSSKFDVCVYGGVDYCAKYGLNMGEYYLNLFDIATQKEWVAYGIIYLLAIYVFFMFLSYLAMEYVRYETPETVDVSVKPVEDANNSYFLTETPKAATFKGDVIVELPVETRERNFVPVTVAFQDLHYWVPDPHNPKEQLELLKGINGYAVPGSITALMGSTGAGKTTLMDVIAGRKTGGKITGKIMLNGYEASDLAIRRSTGYCEQMDVHSEAATFREALTFSSFLRQDASIPDSKKYDS…
IUM83_01958-RA	N	N	N	N	N	PHKE_10272	1.0	23	-	-	914	MRAPRSSFLLAVALLPLAWGASASSSSIGDCDPDYEQLNSSTGECECLDGFSGLGCRMCDDAANSDVCSANLGSGYSCVSGLQYDSTSLGKTYTCTLSSALQAVFPGGAMDVSCERDESGEANCTAAVYKAKDTVNSVHVIDCNMTQCSFATGSTDGKCDNIECKCGPECASVTKALVEGSLSGVPAKIQVKAGTQEMSIVIEGSPLPLSASCNASACERTGGSSDEGGSTTLATTGSGDDSDTPGGVGLAVVACAVLAAMLLFGFCACCCCPCGARRGKKDDLETELLKANARSANTLEFRNLSCFAVADKQSGEQKCILNKISGSAMCGEVLGLLGPSGSGKTTLLNALAAVKNGDAKFSGELLLDGKKLSKGYRRTAAYVQQDDSLYSTLTVRECI…
IUM83_02632-RA	N	N	N	N	N	PHKE_10272;PHLA_07539	0.951	19	-	-	1379	MQAPKDTATVAIAVPATLADCTPAALHEFVASRLERALGRGLPHMELRFRHLNVTADVPVVEEASGLPTLWNGVRLAFASLGRKPRVVRKEILSDVSGSFRPGSMTLVLGQPGSGKSALLKVLSGRFPLAKNVTVSGDVTYNGEPQHQVRDRLPQFVAYVTQRDKHFAVLTVRETLEFAHKFCGEELIRRGEELLTHGTDEENAQALEAARELFDNYPDIVIQQLGLQDCQDTIVGDALVRGISGGEKKRITTGEMEFGMKYVTLMDEISTGLDSAATFDIISTQRSVAQKFNKTVVMALLQPAPEVVALFDDILILNAGEVMYHGPMAEVVPYFAGLGFKCPTGRDVADFLMDLGTKQQYQYQVELPTRNYVHPREPGEFARVFRESHIYQATLRKLE…
IUM83_11601-RA	N	N	N	N	N	PHLA_00413;PHRA_05234;PHRA_12709	0.995	22	-	-	657	MRRWTRLATAVALAVSLTTVLGSNSSYSTKSGILPWVDPSTPDSAQSYTTSRGKTWTLTMSDEFNTEGRSFEAGDDHLWTALEKADGVNSALEVYSVNMTGTECDDDGTCYFFINSTDETIAETVWNSYISPPGYQTVHFYYRSGMVQSWNKFCFQGGMIEVRAQLPGAVTNESGNPDVSTGSTTVRAANIDYYPTWPGIWLLGNLGRAIFSASTSRMWPYSYNECNETIFSSQNQRISACNDTPGSGLNANQGRGAPEIDILEGGGTAISTSLQIGPGMPDDFRRIADNSSEYCYYSYDCTTDGANQADVPTAYYYNLRGHKSWYQGLRYGANNLCDVEEDDVQSFATVNASIQKGITDNACTMDICPGSYDPNADLGYMNTGVHWGINANGTCFPKM…
IUM83_16949-RA	N	N	N	N	N	PHLA_00413;PHRA_05234;PHRA_12709	0.995	22	-	-	697	MRLQQISAWALALAWVTAFVAAKNATTSGTTYPTKSGIKAWVDPDTPDDRQTYTSSRGRKWDLVMSDEFNVANRSFRPGDDHVWTSLEKPDGVNGALELYSHNMTSTMCDDDGTCYFYIKAIDEVNVIHVYNMYTHPPGYVDSYFFYRAAMVQSWNKFCFQGGMLEVRAQLPGAVSEASGNPDLALGKNAKVATTKYYPTWPGIWMMGNLGRAIFSASTNRMWPFSYDRCEPDVFNPENQRISACDDNPGYGMNPNQGRGAPEIDLLEGGGLAVSSSLQIAPGMPDDYRLFPVDTSTGDYLYCVYGYTCTTPGANYIDVPTAYYEKERGHKSWYQGLRYASNNFCQQDAKAKQNYATVAASLKAGITNNSCSVGTCPASGDVNADIGLIDEAGQNHWGI…
IUM83_18789-RA	N	N	N	N	Y	PHLA_01196;PHRA_10406	0.949	37	-	-	560	METLSPPAVACICSFLSGLDVLSLSHCSSFWLRQLDAAPLWEARMPAQPEALHAVAYKALYQRLKDCNFGFDLWFALLPQEPDRAYTGGILYGLQSVQAESRNWPQFHQQFVLVSATGDLYCSVVDHRPVVQRDLETGRWYHLALTYDQFSQRQDVYLDGAKVRSDAGALHREMEFLTHEQVGTGCITANELHFPTPGYLGWYGFHGLIDEFRVWGDVLTERDVAELARGQNAVDKELVGTLKPSGRAHPWARWNTCEVRCSRPLEGRQVQMVKYSSRRRIAVVRPEQLPSDTIETLCSYLTGFDAFNLSHTNHWWMKYLADESQWQSAVISADYKNPDRLTNSKPSASRLLRSVEVTTTATGTEAEAEERGFTLTPKWLTRFRIWKLKREATWDLNKT…
IUM83_11333-RB	N	N	N	N	N	PHLA_01440;PHRA_09702;PHSO_23631	1.0	32	-	-	1822	MARSAARAVSLLRAIACLLLALLSLDRQCVGAASLADDWYSPTRCNEKSSTSACRSYERCKATHRCARGDEDYEIKAADLRSFTRQFAGGERQRIALMNDFEDWKSGTHRWRFQSRSLSNNSSNYDDSMLEPTAWIGWDTFNFPVIGSLELVAGYLVFDTDRAKLWGDVQLDGVVTTTRLGGTSVAVFNFMTVYLGSAVRVRFLGSRAVAILSRSSFIVDTDLKVRPGTLGGFPGGGFIGSGTNFPGVNNNQNGPGSASVRVYVKTMSTWGKHVPEVQEIETSAAAGQKLQGHFILRFPSAGSAGLSTETIAYDASALDVRRRLETAFPDIGDLNVERDDTLEQVPEIGRLWRVTFLSAVGNVPQLQAQSFLTGLESKVVTRTIVNGNELSGSFQLGFL…
IUM83_11333-RA	N	N	N	N	N	PHLA_01440;PHRA_09702;PHSO_23631	1.0	32	-	-	2004	MARSAARAVSLLRAIACLLLALLSLDRQCVGAASLADDWYSPTRCNEKSSTSACRSYERCKATHRCARGDEDYEIKAADLRSFTRQFAGGERQRIALMNDFEDWKSGTHRWRFQSRSLSNNSSNYDDSMLEPTAWIGWDTFNFPVIGSLELVAGYLVFDTDRAKLWGDVQLDGVVTTTRLGGTSVAVFNFMTVYLGSAVRVRFLGSRAVAILSRSSFIVDTDLKVRPGTLGGFPGGGFIGSGTNFPGVNNNQNGPGSASVRVYVKTMSTWGKHVPEVQEIETSAAAGQKLQGHFILRFPSAGSAGLSTETIAYDASALDVRRRLETAFPDIGDLNVERDDTLEQVPEIGRLWRVTFLSAVGNVPQLQAQSFLTGLESKVVTRTIVNGNELSGSFQLGFL…
IUM83_03544-RA	N	N	N	N	N	PHLA_04536	0.903	24	-	-	1169	MEAAGPWDALLWSLLAVDNAARNAAEAQFAALKQAACSDEVLLGLVRVVHSASPDDVRALAAVLLRRVLLRDAVSLWPRASDAARATVKRELLAVLAAGEENRGIRRKVCDTVGELASSILEDGQWDGLLPTLLQWSGAPLATLREAALRVLEMVAIFLAAQMTQTTPDAEATASLDVTVLQTLAKGLADREGRVALNALRALGMLLLNLDALEQVPRPELLASAVPLVLAALHALLVTHQFDEVMEALEVLIEVAEPHAAFFKPCLREFVETMVQIADAPRDENDDHAVPDGCRQLAMEFLVSLAEQAPARCRRLPKNMFVETVYPVAFKMMLELQDLDTWDVANCEDEQSAGGQGIDQEISNFDVGSEALERLVGALGAKRSLPTCFALIQEYAARA…
IUM83_04092-RA	N	N	N	N	N	PHLA_05247;PHPI_19461	1.0	26	-	-	401	MVRISAALVAATAALAAITLPDAASAHGGQPAHARTPERLQQRRLFMAEGKRSLKDCANSDASRRLQERAVARRAAKADSIRAERRQRQRRLDLDTVLATSHKSNLTGLTADTNSSELFGDDVKCILEPEVTQGPYYVNGELVRSDIREDQEGVDLYAEIQIVDVNTCEPVEGLYLDFWHCNATGVYSGIVASGNGDSSDTTNLDKTFLRGLTPTDEDGVASYTSIFPGHYTSRATHIHIIGTYNGTLLENNTYSGGYASHVGQLFFDQDLISEVELTAPYSTNTQELTTNADDSILSEEAAEDFDPVFEYVLLGDSVSDGVLAWISVGVDMTRAQTITAAGTLTADGGVMADSTSTTTGGAGGMGGGSGVGGFGGSVGGPGSGPANGFAGSAATLSGS…
IUM83_04095-RB	N	N	N	N	N	PHLA_05247;PHPI_19461	1.0	26	-	-	401	MVRISAALVAATAALAAITLPDAASAHGGQPAHARTPERLQQRRLFMAEGKRSLKDCANSDASRRLQERAVARRAAKADSIRAERRQRQRRLDLDTVLATSHKSNLTGLTADTNSSELFGDDVKCILEPEVTQGPYYVNGELVRSDIREDQEGVDLYAEIQIVDVNTCEPVEGLYLDFWHCNATGVYSGIVASGNGDSSDTTNLDKTFLRGLTPTDEDGVASYTSIFPGHYTSRATHIHIIGTYNGTLLENNTYSGGYASHVGQLFFDQDLISEVELTAPYSTNTQELTTNADDSILSEEAAEDFDPVFEYVLLGDSVSDGVLAWISVGVDMTRAQTITAAGTLTADGGVMADSTSTTTGGAGGMGGGSGVGGFGGSVGGPGSGPANGFAGSAATLSGS…
IUM83_04091-RB	N	N	N	N	N	PHLA_05247;PHPI_19461	1.0	26	-	-	401	MVRISAALVAATAALAAITLPDAASAHGGQPAHARTPERLQQRRLFMAEGKRSLKDCANSDASRRLQERAVARRAAKADSIRAERRQRQRRLDLDTVLATSHKSNLTGLTADTNSSELFGDDVKCILEPEVTQGPYYVNGELVRSDIREDQEGVDLYAEIQIVDVNTCEPVEGLYLDFWHCNATGVYSGIVASGNGDSSDTTNLDKTFLRGLTPTDEDGVASYTSIFPGHYTSRATHIHIIGTYNGTLLENNTYSGGYASHVGQLFFDQDLISEVELTAPYSTNTQELTTNADDSILSEEAAEDFDPVFEYVLLGDSVSDGVLAWISVGVDMTRAQTITAAGTLTADGGVMADSTSTTTGGAGGMGGGSGVGGFGGSVGGPGSGPANGFAGSAATLSGS…
IUM83_04096-RA	N	N	N	N	N	PHLA_05247;PHPI_19461	1.0	26	-	-	401	MVRISAALVAATAALAAITLPDAASAHGGQPAHARTPERLQQRRLFMAEGKRSLKDCANSDASRRLQERAVARRAAKADSIRAERRQRQRRLDLDTVLATSHKSNLTGLTADTNSSELFGDDVKCILEPEVTQGPYYVNGEPVRSDIREDQEGVDLYAEIQIVDVNTCEPVEGLYLDFWHCNATGVYSGIVASGNGDSSDTTNLDKTFLRGLTPTDEDGVASYTSIFPGHYTSRATHIHIIGTYNGTLLENNTYSGGYASHVGQLFFDQDLISEVELTAPYSTNTQELTTNADDSILSEEAAEDFDPVFEYVLLGDSVSDGVLAWISVGVDMTRAQTITAAGTLTADGGVMADSTSTTTGGAGGMGGGSGVGGFGGSVGGPGSGPANGFAGSAATLSGS…
IUM83_04099-RB	N	N	N	N	N	PHLA_05247;PHPI_19461	1.0	26	-	-	401	MVRISAALVAATAALAAITLPDAASAHGGQPAHARTPERLQQRRLFMAEGKRSLKDCANSDASRRLQERAVARRAAKADSIRAERRQRQRRLDLDTVLATSHKSNLTGLTADTNSSELFGDDVKCILEPEVTQGPYYVNGELVRSDIREDQEGVDLYAEIQIVDVNTCEPVEGLYLDFWHCNATGVYSGIVASGNGDSSDTTNLDKTFLRGLTPTDEDGVASYTSIFPGHYTSRATHIHIIGTYNGTLLENNTYSGGYASHVGQLFFDQDLISEVELTAPYSTNTQELTTNADDSILSEEAAEDFDPVFEYVLLGDSVSDGVLAWISVGVDMTRAQTITAAGTLTADGGVMADSTSTTTGGAGGMGGGSGVGGFGGSVGGPGSGPANGFAGSAATLSGS…
IUM83_17438-RA	N	N	N	N	N	PHLA_07328	0.995	18	-	-	520	MSAVCSLVASFVVPGVGGLIVEVLANIVQLCQQLEENEEMCSAVHKRLVFVSEELAKISDEEAMRQNRVLFQYGQTIARFLRFLERQSKKSFLKRLASNRKALDAIQQFNEDIDDLYKLLNLVHMQEMARWRQEWDEERRKQEQMLLSIATNQQRLSAELQSKDSNLVESLAMLKFEMTHKKEQNSLATLAMMKRTFNKITRTSGAKVPPVPEWFISSDDVDFDSKQQFDCGSYGSVTRGTWGKGAQVVIKSLLMDDDQAKTSFFKEVEVWRRLNNPHVVELFGACHVSTPAFFVCEDAIHGNFADHFMEDKSEIWRLFYEAAVGLDYIHSQKVVHGDLKCNNILIGADDKAKICDFGFSYIRSQSVGLSKKAQTDTVRWKAPECLMPMGDVADASVNP…
IUM83_11961-RA	N	N	N	N	N	PHLA_07328	0.994	25	-	-	480	MAEKLIHLALPHLGSALALLTTVHAKYSELNEVKDLCARLEERLKDFAHELAKLEPDTLRAEELLGRLNALIEEFLKTVTMYAELNFVKRVVKLGKFKDDIKIHNESLDHIINMLSVKDTEKLVKLLDWRDQFKQDAEDIAERLIGMRNLLDEIRDTLYDMKEDAMATKSDFKELVMLIKRDVSDPERIQQPHEEVLRSIIEITMKNHLDNQDVETPPTWLIAGDEVLTRGEPIDSEGLTSIFVGEWQGAQVAVKKFGIIGDSPVFDKHFRIWSTLLHPHVIQLYGAGTDNGAPFFVYEYAHRQSLDQCWSDMLPVKLWGMLHQAALGLIYLHKKHVVHGNLSCSKLLVTDTDKVKLFGFGASYVRKKDKSNSVKADTYEEFAAPECIGILDGIRHSPR…
IUM83_19782-RA	N	N	N	N	N	PHLA_07328	0.914	22	-	-	542	MVFTTRKISSVASAALLTCDPALPCKRQGHLHPPLHALVTMEDVPMTPVEPVGFPVPSLRGISSYRIVFKELPQRLGRMPECEGMSRRLHERIRATHDAVAAHDEQWKAEYCDVLKRLVKLLRRTPLLERLAGGETIAYTFREFNAKMDRVSIGVGVIDASAQGQWQADWANDCQTQAALLERQVRATAPASLIGQMNGEKTVIKAMLDMSLSIEDKTPGPLAGLKRATLERLRAHLRLETRVITAQTLAAGEANANGIVSVFLWYIPERDVEITNGPLIGAGSYGTVNHGTWRDRRGVVHDVIVKSLHDQSSESEASFLRQLQFWYELPKHPNIIRLFGGSHLAERRFFVCEDAPGGDIVQFLGNEENRGMLWSLFLQVAEGLKVLHDHHIVHDGLRG…
IUM83_19777-RA	N	N	N	N	N	PHLA_07328	0.948	23	-	-	634	MAAVDTTEPGLLSAALAAAASRCQQMREHGPMCARVCGRLQQLRAAAATSSNPAAERRLGDVAASFASFLRKRRERSFARRLASSRKVEEALRGFHADADALQQQLQPQQAEAEADDAASNWRRQWTRDRRAALRELAQLAASAQVLEAERADAGFEEALCLLQFELQHRRAQYAADETAAALWQLMQRTLRRLCAAATTTTTTGAAAAGTAATGTGAAAGTAAAAAAAAAVQLPAVPDWFIPRDDVDFDADACFACGSYGSVHRGTWTKGATGGSGAKVVLKCLLVDDVEARRSFYQEVGVWRRLDHPHVLKLYGACHVSSPAFFVCDDATHGSFSDFLEQQTQTQTQRWRLFYEAALGLGYLHAEKVVHGDLKCTNLLVGSDLKAKLCDFGFSYVRS…
IUM83_16339-RA	N	N	N	N	N	PHLA_07328;PHPL_13925;PHSO_17458;PHSO_24037	0.971	28	-	-	632	MVARRGRRPTAWHMGLVLLCFQLTAVTSVQNAGSGSSDTPTTPVATTATPTTTAPATTAPATTAPATTAPATTAPATTSPTPTTTAPTTTAPSPTTAAPSPTTTTATSTATTAPAATVSTAPAATTAATLSPATTTAAPVVEHYNSSTLPPGVDSSMLGGDELVTVEVTETTLGDGTTSYSYVVITRSGGTEKTIVLTPTTSSTSSIGSSSSRNSSGGAENKTAAQSGSSQSDPSSSTKSSSSISVGAIAGIIVAAVVFMLVLFAFFMAQRRRNNQRSSDASSEDFLESPVVGKHARRLDQGQSPADTEYQEMTRTTAANSRSSGSSMPDGRRHRSTLWEDPVILASRIPIDRIELGTVISRGAFGEVYRGRYREHDVAIKTLLPEKRKDLAHIQAFLS…
IUM83_07842-RA	N	N	N	N	N	PHLA_08438	1.0	20	-	-	261	MGSLLPLLLLAALCSRLSLAQTVDAVAVAPRVQPPSARLPLALQMRDLCADFVVICAFVTQNCNRDPARAGQSPKCAESFNLFYQHNATLTRCIGDLPAGSQDKTRALKFLENFSVWQQHNACRLFHATEAKAAAECSGANAHRPWKQTTWPLYCHEVFTMYNTTRHELDELCGRTANSEAFWEGYVDYVGSTTCKRYYDMVREARERGCGEKKNALGGGQCREMFRWYVDNQQVIETDCYELKASKPFYRGFYTWKKQQP
IUM83_07309-RA	N	N	N	N	N	PHMU_03506	0.968	19	-	-	752	MLRPRSLALLARALRRSPAGSVASAFSPTPWGPASDQLSRRHSSFVPPRGVGGLYKSKKMPSFAIAAAFEGHEDLEDDAGPDHLYGHEKEPEDAEAERARALKEQFQRGMEKKKLWMQSLAAQKLYAAVVKSVADCYAPLYAAMGLEGKCPLLAVARDEATADHELETQYQPLRFDDMLTKATEQEALALLVKATQPMLALTIVEHRDKLTEELAKRSKAGTGVVLPGTNVMENDNVVTLGSHLRMFYSWAMSAYAMCGPSYHPKLFDIYKRAQDAEIYVSANMNVQYLSALITEMRYDELFGFYESVIRENQPTSVFFYRQMLFAVSVTRKTELLDSILEDMRVKGFKLRAEDYLRAIRTYDNEYFLTETKPKDKRRLGRRNGSDHTAEELGTVFVTP…
IUM83_12456-RA	N	N	N	N	N	PHMU_04413;PHTT_02132	1.0	20	-	-	583	MARRGLRVPLALALAASASAELLRVPLENFDQMQFFGAIGVGSPPQRFQVIFDTGSSDIWLPETNCADCAGSRRYSAAASHSHEALGEPFRLEYGSGNASGRVVREQISLFGGDDAAEVLTLPGVHMGSASKTTKRLQRFQADGIVGLGLDALALITKPSLLQADPRLRRFSIYINPLPGALPPAQLIFGGADDSLPVAHVPQESGAKVAWHYFPVVRYPSSRRAHGFWAIRLHRLTVGSFDSRSNSSSKQLASSGEGIVAVSAAVAIVDSGTSLLLLPRRAFDATIAEIKQHLHVQHGRELRANPHAVSGYACADCTAEMFPALRFSFAVEEASAGTASKTQTLVLQGTDYARCDDFICTPQLDVHALFTSKKSKSKVQTPAASAMTTNIPQDKEHEE…
IUM83_11585-RA	N	N	N	N	N	PHMU_04413;PHTT_04504	1.0	26	-	-	749	MAATCARRALASLLALLLLLPACSLAAPLRVPLRATERRRSAQQLLQFHSQAPASRPQTLDVRGVFSSLSALQSGADAATALHDAQQLAAEGHVPLENFMEFQFFGPIAVGSPPQEVLVCFDTGSSDLWVPGRRCEACAGLERFNHSQSSTFHESATRPAFAVQYGSGKVSGHFGQDVVRVAQFDVRHTTVGIVHAEEESMARMKADGLLGLAFDGLSTFSHPPLFFALLEQYPELDSVFAFYLSPDPNSNGSELHLGGYDQDFMDALHATWQMTDVLPQFGQWTFWRIHLHSVNVGKHRNACADGCVAFVDSGTSLIGIPGTLYLNFLYEVATFAQNQGCYCGFVQYGFQCFLCAPEDFPPLRIGVGGQHYYVLEGSDYTLCVGLTCIVLVQPSGQEM…
IUM83_11585-RB	N	N	N	N	N	PHMU_04413;PHTT_04504	1.0	26	-	-	531	MAATCARRALASLLALLLLLPACSLAAPLRVPLRATERRRSAQQLLQFHSQAPASRPQTLDVRGVFSSLSALQSGADAATALHDAQQLAAEGHVPLENFMEFQFFGPIAVGSPPQEVLVCFDTGSSDLWVPGRRCEACAGLERFNHSQSSTFHESATRPAFAVQYGSGKVSGHFGQDVVRVAQFDVRHTTVGIVHAEEESMARMKADGLLGLAFDGLSTFSHPPLFFALLEQYPELDSVFAFYLSPDPNSNGSELHLGGYDQDFMDALHATWQMTDVLPQFGQWTFWRIHLHSVNVGKHRNACADGCVAFVDSGTSLIGIPGTLYLNFLYEVATFAQNQGCYCGFVQYGFQCFLCAPEDFPPLRIGVGGQHYYVLEGSDYTLCVGLTCIVLVQPSGQEM…
IUM83_01644-RA	N	N	N	N	N	PHMU_08930	0.959	15	-	-	305	MVKLFCAIVGVAGNAFPVVIDAGETVGDLKDEIKKKMPVTITGEADKVQLFLAKTADGTWLTEADVKIGVKDTTGLKPLDAARSEIGDVGLSEDAVRLEINKDEVAALKGPVNVLVKVPGKGKRSRRDGWLPESFLPVPKKQKAEEGEETDCFTRLFVMRGFPPLAHKKRAYKTIVERESYVVIFTQLLQEVKTSFEFNETQMGEEEAKRDSESSTNSEPGMDTNLIVTGNPGTGKSRFYLYCIFQLILREREDVKQLPPYELVVNFGNEFHNPAFADEHWDCITIDDSQFRSSTSTLSAVPAIA
IUM83_07505-RA	N	N	N	N	N	PHMU_10831	0.996	18	-	-	353	MRLHYIVTLPLLCAATVADPGSDSGSGPGSDNAGHGADVVYLPVESLQHQLLNTTGLVPDSLVAVTASYGALKDESPGLAGVTAPNTTAYASVLIVPAENFAATTTAATGKQEATSVDELSGRTQLMYNCTSAPNLWNMQEDPDVLRLVNFQQFSSNVSNGTSTSSSKTEVPRKIVAIASVEVSYCATVQKTAVGRPVLVNAFFAEEFNDTPIFYYTTNSSSLRSDTDTSASGSCVIRLDMAQANFSEVYPNCKITFQSTDLDNIIHLDEVPSSSVETNKTRRLDLDSFGFVEDPACTSGCGEGGAAPDQCWVDGTTTALCQLQFYGRNADCDYECGNKMVIFLRAGGTAVRY
IUM83_06009-RA	N	N	N	N	N	PHNI_00534	1.0	21	-	-	261	MVNALSAIAAALAASAAVASGASMRSEAAAMPTGSWPSSKGNVYLSEPYTVKKGEVFDGGMKTYQRSNIKCGGQKESGWQTAVFMVEPGATLKNVIIGKDQMEGVHCEQSGCTIENVWWDDVCEDALSIKGGSASSVSKVIGGGARSADDKVVQHNGLGSVSIEGFYAQDFGKLYRSCGTCGNKSRKVSVKNVYAVNGKVSLVTVNKNWSDQATIENIKIKGKKVDVCAWSQGSTSGEPKKLGAGPSGSLCKYSTSTITYA
IUM83_12283-RA	N	N	N	N	N	PHNI_00534	0.999	20	-	-	294	MLQALSSVATLLLSATMVLSLPVPDGTWPVSQGSVSFDEAYIIKAGEVFDGKMQTFDRSNLTCHGQEESGNTTAVFLLEAGATLKNAIIGVNQMEGVHCDYNDCTIENVWWDDVCEDALSIKGGNASSVSRVLGGGARYADDKVIQHNGFGTVIIDGFFAQDFGKLYRACGSCKNNPVQRFVNIRNVYADLEVIKAQRVEPNVSIVMMNENFKDEAVLRNIYVKPGAENYTECGWSRGVQKGDHPLYLGNGPKYPVCQYSMNDIHLVNGKGKGGLQQQQQQQQQQEQMPGTVRP
IUM83_15216-RA	N	N	N	N	N	PHNI_00534	0.999	17	-	-	377	MFKFFTASVALIAVTSAASLPDGSWPSSKGLVQFSEVRTIKAGEVFDGKMQTFERSNVKCNGQAESGWQTAVFRLEPGATLKNVIIGKNQMEGVHCDQHDCIIENVWWDDVCEDALSIKGGSASSVSKIIGGGARYADDKVIQHNGLGKVIIDGFYGEDVSKIYRSCGTCGPKSREVSVSNVYVVNPTNAVVTVNKNWGDKATLSNIWVKSSKASVKVCQWSQGNPKGEPSIIGQGPSGELCQYSASDVHINQDINQAKQSSPEQNADASQSAVQQSSVASSGADGNTTTPIIQSEVTVAPKTKVPKTKAPKTTTPKTKAPKTKTPTTTAPKATKAPKVTKAPKTKAPKTTAPSAEQQDPEQSVVQNAEQQDIVQQN
IUM83_08747-RA	N	N	N	N	N	PHNI_00534	0.995	21	-	-	262	MVNAFSFISVALAATATITSGASMRSEGSAMPTGVWPTSKGDEFFDEPYVVKSGEVFDGKMKTYQRSNVKCAGQLESGWETAVFRVEPGGTLKNVIIGQDQMEGVHCEQSGCTIQNVWWDDVCEDALSIKGGSASSVVKVIGGGARSATDKVVQHNGYGTVSIDGFYVEDFGKLYRSCGTCGYKNLKVNVKNVYAVDGRVSLVTVNENWGDEATISNIKIKGKKINVCSWSDGTTSGGEPDEAGAGPKGKLCNYSPSTITYE
IUM83_07513-RA	N	N	N	N	N	PHNI_00534	1.0	21	-	-	249	MDRIVFLLCAVLAISASVSSAWPTSKGNVRYNGVKVIKKGETFDGGMKTYQRSDIKCKGQSEGGWRDAVFKLEAGAKLKNVIIGPDQREGVHCDDHDCTVENVWWEDVCEDALSVKGGNKNSVTNVLACGAKNAEDKVIQHNGYGHVNINGFYAENFGKLYRSCGTCANIKRTVSLNHVWGYNPKVSLVTVNANNGDVATFTNDIHVHTSKGANAVCQTTTSTNGKEPTVTSKGPSKNCVFNKDKIEFY
IUM83_07512-RA	N	N	N	N	N	PHNI_00534	1.0	21	-	-	249	MDRIVFLLCAVLAISASVSSAWPTSKGNVRYNGVKVIKKGETFDGGMKTYQRSDIKCKGQSEGGWRDAVFKLEAGAKLKNVIIGPDQREGVHCDDHDCTVENVWWEDVCEDALSVKGGNKNSVTNVLACGAKNAEDKVIQHNGYGHVNINGFYAENFGKLYRSCGTCANIKRTVSLNHVWGYNPKVSLVTVNANNGDVATFTNDIHVHTSKGANAVCQTTTSTNGKEPTVTSKGPSKNCVFNKDKIEFY
IUM83_15215-RA	N	N	N	N	N	PHNI_00534	1.0	17	-	-	380	MFKFLTASAALVAVASAASLPNGSWPSSKGLVQFSEVRTIKAGEVFDGKMQTFERSNVKCGGQAESGWQTAVFRLEPGATLKNVIIGKNQMEGVHCDQHDCIIENVWWDDVCEDALSIKGGTESSVSKIIGGGARYADDKVIQHNGLGKVIIDGFYGEDVSKIYRSCGTCGPKSREVSVSNVYVVNPTNAVVTVNKNWGDKATLSNIWVKSSKASVKVCQWSQGNPKGEPSIIGQGPSGELCQYSASDVHINQSMNSGKQSSPENPKQSFPKEDDDYTSQTEITAAPKTKTPKATTPTVTKVSKTKAPKTKTPATVAPKKTKTPKTNAPATNPPKKTKAPATNPPKKTKSPKTKAPSPKQQDEEQQDVVQQNFVDPDLLG
IUM83_06010-RA	N	N	N	N	N	PHNI_00534	0.999	21	-	-	261	MVNAFSAIAAALAASAAVASGASMRSEAAAMPTGSWPSSKGNVYLSEPYTVKKGEVFDGGMKTYQRSNIKCGGQKESGWQTAVFMVEPGATLKNVIIGKDQMEGVHCEQSGCTIENVWWDDVCEDALSIKGGSASSVSKVIGGGARSADDKVVQHNGLGSVSIEGFYAQDFGKLYRSCGTCGNKSRKVSVKNVYAVNGKVSLVTVNKNWGDQATIENIKIKGKKVDVCAWSQGSTSGEPKKLGAGPSGSLCKYSTSTITYA
IUM83_19880-RA	N	N	N	N	N	PHNI_00534	0.999	21	-	-	240	MVNAFSVVTVALAAVAAVASGASMRSEAAPMPDGSWPASKGTVYYKEPFTVKKGTTFDGGMKTYARSNVKCGGQKESGWQTAVFMVEPGAMLKNVIIGKDQMEDVHCEQSGCTIENVWVIGGGARSADDKVIQHNGQESVSIEGFYAQDFGKLYRSCGTCGGKGRKVTLKNVLAVNGKVSLVTVNKNWGDQATLGNIKIKTKKVDVCAWSQGATSGEPKKLGAGPSGSLCQYSTSTVSFA
IUM83_01510-RA	N	N	N	N	N	PHNI_00534	1.0	19	-	-	302	MMRFLALLAAASCVLSAQALTTHEITEDITFDSLEVAEGGRKLAGAQVDTSLWAEKYTPGQVIAAEDEERAIGLWPTSKGTVPLIRPRVVGPTTPFDGGMKTFKRSNVAFRSGAKMIRSNAVFVVQAGGTLSNVIIAGGGGVFCETHNCALVNVWFRDSIQSALHVNSGTGITTITGGGARNVAHRVVYGQASGTVVISGGFYMENSGRLFESCGTCGPVKRGVIVDGVVSVNPTAELIRVNQNYNDRGTISKASITTADSLPVCTRFNGGATPRKVGNGAFPPVCSYTNAAVTVRSPATQS
IUM83_11693-RA	N	N	N	N	N	PHNI_00534	0.997	25	-	-	909	MVKIRTATVASVVVLLGTTLSAALAEDSWGDMAQYGAGSSVSQQQQSTGAPTTWEASKKSDDEATASSGEDKKSKKSDDETDAPSTSWTQAPSNGDSGKDASETPTDSSKQDSGKYWKQGPTPSWGSSKKSDNGGDDKSDSSSTGANQPTQAPSTSQSSGKSDDDNNDAGSSKSSKTSKLKEDSWKQEPVTSSGASQTSGETTSSTGSQTTGGGGGGGGGGGSSTPSTSGGSVPDGTWPTSAGTVQFAEAHIVKAGEVFDGKMKTYERSDVTCEGQTESGASTAVFKLEPGSTLKNVIIGKNQMEGVHCDKQDCTIENVWWDDVCEDALSVKGGTASSVTTVTGGGARSADDKVIQHNGFGTVKIDGFYGEDISKLYRSCGTCGDKQRKVSVSNVYVVN…
IUM83_08060-RA	N	N	N	N	N	PHNI_01570	0.961	17	-	-	200	MNLTGLVRLTAIAATLAANADGQIKFDGDNLSKLDYQQYVSQFLTSNDSTAPIDIEPLILGGGIVPPGTKTYTTGVRPTTNGTDFCGGSLITPTHVLTAAHCIAGDIQYVSVGTHFLSGTEDGEQIKVVSTTRHPTYASETNSYDFLVLELEEASSFPPVALAKADDSDVAGGGNATVMGWGTTAQGSAQSNELLRIDVR
IUM83_17379-RA	N	N	N	N	N	PHNI_01570	1.0	20	-	-	271	MKFIAAIVAAFAALAVTTDASSDVVERKLILGGSTVPKGRKTYYAGMRNTAEGKNFCGGTLISPTHVLTASHCIAYDIRWVSVGSHYNNGTQDGEQIKVVAVMNHPNFTESLKFSNDFAILELEVPSTITPAKLAKADDSDFKAGATVTTVGTGRLSEGTTALAGHELQRVDSTLITNEECAADGGISVDDSMICVAGQISKGYCDGDSGGPAFIEYSDDDADDVVVGVVSWRNWRDGEVCGRGKSLPMVYSRVSYARYWIDPIRKSSCFD
IUM83_03748-RA	N	N	N	N	N	PHNI_01570	0.998	19	-	-	259	MNVISALAAASFVAAGAISAETEHVERALILGGGEVPIGTKAYSVGVRSTADGDTYCGGALISPKHVLTTATCTGFEAPDWVAVGTHYINGTKDGERIKVVSAQNHTLFNETNLSYDFDILTLEKPSKFSPIKLPKADGSDIMAGMWSKVMGWGDTSYPNGTRSNVMQSVGLEVWDNEDCARIFAVDNSSVCAGGAAGRDSCIGDTGGPLVKEKGLGDADDILIGLASWGSGCGDKGYPAIYSRVSAAIEWINSVVKTH
IUM83_15454-RA	N	N	N	N	N	PHNI_01570	0.98	22	-	-	463	MKVIQVGVFATTLAWLSTYAYGYSFSDVAKEDTTKVEKTGLTTNEESYIYGGSEANIDKYPYLASLQYSFFGLNLCGGTLIAPQYILTAGHCIMNDGLPMIASFGSNESMSSGGVTVPIAEGFRHPLYKKKGHRYDVGLYKLEKPVKRKTAKLCAADGSDNKVGTMGTAVGWGKTETSGILGSPVLKEVTLPVISNAECGKFKKYVGRVTEGMLCAGTGNGQDTCKGDSGGPLLVDDDIIIGCVSWGSKCGEQPGIFTRLTYVMDYIEDILAGGDGSKFNVTSSSYGSSEDSSSDATKTPVKESSESEDTEASRAETTKIPVVEEDSQSGSDDLSQVSASGSESASGSGGIPSWMLEFFEGSGNLSWLFDSTSNSGSASDIDSESNSASEESGSEDTAL…
IUM83_18435-RA	Y	N	N	N	N	PHNI_01570	0.987	19	-	-	254	MKVISTLVYASVLVGSVSAILGGQKVPQGRKTYTTGLRTTVNPKSADDFSFCGAALISPTHVLTTASCTKASSANFVSVGAHYINGGEDGDEIKVIKADPHPKYNKDTLAYDFAVLTLAKASKYKPVKLPSAADVQKGMWGTAMGWGLTSVNGMGAEELQALSQQVWSNEDCSTKTKLTIGESQFCAGGAQGKSPCQGDTGGPFIKENMGRTDADDVLIGLVSGGSGCGVKDSPAIYSRVSAALPFINDVMKAK
IUM83_08056-RA	Y	N	N	N	N	PHNI_01570	0.961	17	-	-	286	MNLTGLVRLTAIAATLAANADGQIKFDGDNLSKLDYQQYVSQFLTSNDSMAPIDIEPLILGGGIVPPGTKTYTTGVRPTANGTDFCGGSLITPTHVLTAAHCMAGDIQYVSVGTHFLSGTEDGEQIKVVRTTRHPKYASETNSYDFVVLELEEASSFPPVALAKADDSDVAGGGNATVMGWGATAQGSTQSNELLRVDVPIVNNTACAKVLDVDATMLCAGGELDMDSCQGDSGGPLILEQPTGDVLVGVVSWGNGCGRAGYPGVYARVSVAREWLDTIAPGTTFR
IUM83_17380-RA	N	N	N	N	N	PHNI_01570	0.998	21	-	-	254	MKFTSAIGAAFVALASCSVNAQSSLDSDLVTVTATEIQAGKSYVAGIRSTADGANFCAGALISASHVLTTADCIPNNIRWVSLASTSYSGVADGEQIKVVAYMPHPNNTGYSNNFVVLELETETTLKPVIMDPAKSIVRAGMVGGRLGWNDTLAEAVQSKYMHSVEVQLVSQKQCATELTVDETMLCSRGVSATKSCMGDQGGAVIVTKKNRDVLVGLVSGNDGCGQQGGMSVFARVASVRPWINSIIKGVCVA
IUM83_03761-RA	N	N	N	N	N	PHNI_01570	0.987	19	-	-	254	MKVISTLVYASVLVGSVSAILGGQKVPQGRKTYTTGLRTTVNPKSADDFSFCGAALISPTHVLTTASCTKASSANFVSVGAHYINGGEDGDEIKVIKADPHPKYNKDTLAYDFAVLTLAKASKYKPVKLPSAADVQKGMWGTAMGWGLTSVNGMGAEELQALSQQVWSNEDCSTKTKLTIGESQFCAGGAQGKSPCQGDTGGPFIKENMGRTDADDVLIGLVSGGSGCGVKDSPAIYSRVSAALPFINDVMKAK
IUM83_18498-RA	N	N	N	N	N	PHNI_01570	0.999	18	-	-	278	MKLVTAFLAIASATVALGYLPSDAQDAPSYTNVSVSGLTPSDISSGTSLRPTNSTVPKGTKTYTTSLRINATHSNFCAAVLISPKHLLTGGGCVGGDIRYASIGSHYNSGTEDGEQIKVVAILNHPNISENSQYSYDFVVLELQKPSSFKPIPLAAADGSDIKVGETVTKLGWYNTGGEGQHAHELQRADVQLISNEECSKRTFVDDTMMCSRPVGNDSSCNGDYGGPLIVERPEGDILVGMVSWGADCKKSGYPSYYSRIPVGRDWIESVVRGECFH
IUM83_15635-RA	N	N	N	N	N	PHNI_01570	1.0	23	-	-	366	MKTFKAWSVLAAALACFTHATNGYEEHTVERQLILGGSVVPSGTKTYMTSLRSTPSGDNICGGSLISPTHILSASYCSRYDIRWASIGSHYLNGTQDGEQIRVVSLMNHPNYNEKVKNSLDFMVLELEKPSKFAPVKLAAADDSDFKAGTWATTMGWGTDAEVNGTSPYELQGVDVQLVSDTACAAYATVDSSMVCAGGVLNHDSCFGDSGGPLVVPGSGGEDVVIGVVSWSKDDTATAREVGRLGPSGKPSRKNITLEEFSGLVRPGAFDAGVRRWWRKFQDQLADAQMLGGHRWNDLQCHSIFAASLSGGAADWYSEVRVFVPNLTLETAARMLVDRFKSKLSEQELLRRIMDEHKIRQETYQQ
IUM83_03752-RA	N	N	N	N	N	PHNI_01570	0.993	19	-	-	257	MKVIVAIAATSMAIAAVTGDAGTTQRQLILGGGVIPSGKKTYTVGIRSTAGGDTYCGGALISPTHVLTTTICTTHQEPNFVAVGTHYINGTKDGEQLKVISAQNHTDFNETSLEYDFTLLTLEKPTKFTPVKLPKADDSDIKPGMWSKAMGWGWTSYPNGSLSNELLDVNLEVWSNDDCFQIYAITPTNVCAGGVAGKDSCVGDTGGPLIKENGAGDKDDVLVGLVSWGYDCGDKGFPTVYSRVSSAVKWLNRMGIR
IUM83_06713-RA	N	N	N	N	N	PHNI_01570	0.998	18	-	-	287	MKVIATVAATLVVVTADADATHRQLILGGGVIPSGQKTYSVGIRSTAGGDTYCGGALISPTHVLTTTMCTKHAKPDFVAVGTHYVNGTKDGEQLKVISAQNHTDFNGTNLEYDFALLTLEKPSKFAPIKLPKADDSDIKPGMWSKAMGWGWTSFPNGSVSNEMLGVDLQVWSNEDCAQVYVINPTNVCAGGVAGKDTCVADSGDPLIKENGKGDKDDVLIGLVSWGWGCGDEGAPSVYSRVSSALKWINPIISAKQVVKSSNPGKQGVPAKQGLPGKQGVPYKPYSM
IUM83_18436-RA	N	N	N	N	N	PHNI_01570	0.977	17	-	-	303	MWREFLLFALFVGTTDDGKSCTLALSQRVSGSLMNNTTSKSSFNIMKIISTLISASVLVGSVSAILDGQTVPQGSKTYTTGLRSTVDPKSADDFSFCGGVLISPTHVLTTASCTTTASANFVSVGAHYINGGDDGDEIKVKHVKDHPHFNATTLANDFSVLTLVKPSKYKPVKLPAPGGADIRSGMWATAMGWGLTAAPPKGMGAEELQALSQQVISNDACRTALKSSTIDMSHVCAGGEQGKSPCQGDTGGPFIKENGKGDGDDILIGLVSGGSCGVKNSPAIYSRVSSALPFINDAMKAKY
IUM83_12339-RA	N	N	N	N	N	PHNI_01570	0.993	19	-	-	230	MKIISTLISASVLVGSVSAILGGQTVPQGSKTYTTGLRSTVDPKSADDFSFCGGVLISPTHVLTTASCTTTASANFVSVGAHYINGGDDGDEIKVKHVKDHPHFNATTLANDFSVPTLVKPSKYKPVKLPAPGGADTRSGMWATAMGWGLTAAPPKGMGAEELQALSQQVISNDADTGGPFIKENGKGDGDDILIGLVSGGSCGVKNSPAIYSRVSSALPFINDAMKVKY
IUM83_05885-RA	N	N	N	N	N	PHNI_01570	0.999	18	-	-	287	MKVIATVAAALMAVTVAADASHRQLILGGSVIPSGQKTYSVGIRSTAGGDTYCGGALISPTHVLTTTTCTGHAKPDFVAVGAHYINGTKDGEQLKVISAQNHTDFNGTNLEYDFALLTLEKPSKFAPIKLPKADDSDIKPGMWSKAMGWGWTSFPNGSVSNEMQGVNLQVWSNEDCAQVYVINPTNVCAGGVAGKDACVADTGGPLIKENGKGDKDDVLIGLVNWGYGCGDQGAPTVYSRVSSALKWINPIISAKQVVKSSNPGKQGVPAKQGLPGKQGAPYKPYSM
IUM83_03760-RA	N	N	N	N	N	PHNI_01570	0.987	19	-	-	254	MKVISTLVYASVLVGSVSAILGGQKVPQGVKTYTTGLRTTVDPKSADDFSFCGGALISPTHVLTTASCTKASSANFVSVGAHYINGGEDGDEIKVIKADPHPNFNKDTLAYDFAVLTLAKASKYKPVNLPSAADVQKGMWGTVMGWGLTSVNGMGAEELQALSQQVWSNEDCSTKTKLTIGESQFCAGGAQGKSPCQGDTGGPFIKENTGQTDADDVLIGLVSGGSGCGVKDSPAIYSRVSAALPFINDVMKAK
IUM83_18499-RA	N	N	N	N	N	PHNI_01570	1.0	21	-	-	265	MIKSLLASAIALVSAASAGSAYQDHVERELILSGDVVPSGTKTYVAGLRIKRDSDSLCGGSLISPTHILTASHCALSGFHWASIGEHYRNGTEVGEQIKIVSLMNHPNYSEHVQYADDFMLVELERPSKFKPVKLAAADDSDFKPGKMATTMGWGTNAETNGNFSYELQRVDIALASDEACAAYATVDSSMVCAGGVANHDSCEGDSGGPLVVESADGEDVLVGVVSWAKDNTCGREGYYGVYSRVSSAREWIETITGGSGTCLP
IUM83_05109-RA	N	N	N	N	N	PHNI_09000;PHPA_07473	1.0	20	-	-	718	MRRSFLRALALALALSCAPATSSDVSEARATDAIAPPSPLAEALRRVQTDNAAVRDLSDAALSPLVPRAERRDALVQLGDMYFYGNSSLATRVNGTLALSLYAEAAALGAPRAQFHVGVAKSYGLWGLPLDEAGAMTLFYFAALGGDVGAAMALGHKHLLGLGAPKKCESAVRYYEVAANEAVARREQNASRPAIYDLPHRRLKTLAETQHKKNLPGDSAIVDYYQFSADKGDPDATLNLATLYYYGARGLAQDVERAAALFQKAYDLGASGGAYHLGHIYSLGIGVPQNNATAFKYLQEAVNEGNTAAQNELAHMYLQGKGTEPDEEQAVSLFKAAAKQGSMEAFYNLGVLHMRGGGSKGAVLASEHPEYEVAHGYFQVAAHQGHTISSHKLGHMSLH…
IUM83_13310-RA	N	N	N	N	N	PHPA_02906;PHPL_10180;PHPS_15105;PHSO_10954	1.0	18	-	-	285	MSLLFLLLLSQVSLLVGATDSASDTVQSLFDSAKGIKVGGSILAIAAIAAGAVMVVMGYRLFRATLFAVGFVVGGVVVAMVVEHVFDDKSWMVTASWIAFVVGGLICGSIVVSLYTLGIFIAGAAAGVALAMMIHNSVGYEIYPSHPQVVLIVLCIVLGIIGGVLTLKLEKPVLIVATSLFGSAILVWGIGYFAGDFPSTSDLKEYATKDINGDWVYSIPDAWWAYLAGILVLFVLGLFVQFRKTGRDGVYHKSRAMGHQTPNVQYVEAGTPQQNVRYGNPVSHV
IUM83_15693-RA	N	N	N	N	N	PHPA_02906;PHPL_10180;PHPS_15105;PHSO_10954	0.997	27	-	-	264	MTCPKLQLHLQQLLLPLLALYFSVAAAAQDSSLRGSSSSSSEGIVGDISNSIQVGPSIAAVIAIAGGAAMTTCGYRLLRPTMFACGFLVGGYIVSAVVLYIVDGHSYERTAFWVSFLIGGLIVGSLVVSIYNAGIFLIGAAGGVFLATIVNASFGYRIYPNDPSTGLLILAIVLGLVCGLLAFKIERLAIIVATALVGAVVLVNGAGYFIGDFPKLTAIKDYRYKDEDGDYVYDIPKEWWGYLVGMLVVFLLGLAIQIKKTGNK
IUM83_15720-RA	N	N	N	N	N	PHPA_02906;PHPL_10180;PHPS_15105;PHSO_10954	0.993	26	-	-	299	MTSAYMLKNLLAVALLQLCAVAVVGSGSSSSSSSSSFSSSGSFSDVDDSSSSLEGVTQLLSSAEHVKVGPALLAAIAVLGGGVVCLAGYRLFRPTVFCCAFMIGGLFVAGIVETAFASMSWMPTASWIAFAVGGVIAGVVVLMLYSASIFLAGAAGGVMLAFSINTSVGTKIYPENPDVILVVLAVLLGICGGLLALKLEKPVLITTTAIVGATVCVWGVGYFAGDYPNGADLKKFRSRNAQGDWVYTIPDAWWGYLAGMVVLVVLGMSVQIKKTARGYDHGGKTESHAVPKQKGNAAV
IUM83_01430-RA	N	N	N	N	N	PHPA_05644	0.994	29	-	-	95	MIRVVLVFVAIIPWVLLLSGLSLWSPSESEARSSWQAGDALSMLNGAGTFEWQWWKGSQELALTLDTWPEPEIDMDECLARYRDSKHNEICVISS
IUM83_02139-RA	N	N	N	N	N	PHPA_08414	0.958	30	-	-	259	MQSPPGPLASAAAVCRSQLHLAALPHVAEAISGFLDCSVHWSLAAACGFACDHGALRLVQRVAAHEALAVARARRTLARLNEDAIPDATRDAALVLRRQQDPFFRQQQFTLGMARAAARGDTGVMQWLAREFPGCYVTRAVEEAARSGQLAALQWLHIRDAGGGLAVCWGAKELFYAGQNGHLHVVEWLQAHTHPTPTHMFFVTLEEAAKNGDLAMVKWLCDFGHDRLQLFAVGKFYTLQWLKQESILEDLPESERHYD
IUM83_12593-RA	N	N	N	N	N	PHPA_20590;PHTT_00331	0.987	21	-	-	438	MTPNYRGWLWSLVAVAGTATAAVVVYKLATRGVRDHGEGEAHAAAETEDADDVDYEWLSEDEADEADASEQQLLAVDRGRNMLLAVFGLMLMVLVTVVSLVISWNSEDEELSFVGLPMFQPLMWVAVGIFTAASMELFTRSSTLTPEVPVLEEKAVFPHDARDFELIRQHDGSAPSSVTKADGQQASRPARTENSDEEEKSSIPGDIESIITRADELFEQGHHAQTREYLKDELSKYPPSVEMLWRLARACNYLVDEKSSPDEKKALAFEGLADAEKAYALNSDSAASNKWMAIMTSTMGNFRDLKEKIAGAYVIRDHIQRAIELDPTDATSHNILGQWCLAFADMTWIEKRAAAALFGTPPTATYEEAVQHFQAAEKISPGFWKKNVFLLAQTYMKMK…
IUM83_05039-RB	N	N	N	N	N	PHPA_22187	0.999	18	-	-	582	MRLYQLFALATIAAQASAAAKTTVKTQLNGWYKCSDYTFSDEGSSDGQYAECATFIVPLCYPGICKTPHFADPTIDVFVKRMLATNADPKTATNAWLLQGGPGFSSSSLEASMVSLFTQLDGTANIYTMDYRGVGRSTFLDCVAAQATTSGSPNGREFDPTEVPACAQELQNKYGDLAAFSVTSAATDLVTFMSKYTSAANTIVYGTSYGTVVVERVIHLNPQHVVGYVLDGIATTSGAPIDKTMYVSTWDTDFGEVGDRFLELCSEDASCNSRFKKPNTLRKTLTGLLADFDKNPNSTCAAIISSLNPLGDMAPSFTLRSTLGTFLMDAEQRKFIPPIVYRLNRCDKRDVEVLTNFVSSFRMTTSSEGQDDAFYSPLLYYLINFSEGWETPTPLMAEM…
IUM83_05039-RA	N	N	N	N	N	PHPA_22187	0.999	18	-	-	258	MRLYQLFALATIAAQASAAAKTTVKTQLNGWYKCSDYTFSDEGSSDGQYAECATFIVPLCYPGICKTPHFADPTIDVFVKRMLATNADPKTATNAWLLQGGPGFSSSSLEASMVSLFTQLDGTANIYTMDYRGVGRSTFLDCVAAQATTSGSPNGREFDPTEVPACAQELQNKYGDLAAFSVTSAATDLVTFMSKYTSAANTIVYGTSYGTVVVERVIHLNPQHVVGYVLDGIATTSGAPIDKTIFRQESELNVRGNH
IUM83_02517-RA	N	N	N	N	N	PHPA_23606	0.963	30	-	-	434	MKAPPPLRAVRLALPTPFQALSLALDLVTSFLLPLTIDRAVYCRLPRVLAAYESSRPYSVGAMDGAAAAGRLELVQRLHCSRTEGCSAAAFLGAAAHRHLHVLEWLYDHYPQVANPAQELIAAAQHNRIEVLSFLLPKVRREKVEPALEAAAANGHVQVLEHLLHRPYSMRRSLLAAAGNGRAQVVQFLLERGYADRYVHVNPALVRAAEGGHCDVVELLVDRSDEYTVSDALMTAAADGRRDVVLLLMQRCRLERVAVARALEKAAEFDRCEVVESLLEGLAAEEKAEGDARAVNATVDMAFLAAVEKGRISVVKLLVGAYSSRISDALIAAASSFQLQVLEFLLGYCEERHLKDEDFAGSATTIAETAASCRCVEMAELLVAKCDPLNTGGALRIAV…
IUM83_02518-RA	N	N	N	N	N	PHPA_23606	0.928	30	-	-	434	MKAPPPLRAVRLALPTPFQALPLALDLVTSFLLPLTIDRAVYCRLPRVLAAYESSRPYSVGAMDGAAAAGRLELVQRLHCSRTEGCSAAAFLGAAAHRHLHVLEWLYDHYPQVANPAQELIAAAQHNRIEVLSFLLPKVRREKVEPALEAAAANGHVQVLEHLLHRPYSMRRSLLAAAGNGRAQVVQFLLERGYADRYVHVNPALVRAAEGGHCDVVELLVDRSDEYTVSDALMTAAADGRRDVVLLLMQRCRLERVAVARALEKAAEFDRCEVVESLLEGLAAEEKAEGDARAVNATVDMAFLAAVEKGRISVVKLLVGAYSSRISDALIAAASSFQLQVLEFLLDYCEERHLKDEDFAGSATTIAETAASCRCVEMAELLVAKCDPLNTGGALRIAV…
IUM83_09343-RA	N	N	N	N	N	PHPI_04416;PHPI_16719;PHPS_08138;PHRA_03372	0.996	18	-	-	473	MSVGVTIAVASAVALALALCFGWMARRSFKQFEHEAELNLPLIDSEDRRLDAALRDAEEGYNTCAVCAFENFKRFRFCMVCGGPIVEEPEDEQGGEASAKKERTSIKSSLREHLRLNVKRESVFRDSMESLAIIPLRNVHSVLRIHFIDEKGVDAGGLHREWFVMLNEALVEPAHGLFVCANKSEQTFSLSPCIDPDMLPQQLLQLFAAGRLLGRALLEGSMLCFHLAPPLLKLILGYPLSFEDLEDLDPEVYTSLRWLLDNDGSDALGLDFTVTVKDGDHYHDVELVPGGSEIAVNDDNKSEFVERKWKYLMAESVEPQLQVFLQGLYEIIPRELLLLFDPEEFDFLLCGSKEIDVDDWERNTKHSKVLYHHRALGWFWELVREMPDEYRRRLLQFST…
IUM83_14864-RA	N	N	N	N	N	PHPI_04416;PHPI_16719;PHPS_08138;PHRA_03372	0.999	23	-	-	686	MRAPSRLLLPLVVAVAQVPGAEAANGSLPTWLAYVTGGLLVIIIVYYCCRRARFDENLQQPLLGGQYTEDGQPMTRQDVQESNDEVSTQWQCEVCDFHNKSSAKACVLCGTERGFSLGLNSPARPANTGPVAVETDVPREKSFNRTRSFAIRRLNMLNSRQRGARNRQDWVRKVGLDGKRYWAKRELPFPLGNAKPKDDKVGSDDDNKTGAIRIDIPTSDADMLSPKGAGSATAASSASSGDPDKELVHQQSLAFVSQLAQTPRHPEGRMTFKEYREVDARVASRGYEISEQDLEILEQVAALPFKDKYAWFLEQTSALIKPWEDGHLKMRVHRENILVESMEQLLGVQMEHIHMPLRIEFIGEVAIDAGGLEREWFSLVTERLFDETIGLFMCAHVDS…
IUM83_00497-RA	N	N	N	N	N	PHPI_04416;PHPI_16719;PHPS_08138;PHRA_03372	0.997	38	-	-	703	MPEMRRETPFAAATRGRALLPLAVVAGLLCCAFSAASAADADTEQLRGLRGLMPILDGTYNSNTSGDYDYHYGSHSKDDDDSSKGKSSSKTVIIGVGIGVGLVVITVCLTWRACVECCTSSNRRLRHRAFIERSNAGWGCEICFHTNEFSQPICVLCGTSAEDAKVIKSRREDANASIVIAPRVEASTRSNSNYLLISSPRAAWIRGLNAFHGGDMTDRQLVARERHQWKRCIGGTHVRWANVPLEALQEREALRSTIIRERDLQEWQSNGQQQLSWLTPGTAFVRDDSHCGSRTVRWRLAEEFSTSSRHYSKTVVRVSGLAFSEKAQWFYQYSLKLSSSIVDGYHTIRIHRDKVLKQSMTLFMSAPSGTLHRRLRVDFMDEAGVDGGGILREWLHLVC…
IUM83_09447-RA	N	N	N	N	N	PHPI_10060;PHSO_06890	0.966	23	-	-	438	MDPSLRRRVLLVLLFILAGACLSRLFTPPLAMHPPLFRARGATFDRSVARDKAVVMCMHDGVVSMGLSLVRELRCLGNRELIQVYHCFPDELSNKSREMLFAADSRLEIVDVCSDLVEGGALEEETAREFRSWWIKPLSLYHTDAREVILLDVDDLFYRDPAVLRTTEGYKRTGTTFFYDRVIPGEEFFNHRMDSNVSYLQYVLHEFDYASIGVREGYEPSEHLKQSYAYRGETAHEQDSSVVVVDKARSGQAMQALWWLITKERFNEDGGGHSFSYGDKESFWLSFELAKQPYFFSPWGVSVVDSSTNDDLTTHNDSLCGSIAHFMPVEDETPEFLYVNGKALLDPFAEGLTSHHTATTNVLYNTNPTHISPRQKRAPNGETKTDFHDGWPNECLKGF…
IUM83_16882-RA	N	N	N	N	N	PHPI_10060;PHSO_06890	0.955	30	-	-	470	MSRHSRNTLAWLLACVCCFVLGMLASYASTFSVSSIQQTAVRVKSNLLRARPSAWHTPQSRHRLQQQQQANGSNASVALQVSEDDYQRGIILCLHNGIVSMGVSLIRELRCLGNHEIVQVYHCFPEELSVENRALLTLNDSRVEIVDVCTDVLAKKGPENLFLGDVKTAKAFQNYWIKPLALYHTKLREVILLDGDAVIMRDPAVLRTMSGYVRTGTTFFRDRIAKMNKFLNKKTDKGKPYIRYMIDSFPYLKLALTGPKPSEQLEKTFSWRGETGHEMDSSMVLVDKTRAGKAMEVLKELIFNTRFKLQFSWGDKESFWLAYELAHQDYFFSPWGLSLLESVPNNDLSHPNTMCGSMAHFLPTENESEVPELLYVNGKALLEPFPSGVEKTVKGKRSR…
IUM83_02857-RA	N	N	N	N	N	PHPI_10060;PHSO_06890	0.954	28	-	-	1919	MARARSLGSARLRWIVALLAAGVLFVLSDVLFAWQQLTAPARAGRAAMRAVQDALARADGSLPRFVDRLSASAADDLLRQIDPQAVPAVSTADRPRAPPADDDTLRLETERLKADELQARNDEQLEAQLLLSLRNVTQRADAPRGVVLPLYDDLAPMGLALLLELRALGVALPVELPHCGDLDEKLVASIQKKKALLGDVHVYDACELAAKERSVLDESRAVFCKDLDECRAKFRSLDIKVLALVYSRFEELMLLDADALMLQSPMPLWETDKFRKTGTLFFNDWISQANSSLGFRPAARPGVTDLQNYLSNADVSVFRQLPTIPREKATVATDVALPYEPSDNLLHSHAWNRRSGHLVDSSLLLWSKKQQPRATTILASFISLNGAARPPSYGEKELF…
IUM83_06640-RA	N	N	N	N	N	PHPI_12174	1.0	23	-	-	679	MSRLPLWLLAACCASRLLAPAAATCSTCDVPAASALSFCAAFVSFPACRSGGSWKTMDAAAQERYASLPVNGSTADSSCETALKRTQCLAVFNACEMGTPETLCLDSCAEALEANCASKLSAAELLALQVDACGSQEEPVAGVSDEGKCFDTDYDGPNKAVWVIGFTIAVVFSFLASVGINLQKKALKQNELGPEPKPAYRLPLWTLGFVLCAVGSVLDFVAFGLAPQSLLAPLAALTLVWNMMLAPCFNKEKLSKKDIVSTLIIFVGATIAVVFASHTSPSYNLDMLMQLYRDPLTIVYFCVVVLAVIAHFAAIKIVDTFCLMSKRHRIIQVGTPGMWSTLCLVGYAGLAGTLGGQSVLFAKSTAELFKGVLTGDASCFAHYQTYLIVFALIVCLCLQ…
IUM83_10208-RA	N	N	N	N	N	PHPI_12978	0.994	27	-	-	511	MWTDVLVVAASLAAFYAAWRIVSSVNSQHVVDAALTKQGLHAPASTIPFLGNTLDAWFFQKERFWDWVSEQSNLRGGKPWVLRLVGRPTILVCTSPETLEDIFKTHFDTFERGVELRDLLYDFFGEGIVGADGENWQKQRRAASHMFTTRTLRDVMNTVVKEKTLQLREVLTKCSKEGRTVDMKSLLGKFSGDTFTKIAFGVDLNDLTGDVDAKNDQPFNAAVEVMTEVLGSRLLSPTWVWKLKRFLNVGDERKLKQACEIVHELTHKVMSESMQNKMSNRKNVLNLLVESSSGMDTTVVRDAVMNFLLAGKDSTTFSLAWVLVSLNRHPEVLAKLRKEIHKKLPELMSGEIGIPSVDDLQELPYLEAVVKESLRLHAIATTRVPNKSVTLSDGTFVPL…
IUM83_08195-RB	N	N	N	N	N	PHPI_12978	0.998	27	-	-	231	MLPPSLLQAKPSPALLALLAASAIAAALLAASSSKPSRKKIPDNAVPVAFLPSVPFLGNTLQVAANSARLQDWVADRSRERDGRPFVVQLIGKSNLVYMSRPEHFEQVLKLQAGNFSKGVAMHDIYSDFMGDSILLVNGDRWKYHRRVLVNLFSARALRDFMTPIIQKNVHALMDILSRASENNESLDIHKLMNKFTLETFAEIGFGQKLGNLDDYADVDVEAEKVAECRE
IUM83_10110-RA	N	N	N	N	N	PHPI_12978	0.985	26	-	-	540	MGGSSASSSSSSSALWVALPAAAAAAALVYLLVPDERQRAIRRLPAPASTLPVLGNTLDLMSLELPRLHDWIAEQCKAFGGRTWRLQVLGAPPLVVVSSVEAFEDVLKTQFEVFDKGERMNAIFRDMVGGGIAAVDGPQWLAQRKMLSRLFTMRAFRETISQCVHDYTLVLGRLLGDAARTGAPVDLADVMQRFAFDVFTDIAFGLQGNALEGGEHTEFMEAMARIMHNLELRFHSPDWLWKLKRALKLGSEKELAQEVAILDKMVFTIINKNMERKFNPDAAAAEWPPRPQRSTKDVVSLFLDAHDEQKTSGEDAATPLDASFLRDVAVVVLLAGKDTTALSMSWLIIMLNRNPKVETKLRQELREKLPRLFSDPSFVPTMDDVEGLVYLEAVLRESL…
IUM83_11652-RA	N	N	N	N	N	PHPI_12978	0.995	27	-	-	490	MAFNSHALLSVLAAALALLLVWWRRLAKPSPHINGRQLFRPASTLPLLGNTLDLLWFQRHRLHDWMTEQSLASGGQPWLLTGIGQRPKVVLTSPAAYEDVFKTQFDVFVRGPGETVLEVLGEGIFNVDGDKWRHQRRVTSHLFSMHMLKDCMNAVVREKTIQLREVLAKCAERGQPVSMKSLLNKFTADTFTRIGFGVELNGLDDPVDVDTSQPLDAALQVVQARLQSPEWMWKLRRFFNVGTERVMRENMQRVHDTVQQIMAKSLADKRHEPTTEEVTAMSTLKHEDLMALMLHLSWFIVMMNRHPRVLCKVREEIRRVVPELFTGELDTPALEHLQQLTYLEAALKESLRLNTLAVYRLANRDTTLSDGTFVPKDARAVFSMYASARLPSVWGPDAA…
IUM83_19608-RA	N	N	N	N	N	PHPI_12978	0.995	27	-	-	518	MAFNSHALLSVLAAALALLLVWWRRLAKPSPHINGRQLFRPASTLPLLGNTLDLLWFQRHRLHDWMTEQSLASGGQPWLLTGIGQRPKVVLTSPAAYEDVFKTQFDVFVRGPGETVLEVLGEGIFNVDGDKWRHQRRVTSHLFSMHMLKDCMNAVVREKTIQLREVLAKCAERGQPVSMKSLLNKFTADTFTRIGFGVELNGLDDPVDVDTSQPLDAALQVVQARLQSPEWMWKLRRFFNVGTERVMRENMQRVHDTVQQIMAKSLADKRHEPTTEEVTAMSTLKHEDLMALMLQSGDFSDAREIRDVCVNFYAAGKDTTAFSLSWFIVMMNRHPRVLCKVREEIRRVVPELFTGELDTPALEHLQQLTYLEAALKESLRLNTLAVYRLANRDTTLSDG…
IUM83_16671-RA	N	N	N	N	N	PHPI_12978	0.937	31	-	-	546	MLREWFTKHRALSPLGPAGLALLAGAAVVAAYVATRSSGDAVDNSSEEVEEEPQDKPKVVPYLPSKVPWIGNMLELAGNAHRFHSWMAEQCIAHNGVFKLYLPGQSDMLVTAVPEHYEHVVKTQFEHFSKGHQQYDMFVDLMGHSVLIIEGERWKYHRRLLVRLFSARALREHMTPVIQKHTLLLQKVFTKAVVTRKPVDVYMLMHRFTFKAFAEMVFNNSLDSIDSEHEHPFEQAFDEAQSIVAGRLQQPVWFWKLKRWLNVGLERKLREDVALIDDFIMKIISTAIEARRQRQEDLKAGRPVKAADKDIVSIVLECMEQDGDMVSPTDVRNIAVAALGAGRDTSADAMSWLLHTLTLNPRVERKLRAELLENIPKLAMSSSYVPSMDEVQGLVYLEA…
IUM83_06357-RA	N	N	N	N	N	PHPI_12978	0.989	17	-	-	513	MVLPFAIAASLVAAAIAYFTSPTEQDRAVCELPTPRSTLPVLKNTLDLTVRQRARIYDWILEQCREHGGQPWRVWVLGRPPAVVLSSPEAMEDVLKTQFDVFVKGAAVAEISHDLLGDGIFTVDGSKWRHQRKVASLFFSMNMIRNAMENVVREHSVLLAAKLKAAADSGETLNIKRVLDFFTMDIFTKIGFGVELRGLETGGNCAFMEAFERASRRIMARFQQPMCVWKLARWLNVGAEKQMAEDMKLINGVVYDVIHRNLDEKNKREGSGRKDLVSLFLEKASVEYADDDHTEMTPVMLRDMSMVFIFAGRDSTSLTMTWFIIEMNRHPEALDKVRRELTDKMPRLGLDDTETPSMEDIDDLVNLEAAIRECIRLNPVAPAMQRVASQDTTLYNGTF…
IUM83_08195-RA	N	N	N	N	N	PHPI_12978	0.998	27	-	-	526	MLPPSLLQAKPSPALLALLAASAIAAALLAASSSKPSRKKIPDNAVPVAFLPSVPFLGNTLQVAANSARLQDWVADRSRERDGRPFVVQLIGKSNLVYMSRPEHFEQVLKLQAGNFSKGVAMHDIYSDFMGDSILLVNGDRWKYHRRVLVNLFSARALRDFMTPIIQKNVHALMDILSRASENNESLDIHKLMNKFTLETFAEIGFGQKLGNLVSPEDHPFERAFDEAHHICGYRMTTPTWMWKLKRWLNVGSERRLRDAMEVINQFLLDTISHMMDQHRLEKEQQPLNKGIMAIILETMETSGQTITPSDIRDIVFAALIAGRDTTADALSWLMHMLHHNPHVVKKMREEIRTKLPKFTDCESFVPSMEEVQGLPYLEATIREVLRLHPVAPTIGYHC…
IUM83_12144-RA	N	N	N	N	N	PHPI_13950	1.0	18	-	-	890	MLLLLLLLLSLLLEQVAAASGDDATVPFNSWNNTADTLQYALAFIVVLVAAHPLGLFFPKLFKLPLITGYLVIGIIAGPFVANLLPKALVNMLSTYVSALALSFISFQAGQEIYLPELRPQLKQIFTLLSVLYVTAMVILTTVHLLAHNAFFYDHFTTNCQLGIALMFGSISVLGSPATVMAIKIELNSVGPFTNLMLGATMTAEFVVLVSFSISRIVCSIYCADLNISIGNLFFTLSIVVSNLLLGALIGLVIILIFQIPGSTADEHLDLHDPQSITASNYSQKLDLETPQDPDRMPHPHNAYVEETDHERRRSKRPAFWTTRMSLYVKGFLWLTLGYVFYISTTTISDATVASYGLSWEVKFEPLLVLMVASCLAGHYSLIRHDMHVILDTVAPYMF…
IUM83_14521-RA	N	N	N	N	N	PHPI_13950	1.0	17	-	-	889	MLLLLLLLSLLLEQVAAASGDDATVPFNSWNNTADTLQYALAFIVVLVAAHPLGLFFPKLFKLPLITGYLVIGIIAGPFVANLLPKALVNMLSTYVSALALSFISFQAGQEIYLPELRPQLKQIFTLLSVLYVTAMVILTTVHLLAHNAFFYDHFTTNCQLGIALMFGSISVLGSPATVMAIKIELNSVGPFTNLMLGATMTAEFVVLVSFSISRIVCSIYCADLNISIGNLFFTLSIVVSNLLLGALIGLVIILIFQIPGSTADEHLDLHDPQSITASNYSQKLDLETPQDPDRMPHPHNAYVEETDHERRRSKRPAFWTTRMSLYVKGFLWLTLGYVFYISTTTISDATVASYGLSWEVKFEPLLVLMVASCLAGHYSLIRHDMHVILDTVAPYMFL…
IUM83_18414-RB	N	N	N	N	N	PHPI_13950	0.996	25	-	-	1610	MPQVPYTPTASRLPVLLLTLSVVAAASFQIVSASSRLRSNDHGENVGSLIARRLNSSPTDEDKTVPFNSWDNTIDTLQYGLAFILVLVAAHPLGLFFPKCFKLPLITGYLVIGIIAGPFVANLLTEGIVTMLSNYVSALALSFISFQAGQEIYLPELRPQLKSIMILLGALYVTAMIILSSAILLAESAFFYDDMGFYCQLGIALMFGSISVLGSPATVMAIKIELNSVGPFTSLMLGATMTAEFVVLVSFSISRIVCSIYCAKLDVSMLNLVYTMGIVLANIVVGIVLAGLIILIFKIPRGRPHLDSESDAGFARTSMASHYDQRASHKMSSMDRDMAPHPHNAYDERTEAVKPSSCWSSNVSLSLKGFIWLTMGYAFYISTTTLAEWTAATYGLSWE…
IUM83_10034-RA	N	N	N	N	N	PHPI_13950	0.999	22	-	-	461	MGRRCLRVWLPLAAALALTANASSSFGSLLESTRLLADADEDADHTVPFNSWGNVPDTLSHLLAFVLVLLGAHPLGLFFPKYFRLPLITGYLVAGILSGPFLANLLNEDVVDMLGSYVNAFALSFISFQAGQEIYLPELRPQIKPILALLSTYYCTAMALGTTVFMLAAGAFFYADLAHSCQLGIALMFASISVLVSPSTVMALKIELNSVGPFTHLALGTCMTAEFVVLVSFSVSRVVASIYCAKLDVSPESIAFTMGVVLMNIVLGALLGLVTILIFQLPSGQPDVGLAASGVPAHALSVASSRISTSQRRMKSSQRTDSKQDMSDLEQVMDDPDQAPHPHNAYVEETDSDKLLDKPQWWTERKALYLKGFIWLLMGYLFYLFTNTLSDLTTAHFGL…
IUM83_15373-RA	N	N	N	N	N	PHPL_01480	0.932	19	-	-	308	MSCDAILVLVCGLPAAGKTTLVKHLVNTGNTASRLYERISFDDVYEEMVGNDGDGKASEFNPGKWKESQQAMVARVTERLEDQSASASDNGTTQQLVLLVDDNFQYRSQRKRFFHLAAQLNCGFAVLYVNVSTEICRERNNARGLGGRAGVHVPGEVFERMTTAFEAPDGDQNPWEVSTCELDRADDSVDFVGLMDELIKQAEGELKSRGGLQLERQNEEAQQRLDRLATQQNALHLVDLELRQWISAKLRDETALPAGMTKKELASILNKRRKSFLALMKGFSTDITQGKSIEEVVVSLVARFHQQE
IUM83_15372-RA	N	N	N	N	N	PHPL_01480;PHPS_07799	0.953	33	-	-	170	MGTTMSLYSLALELTAFFGFLCLLLNVLLPVLAFVLRFVLVDVPHEWKKWQLHRSQQRELRRLQRRVDALTRRKLADEQETRRRARASSVKKRRQEEETPQQAVDGRLHPIADLVHSEGQRPRSKEWAARDSKQRQTPQQQRQRLSIYSTAKKPASSMRERRRARDEEEL
IUM83_14053-RA	N	N	N	N	N	PHPL_02126	0.999	44	-	-	514	MAPLVGALAAAAPHAYGASSRRCRHQWNLLLATLLVICWRDLHAAGSIHNVHEKITGCKLTESMFADGQGPWGLGGRSSVLVNATIRPLGEDEVQDTITVRRLRDYFDFGVVLAAYSADAALAAGFDDRAACSWNFSNASNAQGQLEGEFFPVSSGETLRLNATFYPTEGGLQTALLVPCWKQKSAAFGYPVSADEFVAYPMVDPLLHLDAAIAFQNPYGYLPGLLYGLFPFNGVLSLMYAALDVYFLALLNRHRQSVVGTHYFLLVVLLLATGESVAWFVTYKLLNDSGVPVCCPYPDSVLFSTLVKVMAEVFVVSGLGVCYFIAVGALEVSHLANQSDGEAQPPAVWEALVIMTNACFGGWIFLSLELTRKNLAAFGQTAKLQMYTSLNRILVAYVV…
IUM83_14054-RA	N	N	N	N	N	PHPL_02126	1.0	22	-	-	499	MPPRLVTSSLLLLLALALRSVAASIYPVESSYWVPPFQRAEKLFATDQGPILARTGNSSVSIDISGVNVTQDMAGWRLVVFFYHVDSYEDFQAVADKIELLACSDVEGMKFDGMSDIQRFVFPVANSSTPAVSANVTHPVNTSGWTDTQVFVCADDEGAPTETLTFAGSMEVRNPYGLLPAVLYGMLPFSAFLTIGYLVLDVFFVFLLIRYRRQLLSLHWGILLILVMGTAASAVWFYAFYRMNKTGEPVCCPYPTTFLIAVILDTFVRTLARIILLVVCLGYGIVRSHLSRVEVGVIAFLSLAYFVSGIADEVTRGTSSGADFREKPTAWSFIQLLCNLTFIMWIQYSMERILRDLRDQKQFAKLSMYRWLAWSLAAFIVFFTILTVVAVCSRLGVFE…
IUM83_01585-RA	N	N	N	N	N	PHPL_02941	0.991	18	-	-	429	MSSLTLVVSSLLLQAVNAAPALSPLSLSYTVLLATSVALVVVALVAKKKLAAPQEATPPSRACVLQRDEVQERLAEASSQQLPLNAAVTLKQPKSGQSSGSVRSYDGDSDSYEVELSPSETVALEASELQFPKVSGLFVYPIKSCAGIQQDEAQLTPKGLLHDREWVIIDGARDKFVTQRRYPKLALLHPKLLPSTDAPEVTSLVLTAKGMPDLEVPVVHTGEGQLRVVSVWKDKVEAVDQGDAAAEWLDTFLGEEKRGFRLVRTRDGFTRHTKPKYAPGHSTNFADAFPFLLALEESLEQFNTTLKTPVPMNRFRPNIVLRGSPAFADEHWNCITIDGSQFRNVRPCARCGMPSVDQATGEVHPEREPSRAIVRERNGALLGFTDGKSFEGYFGSNMV…
IUM83_15532-RA	N	N	N	N	N	PHPL_06093	1.0	29	-	-	646	MVVTHSRVATGARWRAFVAILAAAACTNASALAGGEQSFLKLQLYKQPQPSAELSHRLAHQQARARRRAQEEAGSTDGDFALGTLALSESPLGVGYGTHYAEIYLGIPAQRASVIVDTGSHMTALPCSTCQGCGQHTDPLFDVSKSTTAKYLACHDFDSCRSCEQDRCYISQSYMEGSMWEAVMVDELVWVGGFSSPADEMEGVLRTFGFRFPVGCQTKETGLFITQKENGIMGLGRHRSTVMSYMLNAGRVTQNLFTLCFDGNGGELVFGGVDYSHHTSDVGYTPLLNDNSAYYPVHVKDIRLNGISLGIDVGTINSGRGVIVDSGTTDTFFDKKGNRAFMKAFSDAAGREYSEKRMKLTSEELAALPVISIILSGMKGDGTDDVQLDVPASRYLTPS…
IUM83_15535-RA	N	N	N	N	N	PHPL_06093	0.996	21	-	-	687	MVRVFAGVPALVAACHALAEARQEAGMTLELHPLPRHDIHPERYARRLNIEEDAPEIVPLHLGLGTHYTWVYAGTPPQRASVIADTGSGLMAFPCSGCDGCGSHTDQPFQADNSSTLIHVTCSQQHSFFQCKECREQTDTCAISQSYMEGSSWKASVVEDVVYLGGDASFQDEAMRNQYGTHFQFGCQSSETGLFVTQVADGIMGLSNSDNHIVAKLHRENKIPSNLFSLCFTENGGTMSVGESNTKAHRGEISYAKVVSDRSASHFYNVNVKDIRIGGKSINAKEEAYTRGHYIVDSGTTDSYLPRALKNEFLQVFKEVAGRDYQVGTSCHGYTNEDLASLPTIQIVMEAIYLSENAGGVIGANLMMNRDVIFDNGNQRVGFVDADCAYQGGNSTTTT…
IUM83_13545-RA	N	N	N	N	N	PHPL_06093	0.999	29	-	-	646	MVVTRSRVATGARWRAFVAILATAACTNASALAGGEQSFLKLQLYKQPQPSAELSHRLAHQQARARRRAQEEAGSTDGDFALGTLALSESPLGVGYGTHYAEIYLGIPAQRASVIVDTGSHMTALPCSTCQGCGQHTDPLFDVSKSTTAKYLACHDFDSCRSCEQDRCYISQSYMEGSMWEAVMVDELVWVGGFSSPADEMEGVLRTFGFRFPVGCQTKETGLFITQKENGIMGLGRHRSTVMSYMLNAGRVTQNLFTLCFDGNGGELVFGGVDYSHHTSDVGYTPLLNDNSAYYPVHVKDIRLNGISLGIDVGTINSGRGVIVDSGTTDTFFDKKGNRAFMKAFSDAAGREYSEKRMKLTSEELAALPVISIILSGMKGDGTDDVQLDVPASRYLTPS…
IUM83_13545-RB	N	N	N	N	N	PHPL_06093	0.999	29	-	-	645	MVVTRSRVATGARWRAFVAILATAACTNASALAGGEQSFLKLQLYKQPQPSAELSHRLAHQQARARRRAQEEAGSTDGDFALGTLALSESPLGVGYGTHYAEIYLGIPAQRASVIVDTGSHMTALPCSTCQGCGQHTDPLFDVSKSTTAKYLACHDFDSCRSCEQDRCYISQSYMEGSMWEAVMVDELVWVGGFSSPADEMEGVLRTFGFRFPVGCQTKETGLFITQKENGIMGLGRHRSTVMSYMLNAGRVTQNLFTLCFDGNGGELVFGGVDYSHHTSDVGYTPLLNDNSAYYPVHVKDIRLNGISLGIDVGTINSGRGVIVDSGTTDTFFDKKGNRAFMKAFSDAAGREYSEKRMKLTSEELAALPVISIILSGMKGDGTDDVQLDVPASRYLTPS…
IUM83_13547-RA	N	N	N	N	N	PHPL_06093	0.993	21	-	-	715	MVRVFAGVPALVAAFHTLAEARQETGMTLELHPLPRHDIHPERYARRLNIEEDAPEIVPLHLGLGTHYTWVYAGTPPQRASVIADTGSGLMAFPCSGCDGCGSHTDQPFQADNSSTLIHVTCSQQHSFFQCKECREQTDTCAISQSYMEGSSWKASVVEDVVYLGGDASFQDEAMRNQYGTHFQFGCQSSETGLFVTQVADGIMGLSNSDNHIVAKLHRENKIPSNLFSLCFTENGGTMSVGESNTKAHRGEISYAKVVSDRSASHFYNVNVKDIRIGGKSINAKEEAYTRGHYIVDSGTTDSYLPRALKNEFLQVFKEVAGRDYQVGTSCHGYTNEDLASLPTIQIVMEAYGEENGEVTMDIPPEQYLLHTDNSYCGSIYLSENAGGVIGANLMMNRD…
IUM83_05136-RA	N	N	N	N	N	PHPL_09342	1.0	25	-	-	1278	MWEPRRVSLLQLLGLAAALLASAQAAVHRGGAAAQDAPLPPARAHCRVFVVASRTHTRVLALQNAYEQDNINVFDRSPPLLSVLRGVDAQDAQDEKTRAESAYEALRPALEQAAEWLTPRVDPALCYAHFVLADSELIGAGSSAQDAAKPKPAAAARVTRRLDQLRDRARSDGRFPFALNAPAAADADSVTPSGDLRVVTRAWLRYFSVVGTNYFSGRVAPSLSPGQVEVFGVLHVDAGGHEGTATSASDADAAEMVFDVRERWRRSKRQRQVNVALNTSDFYGREYPGFSRCQVRQAVVTLQQQQQRQNEQAETDAVQHPCFLTGQSAEVVGMNVTVQGAGDSDRCMALLKSHVSSSNANCPPQNFCFLGSAPQPQGFGSFYASGVLREAVITATRVL…
IUM83_12304-RA	N	N	N	N	N	PHPL_09342	0.999	21	-	-	1661	MRLVEVKLVGWLVALLPLAQACIHDTLEHRVVNNHQHYVEFHPSDTDENASVFQTYETATADDVYQPIRITPYYDLDTLNLIPAEKRALIHKVIPDAIARFQNALSVVPVQGKLAAQHSCDYEWKTTPPVCSSLVQNETCFEMVMPAEHFGATRYCSTCPSSSNACLDGDCAYTDAQGVENTDFLLYVRSVTTENCGARTLAYASPCQIDQHDRPTFGMANFCPEMISTDPDEYEALLTTAMHEMTHALGFSAVLFPYMRHPDGTPRTARDENGMPPTYESGTCPDGSQFTYYVEPSTDTVEFSTERGHVVAKMVTPNVAAFVQSHFGCDSLVGAEIEQQDESGCLGSHWEERIFEPEYMTPVISYTNVFSALTLAFFEDSGWYRSNVSAAERLHFGEN…
IUM83_13308-RA	N	N	N	N	N	PHPL_10180	0.999	25	-	-	382	MASSNVLVVTLMLSQLALLATSTQATLNSTASATEAAPEDSIFDSTNGLGLGGSILAVVAVLLGGGMVTFGYRFLYETLFVIGFALGAVCIAVTTEGMLADKSYMALGSWIAFILGGALCGGLVMWAHPKSSFIAGVSGGMTLAVLVANSAACYVFPGKTTEFFTILCVVFSAVFAAFDLKHGKPVEVVAISLFGAASLVWGVGFFVGDFPFPNNLEKYAVKNANGKLVYTLPTVWWAYLGSIVVIAVLGAFLQFRKTGRNVAHAGINDEFEGFEPNGFGYPIDAVPFIENDKQRPTIPVLGQSQTAPTTRESDASSSYPANETFCMLYSRNTEAQSLTKMRSKFLEAREQSLATKSPLDLRPSVQPSSSMTVTSQIQEEEL
IUM83_08401-RA	N	N	N	N	N	PHPL_10704	0.977	27	-	-	398	MDDPKRTVALAAVETAVSAALAAVVHAAESPTNEPAPRSPKRRRLSLSPLQMDDVLFRSTFGMKRASFDWICAFIGRQWVEIHRPISCNSQFQLRERVAVAVYYLTHCLELEQAADVFGMAPSAAERYVWQVVDVLRSDAVKAQFFAFPSTDEGWSKLSDEFEAICGYPNCCLAVGGMLVEIERPRHWGGWYCSKHFPAENVQLVVDAQFRVRSMDVRPGGVTDRETLRYSRFGRNLAEILPEGKHIVGHAGYSLSNHVVVPYPVSDAMSAAEKLFNGLQSTTQRVVKRTEEMIKKRFRILQKPLRQKTEEGDAATTQMAQVISTAIVLHNMLVELGDLVESDSSLGDDTDDEDMDEDSDSEDSDLDDRMDEDAADQRDRIKEFVLVSPYVILKTVES
IUM83_07381-RA	N	N	N	N	N	PHPL_13925;PHSO_17458	0.997	29	-	-	646	MRPARRSLLAAAAAAVLGAAAVAVGRVEADSSMNVVCDGNATLLMTNNNASYYCGSDATKLQANVSMDPNFQVNVQAKALELDMTDGGILGQLSIVGASGKPVVTSSKSPLDIAALTNVYNLSFDNVAFESENFVLKLPDIIKDIHFVNSTMDSLALSYDVNSLVEVDLNNTEFTRIPSILYEFKFSNPNIDISVDLSLVHETTTMSSQNYANLLENVGAEVNNSCKTSTATESAMAAFKDAMTTITCGSGSSSSSSASSNGLRTTISDRSNSGSGENVNAGDSSSGVSTGVLVVIIILVVVVAVVLAFFILRMYFKRKAANANSNNNEATATLMSKSDATADKGSFISNDEFLRNFRLPQSDVSLVKSVGTGRLWVGEYNGGKVIVKRVESEVTDSFV…
IUM83_13198-RA	N	N	N	N	N	PHPL_13925;PHSO_17458;PHSO_24037	0.998	20	-	-	770	MKASVAAALLLLVQDAGVKSVAGQSCALSASTLSTSCDDACSQYEPCLAYSASSCPAGATCVTADQCAIQCFSKPLDDTDTFTFLVEFGSYKSSKEQEKAGSSGSSAGGQVDETDTYVVASNDAVSNISTIELQPTVTSFVLAGGTNTNSSVKGKVARVTFGSDVISTQSNVSNVVLRNLDLSTDTTLQQLPIVLPTALQKLSLANTLLSAFPTLVANFTGLQTLDVAKNYITEIAATAALNSLVNLNFLKNELSIFRAVFPNLETLDLRNNNFTDIPQSIYIHDSLKELRMKGNPLASPWFTKAEADFLVQLTTLDLENSDFTKPIDTCYTANRLTVHSVIVCISDNGNDDGTDSSDEVNNTSSSSSTSNVFIIVGSIVGGLLVLGGVIFAGIWAYRR…
IUM83_07838-RB	N	N	N	N	N	PHPL_13925;PHSO_17458;PHSO_24037	0.975	19	-	-	748	MARSRWMRLLAAHALYTVGSIVQSSSSISTATTVTTAETLAQEWFTDNFDDNETQLAVGVNSALNNLSSSDVMCYGVPSVQRRTEEATPNGGCPDIFTAVNASCSCLSSGYSDVDAWEFHVTLRTDEGSDSYPTALTSADVLAIDSIRTLLVPSSLTTLRIIGEGTYPQTITFVPQDEDLPGSTLPIATVKDGSIAITTVSLENIDMSSITQTASTFYPSTTLNITLRNCNMIKFGFNFFDGLDNVQYLDMSSNHLTAAYVGSSIAHSCSSQFCAVEVLNLTNNSISTFPTVVFNVDNLQELYIAENDITDFNISSTVFSAIQALVAFDSDLPDESATCADGTWQTAHNRTFCVSDGSSSTTETTSSGGSNSLLIGLVAGGCVIVVAVAAIVFWRYFSH…
IUM83_11534-RA	N	N	N	N	N	PHPL_13925;PHSO_17458;PHSO_24037	1.0	16	-	-	745	MRPVVLWALLLGGASAASSSSSSSSSVSWCTNSTASAVLTYCGSACSTGDPCVQYTSSSSCSEASRNDCVKHSSSCTYQCLDAYNSVAKKFTVFVKVPASSDAWTSSASGSSAAAFPSAEIDSVSGVEYAEATRNIQITGFDDTSVQKGSLKSVAFDKDTFATATVLEQLILTNLDLGSLPTGFLPTTISLLTMENCNLASLPSQLGNLANKNLVTLNLNKNTMTSITDANSSVTTTLQSLTTLNLTDNSIATFDVTLPSVTTLDLSDNKLTEFPSVIFNMTNLNILNIAGNSISSLTVTSSQYSFLRKLSSESKLDITGNEASSPSGSGSSSSSSTLIIVIVVLAVVVVLGVGGFFYYRHRVKNRGFYLSNTPDMVGVATPHSANNTPARNRAGSRGR…
IUM83_09269-RA	N	N	N	N	N	PHPL_13925;PHSO_17458;PHSO_24037	0.999	21	-	-	720	MQRRRRRLLSMATLLSSPSLAREWAAGRDCRARCAAPLCLVSPDDGACLALNLSETVGEWRVTLDAYNYSFGAVELPPDVQTLELQGDKTRVQFDAASRWTGERLAALLFIGLDLTNASLPKLPDSITQLHIVDCALSSVPVTWLLALPNLETLVLTDNSLVEETRTLTQLSERQFKWLSTRLSSDSSVIIQEEAEAGEAKTADCIDVRAGRVQRLGGWQVCVVSDEVAVARRLKTSANSGSGESQSSDTMDGASRGSKSAADQDTSTLVLLSMGLPFVYFLYKLGLFFFFMLTYKRNRSESGEVSRVNTTKDSAIDAAHDSERDRPTANDSSTSPPPTPSPRVHRRQDKKPFSSNNAGFWVDEELQPWRLDFQRLKMIKSLNLLPTENRQTLRKQSVT…
IUM83_14191-RA	N	N	N	N	N	PHPL_13925;PHSO_17458;PHSO_24037	1.0	19	-	-	690	MAILRSAALLGVALHLAQASTDIPAQLYGNSAMSKPTTPSSLPTALSDLVVTVSNFSTFSASLQRALLWSAGWVRVIPESASSSSAADDSSADYVQVYVLCGRTMSDVFQATAAFDNTTACPIKNCKSNVITYTESTCDPSFAAEKALCALSSGISVTPKGHDGPVWSLDGQIDTDTFDPQIYQYEDSNSSSNSSTTLYMLAQKSSWSMTDTACPNSATFIEPCIQVEASSVADSTQERTWCEPDLDLGVQRWLAEEYADQLASSGADSGSSSKVSSTVAIVLGVLLGVFVVGCIVFFVMWRRSKSWQKDGLHDNEHNTFFMQAQSIRGNQPQGDNRGGNISGQYVSNNGPHPSYDNAMQIEAVNESFRMRSPELAAFCDDQELMLKRIAFAGIVYREQ…
IUM83_11866-RA	N	N	N	N	N	PHPL_13925;PHSO_17458;PHSO_24037	1.0	19	-	-	722	MWALAVAGVVAAVPRGLHAASTCPKSGIAPPAEVTLAAAADGADDVAILVKNSDCDEVTIDATSSENPGEYMINASYVDIEVVESYPAVASLWLWNNKIKTFKAVGTSVTEIDITSNQLTSLDGLEFPSSVLMLTLDLNALTSTKASNFPDNLQKLYLRKNSIDSLAKFRFSSSLQYLYLNGNQQLTTLEGAVFPDSLQYLECSDCRITEIVGVTFPTSLTKLTLGGTTVTSFIIRKSDVALLQSAQLSLTVSLSSDACSSVSGTVTDISDSISACVLDDKSFSSLYPISSSDDSGSAAGTSSSKSSSKASGTNGGGTSTGSTNKNSGESGTTVVTIKEGSSSNAGLIGGIAAAVVVIILAIVGFIVYRRRQQRRQRRDSQGDGFLALNSSKDRTMGDT…
IUM83_18182-RA	N	N	N	N	N	PHPL_13925;PHSO_17458;PHSO_24037	0.978	22	-	-	404	MYHPELNLVIVVLALLGREMASALTMFDVWTYYVGVSCREVPKVIHAGNFSTCRDGCEYHSGDWTMMNEECQIADYDEIMADAFKNASYVVQETLTDDCETVLEAYAYIAMGSCELAIISNPYISESSSSGGGGASINSSSSTTSSTIGGSGLLHRRKRSKRMDSSEPSVVVMDSNSDKRTSSTQGGSTPLEGAVLGQSGLWNDDVITAKRIARREIEVGELVSRGAFGEVYEGVFKDKRVAVKMLSAETRGEIRLVNNFLAEAKLTASMDHPHVVHFIGVAWDTLSDLCVVMEYMEGGDLRSLLSEYEQSGHPVCIDREKATIALQVCHALTYLHSLSPPVIHRDLKSRNILLSRDFEAKLTDYGISREKLDQTMTAGVGTSLWMAPEVMLGEKYDDK…
IUM83_05155-RA	N	N	N	N	N	PHPL_13925;PHSO_17458;PHSO_24037	1.0	24	-	-	751	MQVLRQTLAACALLLSALAAHSNAASCDTAGTVVMTVGADNTQAIVVDADCSETEVDVSKNALTASSMGIQKVLSAPDVKTIDLSLNNISSLALTNLTTLNKLTLTSNLFTSFGKLTIPDSVTNLDLSWNEISSFDGMNLPDTMTQLFLGGNPIKSVSGVTFPSSLTLLYIHNLQLSTLEGATFPDTVQYLSLVQSGLSSLSGVSFPASLQYIDFSYNTITSLPDGFPSTVIQITATNNQVAELYKYSFPSSVTTLNFSGNPIASIKGVSFPLALTKLDLGTNKITNFEISRSDYSTFKDLETFNAVVAQTSCSTSGAELVAVSGYSICVISDELFQSTYGNSSSKSSSSAESASTTPIAESNSNSTILIVVICLAAVLAVALAAFAFRTYRVRQTKDI…
IUM83_06156-RA	N	N	N	N	N	PHPL_13925;PHSO_17458;PHSO_24037	0.996	28	-	-	861	MARRRRTRLASLVAVANLAAMVFDSAEATLSFTSEAQAGSTLPTASDSFEFDGTTSDIARQLYLRHAAGETVDPVQPNSVPAAVTARLAPLNVSYDNLPGLLQRALLWDSGYVISPDNDAVQIWTLGGRSMANLAVSKVEFDTTGCTALDCSQPDNSSYYANQFCSGTQMLTAAKCLMDDFDSDASAHLAMWSNGGDPDMVPEIRAVLHGWRDLSTNNSYLVYAVHTMSQASEPAYGTCNTDGYGSLVVPCYPLSNTSADVVAVMAAPVATPWLTTWVKQYQPTTDTTVSSESDSDGSGFNLWLLIPIILSALAAAALIFAAVFKKRRRLRSVYWQRDSPADSDCSGRKSKPSGPLTAPRRAAINRTSLRRTEQETIGEFNRTLRLPGDDDNSSPVEEP…
IUM83_11867-RA	N	N	N	N	N	PHPL_13925;PHSO_17458;PHSO_24037	0.963	27	-	-	816	MRRTRLPRCGLAVLGVISAVLVSPSTARVFQTNACVKPAPTLATLRRSDNTASNAEVVYSNCSVVKISSTSSNGTTTIDASNLEIQAIASFPDVTTLVLSGNEVTSIYEDTQATVKTLDLSSNGLSSVDALTFPSSVTKLVLDGNSIVGVDSGEIPDTVSALSLKTNGIIVLTGFTFSDTLVTLDTSGNTIHDLSKWEMPAQLEAYSCQNCGVQKLSGMTLPAAGTLTALDLSGSTIDSYEIANSSEPLIAALGTFKLTVSSSSCSDSSATKEVVQSVSVCVLPDAVYNSKYVIPGTVRDSSGAPPLPNGSQAIETSSSSSSSSSGWMLVAMISGVALLLVIIGGAVAYLVFRHRRTNEKFNDYTADRTSGFRSVDDIVPSNNPTAHTFFDRTLNTGMM…
IUM83_18188-RB	N	N	N	N	N	PHPL_13925;PHSO_17458;PHSO_24037	0.999	21	-	-	564	MRGDSPLLALLVANLWSPVAATTYAIDKFYASSGVCDDTPNAVRAMAASSCSSSTCSLDANNDTVTTVCESDYLAAMKDALGSSQYIIQVIYADSACATFSYAVGYRVTGTCERGYVATESYYGYTSGAVFYFTATLPDDGTAVLGFFSTSDCSTSSGSSSVSSDLGGVYAQENILEDATCISEDFNSEMYNAEYYRWYSSNTYDDGGQSTGAIVGIVCGCVVAVLVVAAAVYFYVRRRSKGKRGGQWTATLPSGDLTSLEAAMSGQTGLWNDDVITAKRIPRDKVKVKKLISRGAYGEVYTGVFNGQQVAVKMLLPSTRGNLQHVTEFLTEAKMTAAMDHPHIVTFVGVAWDSLSDLCVVLEFMDGGDLRTLLNKYEATKHPVGMNREKATIALHVCH…
IUM83_17366-RA	N	N	N	N	N	PHPL_13925;PHSO_17458;PHSO_24037	0.98	22	-	-	808	MVATSCWTRRLWALGVVLLCIAHDGEIVDATCAAGSTALTTEDCSGCGDYDLCLGFTDSSSCTGSGCETVGACTYECLSVDKSADKLVVLVEFGTYKSTQELAAGGYTAADLAGYPDQTSEWPTVSNNQVTALGKISVSSAVTTFIVSGGSAAVEYPKGKVSSIILSSNVISTSTSVTKVGFQNLGLENQIDTLSAFIPTSIESLDLSNTLLTAFPTELGTLQVLKELVLDNNYVTTMDSVEGINSITTLSMQNNDIDNFTAVFTKLEELYLGNNNLTSIPSAIYSYSNLKTLNLTGNPLASRDFTNKQAKFLNSLDTLGLSASDFTADVDCDETYQTKIAGVTVCITDGVPTDTTSATASGTTSSSDSKGSESKTTNTSSSSSSSTSLIVGIVCGVMV…
IUM83_11065-RA	N	N	N	N	N	PHPL_13925;PHSO_17458;PHSO_24037	0.987	35	-	-	690	MQHARHHRRRKAPGGAKQVCALLLVTTSQWHCRVGAVIDVAAQLHQLQQQSAASGSAADAAAPQIVLSNVPDSLLERLEEKSVRWDSLSGYLQRALLWDTGLVMTSGGRLVQVYTPCNESMAVVLTPFDAYKGKDCPMETCDSTGLYFAGSTCSLTTVWKAAQCGIAAVEKNATDIDNAVSSTLWAEDGDLAGVPDIRLYKHTEEGVSGSAGVEEVVGSGSIGDYTIETDVLFTINQDAPLPCTTESCPADPFFVVPCVQFHNLDEESFNPWCLPSRGGFVDLWLQSEISGESMTASSSAASTTTLSTNASTSISGDTVILVVLFILLAAAVGTLIAVHVNRKKRDEEKNAAASPTVYASATTTRSKRKTNGITSPQTSPCNSLNESRRRRSIQLATFI…
IUM83_03064-RA	N	N	N	N	N	PHPL_13925;PHSO_17458;PHSO_24037	1.0	22	-	-	664	MALLQCWPLVAISLLLSSGSSAAMLRAVALYNDTECLAAPFSMQVIASTPSCSEQSCSSIAFGDRTYYYNTTCVDDSVSVHALAATAFAGTKHIVMDQFSHDNCSDDSNAQTHVLQASNRCVPYAISSISQAGNASAVALVLDDGSVNIEFFNAAHCSKTPDSTVTTNRTQVAAHECYLSSKFYISTDVVSTVSASISSSNSDAVSTSSSGTSVTGESVVDGGDQRFSAATLIGSLSVAAVLILSVVVFVVWKWRSTKRKLLLARSTEPNDSIAMLEPEDMVYLSKPVSGRTILPLSSSTCSTFREQTTTRSFNPVLSSFGSSYQRSGRTFVPGSSSSSSYHRSGRTFIPGSSSSSTFQGTTANYPWEDDFVVAARIPRDKVVVVQLLSRGGFGVVYSG…
IUM83_07838-RA	N	N	N	N	N	PHPL_13925;PHSO_17458;PHSO_24037	0.975	19	-	-	548	MARSRWMRLLAAHALYTVGSIVQSSSSISTATTVTTAETLAQEWFTDNFDDNETQLAVGVNSALNNLSSSDVMCYGVPSVQRRTEEATPNGGCPDIFTAVNASCSCLSSGYSDVDAWEFHVTLRTDEGSDSYPTALTSADVLAIDSIRTLLVPSSLTTLRIIGEGTYPQTITFVPQDEDLPGSTLPIATVKDGSIAITTVSLENIDMSSITQTASTFYPSTTLNITLRNCNMIKFGFNFFDGLDNVQYLNLTNNSISTFPTVVFNVDNLQELRVAIKKIRPDRSASTAEIEQFLKEIIMMAVLYHPRIVEFVGVAWDNLRHLSAVTEFMDNGDLRDVLHGYKLKGERLSWESHKATIALHIAEALSYLHTLKPKIIHRDLKSKNVLLNMYLEAKLSDFG…
IUM83_02433-RA	N	N	N	N	N	PHPL_13925;PHSO_17458;PHSO_24037	0.988	26	-	-	1379	MPSQWLPSITYLLLFAASFVYTEVHATNTYPIVLVHGFTGWGRNELLGFKYWGGLQGDFQEELEAMGFTVYTAVVGPFSSNWDRACELYAQIKGGQVDYGENHSTKYGHLRYGRNFTGLYPQWGEVNSDGSVNKVHLIGHSMGGQTSRMLTQMLQKGTTGAPVEENSSSHPLFEGGRSWVHSITTISTPNQGTLLANGISTFGDAAIDLLVGLFAAVGIAGDETTLFYDAKMDQWGVTPKANDETLSAYLKRVLASNIFDSDLKDICLWSLSTSGAAEENTWVTTLEDVYYYSYATMDTHSTRDLLLRKISLPNFLTMFLPLDVFSVFLGSRYGPKNGFSTDWQPNDGLVNTISMAYDSTGKTVPYSGSSQIGTWNTMAQLSNMDHTSVMGITLLTQDG…
IUM83_03049-RA	N	N	N	N	N	PHPL_13925;PHSO_17458;PHSO_24037	0.999	16	-	-	593	MRRLALLSLASATARLQLVSPANETTSYMMQTTTIYTDESCSGPAVNVLVIENDNCSAVACSPRAFGNNTDYYKATTCYSADSYSYDPMEDLFAGQAFVEGQAYSNTNCTDDAYLYRQGLVVGSCEPFTTRNNHSVSVTLGSDGSAAMILYDNTECTNPPITTYALGNETLAEHLCYEGISNTGLVQYIARYYIHEDYDSSGSSGSSDTVTKETADSGGSSHTAAIVGGVIAGVVVVALVVAVAIIRRKQKNRKRLQMDETLAVMEARFTGPGTPYQRSSKFEHNSSSRTTMQAHTSDRAWDDDTIVAARIPRDKVVIGALVSRGAFGEVYKGTYNGQSVAVKMLLPDTRRSIPHVNAFITEVKMAAVMDHPHIAKFIGVAWDSLTDLCSLTEFMDGGD…
IUM83_08245-RA	N	N	N	N	N	PHPL_13925;PHSO_17458;PHSO_24037	1.0	19	-	-	596	MQALCWVSLAVAALGRTRAVTMEAVEVFSGDNCAGSPDVLAMYNESANCAEDACSDISFGNDTYYISRTCNVSDRFAHTKAVFGEFTYVMMETYDNQSCASFGEADVFLASGSCEISSGLGDQSVITSLYSNGSAVVALYPNDACGGEPSLYFELDKAALSTGSCQQGLYKFYSSAAESSSSLSSSGADGSSSSLAAASPQSSGSSSSAAANTVSSGSSGSGISTGAVVGIAAAALVLVVVVALYIARRFRKKCGAQQEEEDGFSSFQSPSGGPKKGSSTAPGTTNSLGDDGSGSVKPASLVGLWDDEVIATARVPREKVIIQRSISRGGGGEVYVGLFNQQQVAIKMLLPELRKSVKHVNAFLAEVKLMATLEHPRIVQFVGVAWDSLTDLCVVSEFM…
IUM83_06148-RA	N	N	N	N	N	PHPL_13925;PHSO_17458;PHSO_24037	1.0	19	-	-	661	MQWRILPALLAAVAGLAPAQTVTFRSLQAETSSSSAASASSSFVFNGSNSDIARQLYIRHQAGDSRDRVSLSAVPAAVSSRLDPLNINFDDLPGLVQRAVLWDTGFAVAPGNVPVQIWPMGNRSMADIAVQKYEVSNVQCTFTNCSQPDGVTAYYSHTCTGYQMQNTSHCVADAFEDNAASTYLGNMWASGGDPDVVPEIELRDHTWSENISAFGGVTYFSVYVVHTVSSSKEVAWGACPDDGDYGAVSIPCTRRDQFTDAYMAENTTTPTGTAWVTTWLQEEFAQNDDGFNMVLLVPIILGALAVIGGLGWFCWKRRARQSAQKSTSAACELEVDQYVAMGTPDLHPTMMSSHPTTQGSTVSSQYESAGSNKTLKILLGSEQLQGKRIPFDSIAFERA…
IUM83_04658-RA	N	N	N	N	N	PHPL_13925;PHSO_17458;PHSO_24037	0.964	15	-	-	388	MGLVAFLTCGACASSRKRGHESFPETITIPTPAAQPHNAALAHHQPYDIHGGTPAQRNTHGEGRSSSGREGRRDRRPSNPQPRASSAQQRPRGSSRPQQYQPQHPEQRPRPQHQQQQHHQQQQLQRPTHMRHDRPVVRNIEPVAPEKVRPSAGSSGSGANNRDSEITDRSREVANKVLEQFQADPTLGRSRIPYSSLYFTRVLSKGAFGEVWLAQLENRQVAVKRILNEKKNDEKEIECFGAEIKLMASFSHPKIVEFVGVSWSSMQDVCAVTEYMAKGDLYGFLKRRQGQLNWRDHKIFLAEDVADALGYLHGLSPKVIHRDLKSKNILLDDAFRAKLSDFGISRERSVEDTMTAGVGTIYWTAPEVLMGKKYTEKADIFSFGIVMV
IUM83_02992-RA	N	N	N	N	N	PHPL_13925;PHSO_17458;PHSO_24037	0.999	22	-	-	593	MRSPTQLQIALFLALFASPLDARTVAFTSYFEDDSCSGTPQFIYEEDVSSCEFSDCTTLSIDDAANSSRVDCYGNDRAETASLFAGADAPYVLLEQYTPANTCDTFASGLAFYADGLCRALPNVTTYAAAIAVVHQNLSVELQLFSDTSCTESVSDMTVASTDVQWTCFVGYSSSYGLVYYTTASSTYSSTGSDANASTSGSDFVIVTAGLGGSGGGSTTSSGSAIPSSQSSASSSSVSGGVIAAIVVGCVVVVLLVAGVWWRKRARKVSRKSSNAADLLAHDSQGRTASTQKGIDTSSDQNLDSGLWNDEVIVAARIPREKVIQQERISRGGYGEVYVGTFNGQRIAIKMLLPETRKRIQSVNDFLAEVKLMASLEHPRIVEFIGVAWDSLTDLCVVS…
IUM83_12928-RA	N	N	N	N	N	PHPL_13925;PHSO_17458;PHSO_24037	0.998	21	-	-	524	MVSVHLLTLALLWIVGIVVHATDDVATQLYESSYFTAPTPPSRLNAALTDLVGTVANFTTFSGNLQRAMLWSAGWVQVASESTAASSAASNSTAEYVQVYVLCGRSMSDILLTSQAFDDSTQCDLKTCKTNVISYTSSTCSPSFVATKARCALTSDMNATIQQNSGPMWSLDGQIDADSFDPHLFQYDDSASEANTTLYMLAQKTSWSMSDDTCPNSAMFIAPCTAVDAESVADDTQERTWCEPDIELSVKIWLAGGTLGATSSSGLSTPAIVGITATCIVFVLLVMLLGFIIARRQRSTANQGQTGLWDDDVVTANRIPREKVRVLKIISHGAFGEVYAGIYNDEEVAVKMLLPSTRRDIKLVNEFLAEAKLTATMEHPRIVAFIGIAWDSLSDLCVV…
IUM83_14867-RA	N	N	N	N	N	PHPL_13925;PHSO_17458;PHSO_24037	1.0	22	-	-	643	MSRAWSFSALLAVALRAGAAGAAECTALTENVLTSSGCPSDCNSYPCVLYSPSQESCVEMGASGPCYSDSTFTLPGTSTECNVTYQCLDSLLWDGGQWLLALDANKETSTKTMAYVTEITELTYSTSTLSVQLQGSPSESIDKSVIKDISLDQTFFDTPTAATSMFLISINLRNTISSVSMATNYQTLYVTNGNLNAVPDQFSNFTAITKLDLSMNYISALPENSSDVWTGLGTVTDLNLAANSLTDFPAVLDKLQTLNLSGNAYTTIPDNIYTMAGSGALKYLYMSSCNLTNLHVSNSQLSLLQNLAGFDADVTITDCGTGYTATTLSNANVEVCTVSTSSSSDSGGSSHTLAIVLGVCCGVLVLAIIAFVWYRKKNGGQFTTKNGSTIFGTDIGSSL…
IUM83_16798-RA	N	N	N	N	N	PHPL_13925;PHSO_17458;PHSO_24037	0.999	29	-	-	658	MQDGRNARRVMATAALAAALLAASTQASAIRVKVHHVQLRGGAATPRKQAAETTETTETSIDWTDQGLTSWSEVEGNLTSTVETLDVSFNAMGAVVFTETFGELQTLVCSNASLTQLDVSMTYLEAVNASHNLFSSFDEVVLATTVKSLDLSWNQLSDWMNFKMPRDLEILNLSHNAIGDLSGSNLSSSTNLALIDLSSNNLTSVVGVIFPSNLTTLDLSNNSIETFEVRESDLALLSSLTSFKMDDLEQSDCPTSGATTETIGNVQICVVSDTVFQTAYFRTKSAWQANKSVVYLSVIVSALISLWFVALLVAHTIERHRLRRQHVDKNSDEMQRDTVEISSSLTASRHWSLSKEVELPNDVRFDKDFASFRIDPSDVMQVRTLAHGSFAMISLVYLG…
IUM83_10900-RA	N	N	N	N	N	PHPL_13925;PHSO_24037	0.98	26	-	-	677	MAPPSAWLAAWRGVHWGCLGAGAAAALFLLLHSATFHRLKRRMADLLLIGIALADLSFVALSALQQTQRSSYVARFRRQDEHEQARYSTGDFALALGARFGFFLSLYWIANLSLLVRLGNLEALHVRRSLLLSVLVSLVYGCMHAVLPTLDAADAGAAYTVTAVLLLVMQATPLLLIVANLRAVRRSRLNSSTQGRNVIRRLTGYCVCAAVLTMPYALVLVCSQGLVGVGAVAETLNYLLPVANALLFGTSLSCCCCCATAAEATLPKQEDKVPLDDTPSSSIDISAGALTDGSATPGSTGYTGVPTAGGGVLGMRDGLLAGGPIAEMVTEGPAVKIGEGSSAEVYKAQWLGITVALKCLRFHAGSSSEAELYMTHLAELRTEFLDEAVLAAQLRHPNI…
IUM83_02286-RA	N	N	N	N	N	PHPS_00243;PHSO_10543	0.923	25	-	-	586	MLARRGGRACALRVASALLPRSSTASSSVSLRAASSLAAWNRPGSSSRLTTFTLGGSASAFGVRFASQSLVNPHYEEEEAAATESDAEEPKQRRERPPPRDTSAVPLERLEDEYLTRLTEAMELSDGSAAWRTALDIFHEIRHAEGRGLSLGVASFLVEVLGARRRVQDCMRVLAYAREQGVRPRIQSYSSAIGCCYKEDEFAHALRVFEVMRNDGYIPQSVTYSHALSSALKAGQHELVLEIFDDMIRNRLDLNIIIYNNILNSCARAIRQRRLEMTQATYHSLAICAGKTGKWELALDAMSTMHKEGFEPTATIYNSVFSACAKGKQWDTVVDVYEAMPDELRESLRGVYLGAVIMAHAKSESEELRLRGLEIFDKYKARRSKDEQPNFFAYNAALI…
IUM83_02522-RA	N	N	N	N	N	PHPS_04772	1.0	20	-	-	352	MYSVALLLAVSSALSARTLATDYAGGWLNESVSSGQCVDICSAPSATCLTKDPACLAKQKVPGDFDYLVLEQLFVPQFCRDLLVGVDGTISHQNVNPYPNGTVCVPERAASKLTIHGLWPNYDDGYVSCCNPSDTVENDPYDAAKFAENQATLLAEMGDKWIDASQSSTYDTLCEIYDHEFQKHGLCYAAQGADLEAAAVTYFQATLNTADRLSAATEQINAWATLNTPQTTLAEIQALYDHQVMVFCSAVDGENQLSVIRTCYEKPADIGNEGPTTQIDCANATATSTFSVCSGDEPITLLPYVAPGSSSSSSASATSPTSASASASSASEPTTSAPTSEPTVGPIDNACV
IUM83_16097-RA	N	N	N	N	N	PHPS_04772	1.0	24	-	-	315	MFTTFTTALLASTLLAADFQASSAAATNYAGGWLASDPTNQCVDICSAPAKTCLTSAADCLAKTETPGDFDYLVLEQLFVPQFCRDLLKGVDSTISHQNIDVYPNGTACVPSVVKSELTIHGLWPNYNDGYVSCCNPNSSVTNQPYNAHDFAAAQSTLVATMGEKWVDATQATTYDSLCEIYNHEFQKHGLCYAADGDDYISAAVSYFTATLNTADRISTATEQINNWAAQSTPQTTLAEIEALYDHSVMVLCSAVDGTNQLSAIRTCYQKPSNITSEGPTTQIDCAAATATSTFSVCSSDSPITLTAYTAPTSA
IUM83_11729-RB	N	N	N	N	N	PHPS_04772	1.0	20	-	-	325	MMPAALLLLVLGLALERARAVDYPGGWLPDSQQCVDICAQAPPGPICPTRDPACLAKKQQPGDYDFLLLEQLFVPQFCRDLLAGVDLTISHRNVNKYPRGIVCEPSKAASKLSIHGLWPNYNAGFSACCNVSDAIRNQPFDALGFAAESPELLREMDDVWIDPTQPSSFHTLCELYNHEFQKHGLCYAADGGGNFDSSAREYFRATMRAAAVNNEATAAINRWASASPPKTTLAAITALYTTRVQVLCSAVAPLDGRNGGGAGNSLAAIHVCFSKPSNSSGDMTPIDCKEAVSTAVFVPCSPGVPITLAKYIPPLPRSPVAVYEM
IUM83_11729-RA	N	N	N	N	N	PHPS_04772	1.0	20	-	-	262	MMPAALLLLVLGLALERARAVDYPGGWLPDSQQCVDICAQAPPGPICPTRDPACLAKKQQPGDYDFLLLEQLFVPQFCRDLLAGVDLTISHRNVNKYPRGIVCEPSKAASKLSIHGLWPNYNAGFSACCNVSDAIRNQPFDALGFAAESPELLREMDDVWIDPTQPSSFHTLCELYNHEFQKHGLCYAADGGGNFDSSAREYFRATMRAAAVNNEATAAINRWASASPPKTTLAAITALYTTRVQVLCSAQAVQFIGGHDSY
IUM83_16100-RA	N	N	N	N	N	PHPS_04772	0.999	16	-	-	380	MFTSFATALLASTLLAADFQATSGTATNYAGGWSSTNSTSECVDICSAPAKTCLTSAADCLAKTETPGDFDYLVLEQLFVPQFCRDLLRGYDETISHQNVDVYPNGTACVASRVKSELTIHGLWPNYNDGYVSCCNPNSTVTNQPYDAAEFALLESDLLATMGEKWVDATQESTYDTLCEIYDHEFQKHGLCYHADGDDFISAAVTYFTATLNTADRISTATEQINKWAAQSTPQTTLAEIEALYDHDVIVLCSSVDGNNSLSSIRTCYEKPSNISSEGPTTQTDCATITASAPFEYCSGEYPIQLTAYTAPDSSASSAATSPAATTAAPATVPSISAPIQPHAPRSQPFCQLFGQQSFCGLLWFCEWSGSDNHCNGRHY
IUM83_02841-RA	N	N	N	N	N	PHPS_11486;PHSO_19401	1.0	24	-	-	137	MSGGYLLLLVAAIFVAWGDGFANAQLVNHLEVKTNLVDNVDAHRGLQDNKKITKAEIKATLKERMADPDVRLAAGELRSMLRKNPELAQAFKKNQVVEDRGFNLQNPAVVKELKFVGGIAVFAIGTYLLARIIGQHT
IUM83_03837-RA	N	N	N	N	N	PHPS_13336	0.964	27	-	-	397	MAPRPLRRASLRPVLLLLLAFVLAPLAVYHVATFDFQRVASFERRFHLRPAASSSSSSSSVPACLAVAGAELLRADADALRLLQARCRAPETVAAAKSTRKLRLVHFVHVARDAAHGAREQFSYLQLAALQSARRALRPDVMLLHYVDATPRGVWYTQCQRHLGLHQVLPPAASLDGALAGAKLRRVTELLLMLRALRKHGGVAFADFNTFLLRAVAVDVQAPLVVAGTSSSSTGAFSLGLRVMQAPPAHPFVAFLEQEVHAMVERNDPKLHRLPLEEVVGQLVLDKFKQERGAARNSTGVMDGVVVATPDLFGLDVLHDLLTKKLGPSLAGKFRGVAGFHVDRDGESDAADFREIERMQRELTLADEWQSLDTLLGAVVRLAVTANTTAELEPLFE
IUM83_06934-RB	N	N	N	N	N	PHPS_14024;PHSO_13120	0.901	22	-	-	859	MAAALSGTNLVPLCTSAEGADGRGLRLHSAGVDVLNGAKLAARKIALVGVLQAPKDAVDPEPERGLFLSANAVSVAEQDASMLLLVLRGVSLADEPFWGSLLLLLSSHVVVSSVGPISSNNFEAALPFLADFARLQVAEGPADPDRNAALLRELAPRLTWGAVDLKIKDMNGCDSAASYLEQQLAAGSTDAQLLLSALVPVRDAVVLKTSSFQTPDEPHSSPKLLTHVADRLECKSFFGRYLSGALLVRLIRSLTHAMAVPDGPPVVLQRVVTNVFAAHWQELVQRAFKAYCDLLHARLAVYERAPITAEYLVDVTERKLKANQAQDNQHSAVVNAGQGNFSVFDEFGNLKKQQASEDGAENGMVTATTPAPLNTGLFSFLKNRAGRALSKQLSRFPTN…
IUM83_06934-RA	N	N	N	N	N	PHPS_14024;PHSO_13120	0.901	22	-	-	463	MAAALSGTNLVPLCTSAEGADGRGLRLHSAGVDVLNGAKLAARKIALVGVLQAPKDAVDPEPERGLFLSANAVSVAEQDASMLLLVLRGVSLADEPFWGSLLLLLSSHVVVSSVGPISSNNFEAALPFLADFARLQVAEGPADPDRNAALLRELAPRLTWGAVDLKIKDMNGCDSAASYLEQQLAAGSTDAQLLLSALVPVRDAVVLKTSSFQTPDEPHSSPKLLTHVADRLECKSFFGRYLSGALLVRLIRSLTHAMAVPDGPPVVLQRVVTNVFAAHWQELVQRAFKAYCDLLHARLAVYERAPITAEYLVDVTERKLKANQAQDNQHSAVVNAGQGNFSVFDEFGNLKKQQASEDGAENGMVTATTPAPLNTGLFSFLKNRAGRALSKQLSRFPTN…
IUM83_12065-RA	Y	N	N	N	N	PHRA_00494	0.91	19	-	-	1213	MTFLASLQASAVSTTKATSATVQDPSTTFFRSLPKSFENVVLNLEMSNAELRTQDVIKVLTNEHIKREGEKTAQVKIEDAVRAFNADRESRHCTYCGKSGHVMEKCWTKQKEENRGVRRGRSGRGANNVQWRDDSDDDCVAFAVSMECGVSRTNKFQGSWAIDSGATHHICNDKTKFVDIKVCDEGELTVANGNTAKIMGVGTVMQRVTLANGKECDIRIQDALYVPSMNKNLLSVPQINRSGLFKVVFDGAEMHIAQKKSKKIVASADLIDGLYWLRVPSCAANSVSKASVNAVDLHARLGHAPNDVLRKMVSSGMVTGAKMPTSSKKSSQCRGCQQGKMVQKPFPSNPNKRKYKPFEFLHFDICGPMEEESLGGSRYLLLITDEASGCMSGFCLRAR…
IUM83_01744-RA	N	N	N	N	N	PHRA_05234	0.942	19	-	-	390	MAVFHLYSALNLLWILCNSACINFLQFCLWCLVRPFDKPLYRRLMGSVAQALWVDVTSTSFPQTKLSVSGELPADPARPAILIANHQVDADWWYIWQAARRQRAAGNVKIVLKDQLKYLPIIGWGMRLFQFLFLRRRIDEDAAHIQRYMGGLIADDFPFWLVLFPEGTTIHSEYVAKSQAFAAREGRPKFERVLLPRTTGMQIILDAVADAKPDIYDLTLAFPSYSGEVPTFDMGYGRKVDTEVPSMKSLLADKAPAGRVAMHSRKFRYEDAAADLQGFLDARWKEKEERLNYFIEHQKFPGDEAVVEMELSTSVGAVFRLWLGITLSCIVLPVVMMLFFPLYFLWVVYCFVYSVYDRTTNFWWPYIFNLFLERAAKTHDHFKRQQAKYL
IUM83_16939-RB	N	N	N	N	N	PHRA_05234;PHRA_12709	0.999	20	-	-	728	MLSRWTSVALAAASSAVAMASTTTYGTKSGVRPWVDVDTPSKAQTHKSSRGETWTLVMSDEFNVEGRSFDAGEDHLWTAIDKPDGVNAALEIYYPNMTGTACDDDDNCYFYIESDIHETNLTVWNEYISPPGYEDVTFYYRSAMVQGWNKFCFQGGLVTVRAQLPGAVSNASGNPDVETGSTSVRAANIDYYPTWPGIWLMGNLGRAIFSGSTARMWPFSYNECNDTIFDSQNQRISACDDNPGSGMNANQGRGAPEIDILEGGGTAISSSIQVGPGMPDDFRTIADNSSAYCMYSYDCTTEGANNQDVPTKYYWNLRGHKSWYQGLRYAANNLCDVEKDDVQSFATINASVTKGITENACTMALCPASYDVNADLDFKDNSTVHWGVNTNGTCFPKQN…
IUM83_16939-RA	N	N	N	N	N	PHRA_05234;PHRA_12709	0.999	20	-	-	663	MLSRWTSVALAAASSAVAMASTTTYGTKSGVRPWVDVDTPSKAQTHKSSRGETWTLVMSDEFNVEGRSFDAGEDHLWTAIDKPDGVNAALEIYYPNMTGTACDDDDNCYFYIESDIHETNLTVWNEYISPPGYEDVTFYYRSAMVQGWNKFCFQGGLVTVRAQLPGAVSNASGNPDVETGSTSVRAANIDYYPTWPGIWLMGNLGRAIFSGSTARMWPFSYNECNDTIFDSQNQRISACDDNPGSGMNANQGRGAPEIDILEGGGTAISSSIQVGPGMPDDFRTIADNSSAYCMYSYDCTTEGANNQDVPTKYYWNLRGHKSWYQGLRYAANNLCDVEKDDVQSFATINASVTKGITENACTMALCPASYDVNADLDFKDNSTVHWGVNTNGTCFPKQN…
IUM83_10890-RB	N	N	N	N	N	PHRA_08249	0.996	24	-	-	169	MPRLSCFVLMATSAIATSFVPTAAFQSGSGGRVMWENNCDFYGNDYRSMKAIPDVCGDVCASDATCTHWAWNNYNGGTCWFKKGSYKSKTNKWGTNCGYVVSRNSQSQNQGQAINSGLNPNEMGEMLGRINAYRSQNGLPGLSIDNRWAFTQFDADPGAMLAAFRTIVT
IUM83_06119-RA	N	N	N	N	N	PHRA_09437	0.992	26	-	-	890	MVYTPRSYLIPAAVALVALQMQQAAATSLFYDPYTSADTTDEISSKFPARGADVSDKDCAITVEVDPTLPDIATISTVTVTYTDLLANTSTAPTESVSTKVGTVIYSVDTPAASANQDAYTITTTTSTSTSSSTTSTTQTSTTSSGNGTKTSTKTGTTVSQTSTSTSTTTSTTTGKKGVEATTTAPATTAPATTSSSVGGSSEEEATSSSNGGSSYTQTTSSSVGGSSSEETTATVSPIKSGATSAPTTTASSSVGSSSYEDTTSTASPTKTGVTSAPETTASSVDASSDEDITATVSPSKTGVTTATVSPSKTATTSAPDSTETSVAGSSYEDATPATTTASATKTGVITSTSAPATKSTDVEGTSATAPKDCATGWEDQSSRKLRHSPMSGRRLQEK…
IUM83_00469-RA	N	N	N	N	N	PHRA_12709	1.0	29	-	-	2515	MARARSPCAARPLLLLAALLALLAARCEALLPITEALQRARQNLTAFQRQWIDPDTDPKFYNVSVPNGPHNFGGNLNETIEYTLIFSDEFNSSKRTFEAGFDSKWTAVNIRDTTNMGQHYFLPQAVQIDKGNLIITTSKPKERYRGTKYVSGSVQTWNKFCYTGGFVEVKAILPGKWGIPGTWPAIWLMGNLGRAPFLGSLEDTWPWSFDVCAPYVEKGEKVKQKINACGNLTDKHDKDSYPEKYGMNPFQGRGASEIDVIEAQIRARDEPAYISTSLQIRPSVYDNMRPSPDTLPGPGQWYQGLKYGEYTNINKAYYGDLGLDSISALTQLESNAFKSYHLYRLDWSPGPEGYIRWWLDNNFLFEIPGEALNRWMGGVPPRQIPVEPSYLILSTAVSE…
IUM83_06723-RA	N	N	N	N	N	PHSO_03436	0.995	54	-	-	1474	MPTPPVAPSAAASAAAAADAASAADDGLVFLPQASPALELLCVALYLSLALVAACRALSQSLRASSFPRSSFQRLLVAFALARGASFVARGVARNLLNRAALCLFFSLVLLQTLLWLDVANAKVSRRSRRLWVAFVVANGAFYAAVLGLSLLHEAELAEARHARARLERSALWTGVLPVLLVAAGSLASSLGLLYSTWQMRQRVARLLRPSGDGLRRRLDERVERKLTRALRFTALVMGACAALFLLRTVIYIQRPFSHQGCGDIRSADVCVVVGYALPELVPCALFLVLMWEVEPTLEIPSRRSLSYTSEATPLLDHRDVRPRPLLVAAKKFMDAGIGAAVTQSNSPPGMPGGYLTLGRRPSPLSLGLGNGVLDRAKRRLELVVRQHLGGGHREQQPS…
IUM83_09162-RA	N	N	N	N	N	PHSO_03436	1.0	25	-	-	1521	MPPGAIGRLRAAVLAAVALLGAADAAMEVFPSSLAYKCENNRCLYSTDTTGTLFTDPVDCVKQCRTSDLQSVDEGSDLTDVASIDVGSSLNGTCANCSLVASSTYNFPQMLETFDLTAASVAATSCNFSCEITLDTPTLWVLEGQASDCWAGTADTAVECSRDGNATIMTLDADALAVLMAVHNSYDFVVDNVTTRLGPGTFSEDTTLSMKFEGAGCLASSTDAVQAFEVDLSSSSYRLVGMFTNTVMEAEDSTIMSSTSVTLSVTSGAVLSAGAFFLLRVASDKEDEFGTLITNVSTASMVLPDSESSSAVDLQLFVGASNISFTIPDTFTGSIQNGDTINISFQSFQNPANSSVAIDKVYLSAYQGLASAVDNSPIAFYDLDDARRSLKAAPLDIIT…
IUM83_17214-RA	N	N	N	N	N	PHSO_03436	1.0	24	-	-	1848	MRRRRPQQLLLAALAALLADRIQAQSASASTASSVTADTTEADDCSACCVSSSSSSSVLAGGDPDLSLLCCQEQQPRNLFGTVHGECSGLPCCEYSGRKAQNHQAWYPCVAFPTCQNDTNKQAFCNGQDLWYYTEGYDWSCTDECCYGLVLDSNVWRGYENNYPGQTNGTFGVTITPTDFIDVFYPDGMDGETYTVHQIMLANPPGYNFTEGCSCYLERVANSTTNANRESTTCEVSAFLGGNRTYLTVDITENYQSNETFVFYFDGVMTPSGMNDSASTSNVTYTTMSNLTPVYFIFNDSENTAFDTYVRITELTSASLSSGSFLPENIYPGNSGNASLTFYTDANIPEGSSIKMTFGSKWGFSADAVWSWEVYPLVTTSEDDYFALAAATSTDTAGD…
IUM83_15168-RA	N	N	N	N	N	PHSO_03436	0.999	28	-	-	1866	MRRRLLRGGGRLMHVAALLLLLLASAAALPAREEAEALDPVPAVAALERHVIELEFEHMTKVARGDVADDGRTPVIQQDSQQLEFPPHVFDGQTGSGSAECSGSAEDAQTVEQDCSQASVSGAASASGATENGGVVVDDTLGSNGLEAAVGSAGVAQGSAGVGVAVGSGSTGQGVSVGSGGLDATVGSGCVGGSVGSGSVEVEAYVGSGGLDATVGSGCVGGSVGSGSAEMEAYVGSGGLDATVGSHGLDVSVGSHDLDASVGSGGVDATVGSGEIDATVGSRGIHLDATVGSDDIDATFGSRGIHVKTSSRNIDATVGRGGVHLGGASSSNIDASVGSHSIHMDVDTLVGSHGVEVATTTHSPGVNAHVDPITTQIPTSSSDGFDGVQVAVGSADDST…
IUM83_12471-RA	Y	N	N	N	N	PHSO_05041	1.0	23	-	-	80	MAASSGLKFVALLTLLLLGMSNGSSDPSRHLRVEQPVTRQLQGKMGWWAVIKTNLVYQPIGSKLYQKLRQIQERVLGKDV
IUM83_02046-RA	N	N	N	N	N	PHSO_08700	1.0	19	-	-	246	MNLRAFLLAAVVSLATASAGNGISRINHDQVQPIAQPTPVTDAQKLAVKYKPQLRISYGCHPYPAVQANGSVSGGLEWSGSPDGDCEGSRLGSQVYARSDWFKNKWATMFTWYFPKGRQGVSGHRHFWEYAIIWTDSPSPDNSTFLGISMSAGVGYGKQTPVLLKYMDGTSVKLESHYSVLGNKAALELTKDSGEFQDLITWGQLPVPARDALNGDAFDVRYFFSKFEMPLKDSVFMSVLNKAYPW
IUM83_08685-RA	N	N	N	N	N	PHSO_08700	1.0	17	-	-	331	MKLLVFLSAALLAVAQAQSVLQSQDASQAQEIVQNQDASEEQQQEHIATPKPTVKYLDIGKALATKYPRPTRNVTIKPTRPDPRQTEPPTPSPTLPPTPAPTPAPTPPPAPWVTKTIGHDEVKPFPQPEPVTISEKAAVKFKPQIRIGSGCVPYPVVNDVGETSGGLQISGSPKGGCRGSGHGSQVYGRAGWFNDVWAIMFCWYFPKDSPSSRMGHRHDWEHVVVWINNPDVAEPKILGISASAHSGYKKYAPPPADNLDGNSVKVNYEHAWPINHALDTTDKAGTFQDLIMWEQMTEDARSALNSVRFGKANTPMNDGNFRPKLEKAWPF
IUM83_09987-RA	N	N	N	N	N	PHSO_08700	0.989	19	-	-	235	MNLRAIVATTASALAYASGAVIDHDAVVPFAQPTPTTTLQTLAVKFKPQIYIANGCHPYPAVDEDGNTSGGLKPTGSESSGCTGSSLGSQIYGRAVEYEGVYAFMYSWYMPKDETLPGLGHRHDWENCVVWLNSLDDPSIVALSASYHSTYLYYYPPDSDYLDGNSAKIEYSTSWVILDHSLSATSTAGETQDLIMWDQLTDAARTALEDTDFGDANVPFKDANFESKLANAYYA
IUM83_02730-RA	N	N	N	N	N	PHSO_08700	1.0	19	-	-	328	MKSCFILCAALVAFALVHAQNQTRSKVQYIDFSSLKQFTAEPTAQLEPTTQLDPTNETEAPTPPPTPVPTTPTPTPEPTPEPTPPPTLAPTPEPTPPPTPAPTPDPGPWTPVWIPHDKVQPFAQPEPVTISERAGVKFKPQIHISNGCHPYPAVNEAGETGSGLKPTGSHNSKCKRSGWNSQVYGRSTWYRGVWAIMYVWYFPKDSPSPFFGHRHDWEQVIVWIDNPDVPEPKILAVTPSAHADFTKQVPPKADNVDGTSVKVNYESHWPKNHELGSTSKGGEFQDLIMWSQLSENARRALNSVSWGKANIPINDWAFQRQIEKAWPF
IUM83_02068-RA	N	N	N	N	N	PHSO_08700	0.995	19	-	-	249	MHIRAYLVAAVGCLAAVQAKINWINHDQVKPFAQLAPTKVSEKAAIKFKPQLHISYGCHPYPAVQADGSVSDGLKWGGKADGECKGSGWGSQVYSRSAWYKGKWAIMYAWYFPKGWEKRYKYNYSHRHLWLYLVLWIDNPEAENPAILGVWVRTAGGNERRTPPDAKFIDGSSLKLDYYKSSWHGKTGLQLTENKGEFQDLITWEQMTEEARKALSEADFDGHWRERKDLDVPFIDSEFTENLKKAWVF
IUM83_12816-RA	N	N	N	N	N	PHSO_08700	1.0	22	-	-	252	MNLRLLLISAVAVAAVFSSVEAIVINHDKVQPFAQPIPVTLTERVAIKYKPSLQIVEGCHPYPAVNAAGDTSGGLKATGKNNGDCTGSPLGSQVYGRSGWYKDMWAIMYAWYFPKEKGYYASKGYRHKWTAAVVWLDNPAFEKPKILAVSTIGDSGVYEIKKNGTPKCYRRYCDPPFGEYINETSPMLAYVRGPEATGIALTTVRGQGEFQDLIMWDQLTEEARSGLSNAAFAPPFIEKAFKPNLESARPFF
IUM83_09986-RA	N	N	N	N	N	PHSO_08700	0.999	19	-	-	235	MNLRAVAAAAFTALVGVDAAVIAHDAVVPFPQPTPNTTIQTVAVKFKPQIYINNGCHPYPAVDEDGNTSGGLKPTGSQSAGCKGSGYGSQIYGRAVEYEGVYAFMYSWYMPKDETLDGQGHRHDWENCVVWLNSLDDPSIVALSASYHSTYLYYYPPDSDYLDGNSAKIEYSTSWVILDHSLSATSTAGETQDLIMWDQLTDAARTALEDTDFGSANVPFKEANFATKVAKAYYA
IUM83_12088-RA	Y	N	N	N	N	PHSO_08700	0.993	21	-	-	259	MNLHSLLFITITAATLSVVIAGPIGHDKVQPFAQPEPTTISEKVAVKFKPSLQIVDGCHPYPAVNAAGETSGGLKGTGKPDGDCKGSGLGSQVYGRAVWFKDLWAIMYAWYFPKDVYYGVFSKKGYRHKWVSAVVWLDNPAVETPKILAVSTSRPKVGYRILKNAPPACGRWSCNPPFTDYINSSSAMLAYGLDVLGDGSSVTMTTTRSKGELQDLIMWEQMTDGARNALSETNFGEEAKVPFIDANFNANLEAARPFL
IUM83_14014-RA	N	N	N	N	N	PHSO_08700	1.0	20	-	-	377	MKSYLILCAAAFAAFALVHAQEATNSTTKSIDFSNLEETPAPMTVPGTKKGQPQEEEEQAPVKPPVKYIDYSSLNKFTRASAPMKKGLSQEDEPEQQQQSSMSGSQEVEVEIDTPAPTIKRTMRPDPRATEAPTLPPTPAPTPAPTPAPTPDPGPWVAKWISHDQVQPFPQPEPVTISDKAAVKFKPQMHITNGCHPYPAVNEAGETGGGLKTKGAPSANCKGSGWGSQVYGRSTWYRGVWAIMYSWYFPKDSPSTGLGHRHDWEHVIIWIDNPDIETPKILAVSPSAHSGYSKYVPPNPDTIDGTSVKVNYESHWPINHATDMTSKGGDFQDLIMWSQLSENACRAFNSVSWGKANTPFNDGNFEPKLGKAWPFKN
IUM83_02904-RA	N	N	N	N	N	PHSO_08700	0.986	22	-	-	260	MNLHSLLFITITAATLSVVVVADPIGHDKVQPFAQPEPTTISEKAAVKFKPSLHIKKACHPYPAVNAAGETSGGLKGSGERDGDCKESPLGSQVYGRAVWFKDLWAIMYAWYFPKVVYYGVWSKNGHRHNWASAVVWLDNPAVETPKILAVSASKPNGRYRFLKNGPQVCDRWSCTPLFTDVINGSSVMLAYEEDYDGDGNSVTLNTDRSKGEFQDLIMWEQMTDEARNALSQTNFGEKAKVPFIDVNFNASLEAARLFR
IUM83_02058-RA	N	N	N	N	N	PHSO_08700	1.0	19	-	-	249	MRFRAFLLATVGCLAAVQAKVNWINHDQVKPFAQLAPTNASEKAAIKFKPQLDISYGCHPYPAVQADGSVSAGLKWGGKADGKCKGSGWGSQVYSRSAWYEGKWAIMYAWYFPKGFEKRAKYNYSHRHLWLYLVLWIDNPEVENPAILGVWVRTAGGNERRTPPDAKFIDGSSLKLDYYKSSWHGKTGLQLTENTGEFQDLITWEQMTEEARKALSEADFDGHWRERKDTDVPFIDSEFTENLKKAWVF
IUM83_02057-RA	N	N	N	N	N	PHSO_08700	1.0	19	-	-	249	MHFRAFLLATVGCLAAVQAKVNWINHDQVKPFAQLAPTNASEKAAIKFKPQLDISYGCHPYPAVQADGSVSAGLKWGGKADGKCKGSGWGSQVYSRSAWYEGKWAIMYAWYFPKGFEKRAKYNYSHRHLWLYLVLWIDNPEAENPAILGVWVRTAGGNERRTPPDAKFIDGSSLKLDYYKSSWHGKTGLQLTENTGEFQDLITWEQMTEEARKALSEADFDGHWRERKDTDVPFIDSEFTGNLKKAWVF
IUM83_02059-RA	N	N	N	N	N	PHSO_08700	1.0	19	-	-	249	MRFRAFLLATVGCLAAVQAKVNWINHDQVKPFAQLAPTNASEKAAIKFKPQLDISYGCHPYPAVQADGSVSAGLKWGGKADGKCKGSGWGSQVYSRSAWYEGKWAIMYAWYFPKGFEKRAKYNYSHRHLWLYLVLWIDNPEAENPAILGVWVRTAGGNERRTPPDAKFIDGSSLKLDYYKSSWHGKTGLQLTENTGEFQDLITWEQMTEEARKALSEADFDGHRRERKDTDVPFIDSEFTENLKKAWVF
IUM83_19058-RA	N	N	N	N	N	PHSO_08700	0.996	22	-	-	252	MNLHLLLISAVAVAAVFSSVGAIVIDHDKVQPFAQPNPVTLTERVAIKYKPSLQILDGCHPYPAVNAAGDTSGGLKATGTASGDCTGSPLGSQVYGRSGWYKDMWAIMYAWYFPKEMGYYASKGNRHKWTAAVVWLDNPAFEKPKILAVSTIGDSGVYEIKKNGTPVCYRRYCDRPFGEYINETSPMLAYVRGPEATGIALTTVRGQGEFQDLIMWDQLTEEARSGLSNAAFAPPFIEKAFKPNLESARPFF
IUM83_01090-RA	N	N	N	N	N	PHSO_08700	0.991	21	-	-	260	MNVHSLFFITITAATLSVVVGDPIDHDKVQPFAQPEPTTISEKAAVKFKPSLQIVVGCHPYPAVNAAGETSGGLKGTGKLDGDCKGSPLGSQVYGRAVWFKDLWAIMYVWYFPKDIYDDGSWFTKGHRHKWASTVVWLDNPAVETPKILAVSTSDRNGGYRILKNAPPACGRWSCDPPFTDYINSSSAMLAYGDDYYYGGSSVTTTTVRSKGELQDLIMWEQMTGEARNALSGTDFGDKAKVPFIDANFNASLEAARPFL
IUM83_02064-RA	N	N	N	N	N	PHSO_08700	1.0	19	-	-	249	MHFRALLIAAVGCLAAVQAKVNWINHDQVKPFAQLAPTNASEKAAIKFKPQLHISYGCHPYPAVQADGSVSDGLKWGGKADGECKGSGWGSQVYSRSAWYKGKWAIMYAWYFPKGWEKRYKYNYSHRHLWLYLVLWIDNPEAENPAILGVWVRTAGGNERRTPPDAKFIDGSSLKLDYYKSSWHGKTGLQLTENKGEFQDLITWEQMTEEARKALSEADFDGHWQERKDLDVPFIDSEFTGNLKKAWVF
IUM83_15709-RA	N	N	N	N	N	PHSO_08700	0.998	19	-	-	244	MNLFPFVFAVVAAASFTSAGKIGHDKVQPFVQPAPVTTSEKAAIKFKPSLEVLKGCHPYPAVNAAGETSGGLEGTGKPDGKCKGSGLGSQVYGRAGWYKDRWAIMYAWYFPKDQGFWSWIGGGRRHNWVHVILWIDNPELNNPKMLAVSLWDLDGVVTFASGAPGLDSCIAGSTPMISYQPYDFGEPSYHTLRMITNKGEFQDLIMWEQLTEEARRALTEANIGAVPFIDTLFKRNLEAALAKL
IUM83_02071-RA	N	N	N	N	N	PHSO_08700	1.0	19	-	-	248	MNLIALLLVAVASFVAVQAERKVYTRINHDEVQPFPQPKPTTDSEKAAIKYKPQLHVSYGCQPYPAVQADGAVSSGLKGTGPANGECTGSTLGSQVYSRSDWFKDKWAIMYTWYLPKGRYNKYQHRHFWEVAVVWIDDPALKNSTMLGVSLNYNWRLETQTPVEAKYLDGSSVKLDSYFGFSFPKPKLRFTELEGQTQDLITWEQLTDEARDALTNANFDSLVIKTMGKQMPLKDDVFYARLKDAWPF
IUM83_03907-RA	N	N	N	N	N	PHSO_08700	1.0	19	-	-	249	MNFLTLILAAIAPLAAVQAFDSIDHDQVHPFAQPVPATDAEAAAVKYKPQLHITDGCHPYPAVQADGSVSGGLEWSGADDGDCKGSAWGSQVYARSAWYNNKYAIMYAWYFPKGKGRQHVHKLHSGHRHEWEFAVVWVDQPSADHSNLLGVSMSFGPSFHKEAPVQPEHVVGSSIKLDSYSTFWGAKQGLRVTTDIGTTQDLIQWEQLTDAARASLTETNFDIDEAVVPVEMPLKDDVFQLKLNSTYPF
IUM83_08821-RA	Y	N	N	N	N	PHSO_08700	0.973	21	-	-	201	MNLRQLLFTAIVATVFGSVGSVRIDHDKVQPFAQPKPVTASEKAAVKFKPSLTIVENCHPYPAVNAAGETSGGLKPTGKADGDCKGSGLGSQVYGRAAWNNGLWAIMYTWYFPKDQGSGDVGLVPRNERHKWISAVVWINNPAVENPKIIAVSTMGVNGTVRVQGGQHPPAPGRGQQQPPLQNGNDAEKKIDRQCHTAGFL
IUM83_09982-RA	N	N	N	N	N	PHSO_08700	0.976	25	-	-	244	MKLRAIAGVLVLRVVAPLVHVPVEAGIIDHDQVVPFPQSTVTSTANIAALKFKPQIYINNGCHPYPAVDAAGDTSGGLKPSGSANAGCKGSGYGSQVYGRSALHNDKWAIMYSWYFPKDNPVTGMGHRHDWEHVIVWVDNPALNNATILAMTPSTHSGYSTYAPPPAIMVDGTSVKVEYTSSKVVINHHLEGTSTVGEIQNLIMWDDMTDAARYALNTTHFGSANVPMKDGNFISKLGKAYPWK
IUM83_01079-RA	N	N	N	N	N	PHSO_08700	0.994	21	-	-	259	MNLQSLLFITITAATLSVVVADSIGHDKVQPFAQPEPTTISEKAAVKFKPSLQIVDGCHPYPAVNAAGETSGGLKGTGKLDGDCKGSPLGSQVYGRAVWFKDLWAIMYVWYFPKDMYDGFWSTKGHRHKWVSAVVWLDNPALETPKILAVSTSGPNGEYRILKNAPPACGRWSCDPPFTDYINSTSVMLAYGLDRYYDGNSITTTTERSKGELQDLIMWEQMTGEARNALSGTDFGEKAKVPFIDANFNASLEAARPFL
IUM83_02898-RA	N	N	N	N	N	PHSO_08700	0.998	21	-	-	259	MNLHSLLFITITAATLSVVAADSIGHDKVQPFAQPEPTTISEKAAVKFKPSLQIVGGCHPYPAVNAAGETSGGLKKTGERDGDCKGSPLGSQVYGRAVWFKDLWAIMYAWYFPKDVYYGVWSKNGHRHKWASAVVWLDNPAAETPKILAVSTSKPNGGYRFLKNAPPACGRWSCNPPFTDYINGSSVMLEYGLDYDDYGSSVTLSTDRRKRGFQDLIMWEQMTDEARNALSQTNFGEKAKVPFIDVNFNASLEAARLFR
IUM83_03908-RA	N	N	N	N	N	PHSO_08700	1.0	19	-	-	249	MNFLTLILAAIAPLAAVQAFDSIDHDQVHPFAQPVPATDAEAAAVKYKPQLHITDGCHPYPAVQADGSVSGGLEWSGADDGDCKGSAWGSQVYARSAWYNNKYAIMYAWYFPKGKGRQHVHKLHSGHRHEWEFAVVWVDQPSADHSNLLGVSMSFGPSFHKEAPVQPEHVVGSSIKLDSYSTFWGAKQGLRVTTDIGTTQDLIQWEQLTDAARASLTETNFDIDEAVVPVEMPLKDDVFQLKLNSTYPF
IUM83_02144-RA	N	N	N	N	N	PHSO_08700	1.0	19	-	-	249	MHFRAVLLAAVGCLAAVQAKVNWINHDQVKPFAQLAPTNASEKAAIKFKPQLHISYGCHPYPAVQADGSVSDGLKWGGKADGKCKGSGWGSQVYSRSAWYEGKWAIMYAWYFPKGFEQRAEYSYSHRHLWLYLVLWIDNPEAENPAILGVWVRTAGGNERRTPPDAKFIDGSSLKLDYYKSSWHGKTGLQLTENAGEFQDLVTWEQMTEDARKALSEADFDGHWQERKDTDVPFIDSEFTGNLKKAWVF
IUM83_09538-RA	N	N	N	N	N	PHSO_08700	0.999	22	-	-	237	MNSRIFLATLVSAIAAAADVAAVDHDQVRPFAQPKAVSVSEKAAVKFKPQIHITNGCHPYPAVNAAGETSGGLQTHGAPSAGCKGSGWGSQVYGRSTWYKGRWAIMYSWYFPKDSPSTGLGHRHDWEHVIVWIDNPATTNPKILAVTPSAHSGYSKYAPPKAGTIAGNTAKVNYESHWPVNHALDSTDEDGDTQDLIMWEQMTDAARRSLNTVNFGDANVPMNEGNFMRKIGNASPW
IUM83_12198-RA	N	N	N	N	N	PHSO_08700	1.0	19	-	-	251	MNFLLLFVAFVTLLKMAAASSIDLNKVSPIAQPTPSTSAQKTAIRFKPRLSIGAGGCVSFPAVNSAGETSSGLSEEYKGSIGCLNAPLGSQVYGRAAWYKSKFAIVYAWYFPKGFYNAYPTRRHDWASAVVWTNNPDSPSPKISGLSLSTADWQYETQAPATSGISDGTTPKLSHELQVDCGDAYLTTTDATGDFQPLIMWEQLPAAARTALNTTDFGNAKVPISDANFKKKLQDAWPFSGQTTRNSCREG
IUM83_01082-RA	N	N	N	N	N	PHSO_08700	0.986	16	-	-	292	MYSTTDSLLLVAAVLATVPSETIQFQSSCELHTMNLQSLLFITITAATLSVVVADSIGHDKVQPFAQPEPTTISEKAAVKFKPSLQIVDGCHPYPAVNAAGETSGGLKETGKLDGDCKGSPLGSQVYGRAVWFKDLWAIMYAWYFPKDMYYGFWSMKGHRHKWVSAVVWLDNPALETPKILAVSTSDPDGGYRILKNAPPACGRRSCDPPFTDYINSSSVMLAYGLDYYYDGSSVTTTTVRSKGELQDLIMWEQMTDEARNALSGTDFGEKAKVPFIDSNFNASLEAARPFL
IUM83_02056-RA	N	N	N	N	N	PHSO_08700	1.0	19	-	-	249	MRFRAFLLATVGCLAAVQAKVNWINHDQVKPFAQLAPTNASEKAAIKFKPQLDISYGCHPYPAVQADGSVSAGLKWGGKADGKCKGSGWGSQVYSRSAWYEGKWAIMYAWYFPKGFEKRAKYNYSHRHLWLYLVLWIDNPEAENPAILGVWVRTAGGNERRTPPDAKFIDGSSLKLDYYKSSWHGKTGLQLTENTGEFQDLITWEQMTEEARKALSEADFDGHWRERKDTDVPFIDSEFTGNLKKAWVF
IUM83_09906-RA	N	N	N	N	N	PHSO_08700	1.0	19	-	-	239	MKIGVVFITGFCALATVHAATIDFDMVQPFAEPKPVSISQKAAVKFKPSLLVGSGCDPYPAVNYAGDTSGGLEETASNGDCSGSPFGSQVYSRSGWFNDQWAIMYAWYFPMDSSAIKKSGVRYDWINVIVWLDNPAEKNQTILGVSTSIEGTTYNSYKPVPAKYLDGTSTKVLYFADKLGYHTVDLTAEAGGDFQDLIHWSQLTRKARAALETADFGSNTPVPFNDANFDDNLKRGWFA
IUM83_19703-RA	N	N	N	N	N	PHSO_08700	0.995	21	-	-	259	MNLHSLLFITVTAATLSVVVAGPIDHDKVQPFAQPVPTTISEKAAVKFKPSLQIVDGCHSYPAVNAAGETSGSLKGTGKLDGDCKGSGLGSQVYGRAVWFKDLWAIMYAWYFPKDVYYGVWSKKGYRHKWVSAVVWLDNTAVETPKIFAVSTSDPDGGYRILKNTPPTCGRRSCNPSFINYINSSSVMLAYGLDYYYDDSSITTTTERSKGELQDLIMWEQMTEEARNALSGTNFGEKAKVAFIDANLNRSLEAARPLL
IUM83_09927-RA	N	N	N	N	N	PHSO_08700	1.0	20	-	-	276	MKISFFAVVLATTCLAATEAQKTKDTGTPAPTPSVTMPEEQLEGVTQQQDDATPAPKKQKEATTTATASPTISYKKVKPFEEPKPSSVTEKAAIEFKPQLHVANGCHAYPVVNEAGQISTWLEKADAKGAKCKGSKLGAQVYGRSAWFGRVWAIMYAWYFPDVTPDWEHVIVWTNNPNVTDQVILAVTTSNSTGGYTSQTPPDASMVSGTSVKVSYSDNALATTTEGGHTQDLIMWHQLSDAAQEALNNDQSFAGVQVPMNDDYFLLQLGKAWPFA
IUM83_08680-RA	N	N	N	N	N	PHSO_08700	1.0	19	-	-	260	MMLGAFFATVVLAIAAIQAQDDTQQLQQQQDQQQQQQPEWQPKTIPHKDVKPFPQLDPVTISEKAALKFKPQIDIVTGCVPYPAVNGIGETSGGLQTSGSPRGGCRGSGHGSQVYGRSTWFNGVWAIMYSWYFPKDAPSSRMGHRHDWEHVVVFIDNPDVPEPKILGCSPSWHSGYNKYAPCPADVIDGTSVKVKYQHSWPLNHALDITKKAGTFQDLIMWNQMTDLARRALNDTKFGKANTPLNDWNFLGKVEKAWPFK
IUM83_18230-RA	N	N	N	N	N	PHSO_08700	1.0	20	-	-	477	MKSYLILCAAALAAFASVNAQETTNSTTKSIDFSNLEVTSAPTTVPGTKKGLPQKDEELATVKPPVKYIDYSKLKKFTRASAPTKKGLPQEDEPEQQQQQQQQQQQQQSSMSGSQDVEVEIDTLKETPAPTTVPASGKGLLQEEEEPATVKRPVKYIDYSSLKKFTRAPTPVPGTKKGLPQEDEPEQQQQQQQQQSSMSGSQEVEVEIDTPAPTVTRTIRPDPRATEAPTPDPTLPPTLAPTTAPTPAPTPDPGPWVAKWISHDQVKPFPQPEPVTISDKAAVKFKPQMHITNGCHPYPAVNEAGETGGGLKTKGAPSAGCKGSGWGSQVYGRSTWYRGMWAIMYSWYFPKDSPSTGLGHRHDWEHVIVWIDNPEVETPKILAVSPSAHSGYSKYVPPN…
IUM83_01093-RA	N	N	N	N	N	PHSO_08700	0.976	21	-	-	262	MNVHSLFFITITAATLSVVVGDSISHDKVQPFAQPEPTTISEKAAVKFKPSLQIVDGCHPYPAVNAAGETSGGLKKTGEPDGDCKGSPLGSQVYGRSVWFKDLWAIMYAWYFPKDMYSSGVLITTTKGHRHKWVSAVVWLDNPAVETPKILAVSTSDPNGGYRILKNAPPACGRRSCNPPFTDYINGSSAMLAYGEDYNYDGSSVTTTTARSKGELQDLIMWEQMTGEARNALSGTNFGDKAKVPFIDANFNASLEAARPFL
IUM83_14124-RA	N	N	N	N	N	PHSO_08700	1.0	22	-	-	252	MNLRPLLFSAAAVAAVFSLVEAIVIDHDKVQPFAQPDPVTLSEKVAIKYKPSLQTVEGCHPYPAVNAAGDTSGGLKGTGKANGECTGSPLGSQVYGRSGWHKDMWAIMYAWYFPKEIGYEASKGFRHKWSAAVVWLDNPAFEKPKILAVSTIGDSGVYEITKNGTPKCGRRWCDPPFGEYINETSPMLAYVRGPEATGIALTTERGQGEFQDLIMWDQLTEEARSGLSNADFAPPFIEKAFKPNLESARPFF
IUM83_13670-RA	N	N	N	N	N	PHSO_08700	1.0	19	-	-	253	MNLRAVLLTVVVSFASVQAQSNVIPHDEVRPFPQPDPVTDVQKATVKYKPRLKIKDGCHPYPAVQNDGAISGGLEWSGPMDGECKGSPLGSQVYARSTWVKDKYAIMYAWYFPKARAPLILPLTLRIFGHRNGWEYAIVWLDNPTPDNSTILGVSLSAAVGWSKQSPPKEKYLDGNSLKVAYYYNHLVGGTAVKYTEDAGEFQDVITWDQLPKPARDSLNNTDWDHTPFNVAHLKMPMKDGVFLDKLNSAYPF
IUM83_19672-RA	Y	N	N	N	N	PHSO_08700	0.993	21	-	-	248	MNLHSLLFITITAATLSVVIAGPIGHDKVQPFAQPEPTTISEKAAVKFKLPLVIYQGCHPYPAVNAAGETSGGLKGTGNPDGDCKGSGLGSQVYGRAVWFKDRWAIMYAWYFPKDVYYGVFSKKGYRHKWVSAIVWLDNPAVETPKILAVSTSRPKVGYRIVKDPPFTNYIHNSGVVLVYGWDVRGGGSSVSMTKTTGKGELQDLIMWEQMTDGARNALSETNFGEEAKVPFIDANFNANLEAARPFL
IUM83_02053-RA	N	N	N	N	N	PHSO_08700	0.999	19	-	-	249	MNLRAFVLGAVASLAAVNADVVMINHDTVKPFAQPEPSTESEKLAVKYKPQLHISYRCHPYPAVQADGSVSAGLKWAGWANGDCKGSGLGSQVYSHSDWYKDKWAIMYAWYFPKGRQYIRKYKSGHRHYWSYAIVWTDNPNPDNSTILGVSMSAGVGYRKASPPKSKYVVDGTTVKFDSYRSFWGSKQGVRLTTKSGDTQDLITWEQLTDKARTALSDADFDVNWSLKKVVMPLKDDAFTERLEKAYPF
IUM83_02047-RA	N	N	N	N	N	PHSO_08700	0.999	19	-	-	249	MNLRAFLLAAIVSLAAVKADVNMIDHDQVQPFAQPEPTTDAEKTAVKFKPQLRISYGCHPYPAVQANGSVNAGLKWTGWADGDCKGSALGSQVYSRSDWYKDKWAIMYAWYFPKGRQYVSQYRSGHRHYWSYAIVWTDSDKPDNSTIKGVSMSAGVGYGKATPPKSKYVVDGVTVKFESYYSFWGSKMGIQTTTKTGETQDLITWEQLTDEARTALTDADFDVDWSFRKVVMPMLDDVFTDKLEKAYPF
IUM83_09417-RA	N	N	N	N	N	PHSO_10543	0.993	25	-	-	478	MVSVVSSTMALLPLLASVVTRNAEAHTWIDCLDTDRSKLYDQSASYIFGGAGGNGFCGGYGAGYPGRGDTSIGTEYTYKMLKNVVETGTQVCQSVDPNSYSDWRKRLSVTPGQTAYFAYLPNGHIVKDKKAVGTQHGVYWTGQPGTSLTSTLDMKPEHLVDGHTMNYDDGNCGETYDYNGNPSHRAGDGKPCIGSFVIPAGTAPGIYNMVWYWTFWLDDQGAYIDQAQAKGYFGAAYSTCFQVEVTSGGAAPAPTPAPAPTPAPTPAPTPPPTPAPTPPPTPPPTPAPTPAPTPAPTPAPTPAPTPAPTPAPTPAPVPAAKTASTAHPIVGAAAPVPESPAIKPKTPAAKIDISVVGTVAPEPVDGSDGEDFPPAKYVKSGLITKRPTNSSTNNTNSTS…
IUM83_09419-RA	N	N	N	N	N	PHSO_10543	0.998	21	-	-	799	MTFVVPSLVVLVATTLQIVNAHTWIDCLDTDRSKLYDQSASYIFGGAAGNGFCGGYGAGYPGRGVAGIGTEFTYKLLRNEFEAGAPVCGAVGDNTYKDWRKRLSVTAGQPAYFAYLPNGHIVKDKKGVGTQHGVYWTGKVGTSLTSTHEIKNENLVDGHTLNYDDGNCGETFDFNGNPSHRAGDGKPCIGSFVVPAGTAPGIYKMVWFWTFWLDNQAAYVDQAMAKGYFGAAYSTCFEVEVTSSGSVANTAAPNATAKASGGPAAPATPAAATPVTATGTPADATPNTDKTPEASTAAIYKARVAAEFARLKGGGSSLASVHAAGSSSGSLDLAEVTVGSTTDESKKSGKIEAVDTLTSNSALENERLQNEIAQWRREVEHARDEKLELEASFRRLDQE…
IUM83_09416-RA	N	N	N	N	N	PHSO_10543	0.998	26	-	-	410	MVSVVSSRTAIVPLLLLSVARHLAEAHTWIDCFDTDRSKLYDQSASYIFGGAGGNGFCAGYGAGYPGRGDTSIGTEYTHKVLKNDVEAGAPVCEDVGTNTYADWRKRLSVAPGQTAYFAYLPNGHIVKDKKGVGTQHGVYWTGQVGTSLKSTLDMKPENLLDGHTMDYDDGNCGETYDYNGNPSHRAGDGKPCIGSFVVPAGTVPGIYSMVWYWTFWLDNQGAYKDQEMAKGYFGAAYSTCFDVEVTADNGGNTSTVQQPGTVAPYDQTQGLVGAEAAPIVQGPPPAATPAIVAAAPPIVAAAPPAAVPEPTTAPTAPEAPPAATPAVPEMTPVPAVPEAPPAEVPAAPEVTLAPTAPETTPAPPAEVPVAQVETPSPVVTSAPTTPIPETPTAPKSGS…
IUM83_02287-RA	N	N	N	N	N	PHSO_10543	0.999	20	-	-	242	MHKSIVSFVALTLCIAAVQGHSWIDCLDTDRTVVYNRGPEYIFGGDSANGMCAGYMKNYPGRGDTNINNDMTFKILIADVAKNAAVCTTAAWDYSGWRHRLSLTAGTTFYFGYTSNGHIVKEQAAGKTFYGVYWTGVPGTSLQTTFDLTSGKLIDGQLHNFDDGNCGEAYTDEARTIPSGRAGDGYPCIGTFTIPAGTAAGVYNLVWYWKFYDANTNTSIPTSSGIYGGAAYTSCFQVEVTA
IUM83_09418-RA	N	N	N	N	N	PHSO_10543	0.996	19	-	-	251	MRSVTRVSVVLATVAVVSAHSWIDCFDTNRTKIYDQSASYIYGGSGGNGFCDGYGAGYPGRGDTDIGTEYTFKMLENEVEAGTPVCEAVDADTYTSTDWRKRISVAPGVTVYFAYLPNGHIVKDKKAIGTQHGIYWTGQAGTSLTSTLDMTQENLMDGYTMNFDDGNCGESYDYNGNPGGRAGDGKPCIGSFVVPTGTTAGIYSMVWYWTFWLDNEASLWKRRQFNGGDIDAQYECFATNHFCAAGYDSSA
IUM83_15813-RA	N	N	N	N	N	PHSO_12611	0.996	19	-	-	448	MQAASKLSLALSLPAHAHAHARGISQRVRSLPPNVFAEFSALAAQHGAVNLGQGFPSFQTPQFVKQAAMDAIADGNNQYTRPGGHVSYVETLAEMYAPLLGRELDPLREVVTFNGAQEGIASIMAALLEPGDEVLTLEPYFDAYVTVSQLHGVRARGAPFRFAPAKRAAFLSQDAHVSERFSSRDFELDLHALERMITPHTKMLVLNSPHNPTGKVLSGEELAQLARVLERHPHVLVLADEVYEFMTYDGLAHERIAALPGFFDRTVSLFSAGKTFSCTGWRAGYAVGPAHLVGGITKAHSTVPFCGTTPIEVALASAFREAKHNGYYDELRETLQAKRDRLCDALQAYNWRPIVPEGGYFVCCNVEGLPFYDEFRGIEITPDTPKTEFPDYQFAYKLA…
IUM83_04912-RA	N	N	N	N	N	PHSO_12611	0.995	19	-	-	446	MQAASKLSLALSLPAHAHARGISQRVRSLPPNVFAEFSALAAQHGAVNLGQGFPSFQTPQFVKQAAMDAIADGNNQYTRPGGHVSYVETLAEMYAPLLGRELDPLREVVTFNGAQEGIASIMAALLEPGDEVLTLEPYFDAYVTVSQLHGVRARGAPFRFAPAKRAAFLSQDAHVSERFSSRDFELDLHALERMITPQTKMLVLNSPHNPTGKVLSGEELAQLARVLERHPHVLVLADEVYEFMTYDGLAHERIAALPGFFDRTVSLFSAGKTFSCTGWRAGYAVGPAHLVGGITKAHSTVPFCGTTPIEVALASAFREAKHNGYYDELRETLQAKRDRLCDALQAYNWRPIVPEGGYFVCCNVEGLPFYDEFRGIEITPDTPKTEFPDYQFAYKLAKA…
IUM83_07835-RA	N	N	N	N	N	PHSO_17458;PHSO_24037	1.0	25	-	-	766	MRVHGVRPCCFVALCWALWLWSAAAQSSSSSSSSSSLSSSDSSSSNGTQAGDETKAETLAQEWFEANSDANVTYLAVGVNSALSNITGGDVICGEGVPSLQRRTPEELPNNGCPAIFTALNGSCTCLTGYKDSDSWEFFVTARTTEDEYPLTMNATDVLPIDMIRTLLIPSTVVSISITGVGDEPQPITFVPQDVDLPGSDIPIAVNDADTSDATSITAVRLENIDMSSIVLNVGYFFPTTTLNLTMRNCGLEKFGYDFFQGLNSVEYLDFSENNLATAYAGNTIGNTCTTQFCAVQILNLTGNVLTSFPSVVFNLDDLSELYIRNNNITDFNVSASIFTSILALRAYESDEPDKSATCTGGAWQTAHNVTFCVLDASTATTDSSSGTSFLVYVAIAAG…
IUM83_09060-RA	N	N	N	N	N	PHSO_23576	0.995	28	-	-	274	MKLLHHLLASAVCVAVLVTTTTTSSVSAQAVDGTYSAPTPAKDVSTLLRGTADDIEDESATPLALETDGDDDDDNDSSEVSIDVKDALDTKLKQAAEPDAAVDARRLSAAAAAAATPKPTTATPTVAPKTTNPYGTPAPSKAANTMAASTNSTAPPRPANATAVPTNSTAPPKTANATAVPTNSTTSPKPANATALPTNSTAPPKPTNETALPSTSKPTNATPIPANSTAPAKPANATVTPKPSPTPTATSKATPTATPTATPTATPTATPKAK
IUM83_09061-RA	N	N	N	N	N	PHSO_23576	0.995	28	-	-	266	MKLLHHLLASAVCVAVLVTTTTTSSVSAQAVDGTYSAPTPAKGVSTLLRGTADDIEDESATPLALETDGDDDDDNDSSEVSIDVKDALDTKLKQAAEPDAAVDARRLSAAAAAAATPKPTTATPTVAPKTTSPYGTPAPSKAANTMAASTNSTAPPRPANATAVPTNSTAPPKTANATAVPTNSTTSPKPANATALPTNSTAPPKPTNETALPSTSKPTNATPIPANSTAPAKPANATVTPKPSPTPTATSKATPTATPTATPKAK
IUM83_04675-RA	N	N	N	N	N	PHSO_23826	0.999	25	-	-	173	MIKCVKCVLLFVTVLSLLASAEVLSAPTTSSEITSPDLSISDGALAVQMGKDNKRSFRGLKTTDDAATEERTSTTELAQKFKTVLSQSKPVQILAAVQKARIEKREAFIQKLVDGKVNYATLHANKVTGDEYYKVLGVTSADMQFGHLMTPKLRKARGYVDYLEIKDKQRRGF
IUM83_03383-RA	N	N	N	N	N	PHSO_24037	1.0	21	-	-	655	MAEARARVFLLLLALPPLLAAGERFVLSRVGNASALASGETLVPLQLSAAAITELLASTQDVTPVALESRVDAGEWTLANWSAPLAQMLAQTSATDREVLVDVQLSDAPLDVDVSQLLVQADAAPLADGVQLALNFGADSLAGLSDLVQVHVDGMTASFEDAWLPDKVDLNQLIFDEATVDKLHVEPTVAIQQVVIRKSNLTFPTAVLGLHTAVTTLILEYNTIAGPIELTEEEYAQLANISDFRATGNTVDVSGSGSSSSCLKEEAVGELTFCIVADVESTATSFNAGSIGSASSSEPTGGSLETQAVNNSSTSAVLSTTAIVVVCACTVVLIVVLSFFRRFKKKASKFVDERLTFSHHEDGLLTGRGSDTGSEPVLTGEAKILAEMDLGKDVVTLHK…
IUM83_07874-RA	N	N	N	N	N	PHSO_24037	1.0	23	-	-	580	MPAPLAAALLALLLASTPLCAPAADVPVETGFEFTGLHSDFAQQYYVLYTELDDTAQLTDVSASELPSALQTQLSTNSLSWSDLPGLLQRAFLWDAGYVLTPTHSLAKVYTRCGRTMAELVVPPKAVERAGCQVRECVLPDGTLFHRSLNCKASQLSRAVQCAVDATDDIAAPAYAAVWGDGGEHDTLPEVTVQRHAYLSDSDGTPNLIFALHTTAYEVAYTQCPLTPAMVIPCAPYNLVNQSRFCSPEPGDVASAWLTKYASDHKQDKTWLLVPLCIVVFVTFGTVAVYRYKSALRDEARREVDLFMRENRHLFDNGAVEAFLVPKPKGKGRARSARTTRSSRQHRSSSYSSSSSIDSDDSAYSSHSSVDRDGSEVSLSYDEGIQNAAAFEHFDATIG…
IUM83_07185-RA	N	N	N	N	N	PHSO_24037	0.993	28	-	-	803	MKCPRVPCGASLLLMLLLMLLLFLGVLARVSLAVNFADMTISSRMAQLINNGIESPKLKLNTTLPVEVQYLLTQNDLTWRDLGGTLQRLVLWDQGYVVTSNNKTREIKVRCDLSMDEVVVSRDEFQGLRSCPSTSCADPVSAATVLRGTVCADSQIKQVAKCAVLVSESEANAASVTVETSLIWGEEGNNTDLPMPTARRHSLESFVITLQSPSTSSSGNCPQQLSLVIPCTTIDSSANVGEWCTPRTSGVVSGLLQDLVNYRDAGGVDTGTSGMLIAIWVVAAMLVVVLCVIGMAYFRHLFRRGHRPSTKMDFMEKSALEHCALTPEGAFFVNTNGSNGATGSMSSELSDLEAELETEVRRGYSSASGPSEVDYSDALGASQVLLLFQNDPVVLALRV…
IUM83_06162-RA	N	N	N	N	N	PHSO_24037	0.965	19	-	-	1157	MRVSALVAQYAALVTTVRSRQAFRDLESISSSSLLPAAGSFVFDGTNSDFARQLYIRHKAGDTGDAVSLTSVPAAVKARLDPLNVKFDDLPGLVQRAVLWDSGFGVSPNNEAVQVWPIDNHTMADIAIPKAEVGGAGCTFKNCSQPNDVIAYFTLICSGDQMLSVARCVADTFEDDGAAGYLGAMWSNGADPDMAPQIRLRDHSWTDPVSNHSYSVYAVHTVPTALDVAWNQCPASDEYASVAVPCHRRDSYSDEEIAAMTAPTGSAWVTAWLNEEFAKDVSSFNLLMVVLIALGIVLMAAIGLGWYCWRRRLNSKPDLTASPECDLGADSTCYLDGGTPEVPTRPTTYSTRPTTQLSCFSHLDDYESAGSNMTLKILLNSVHLQGRRIPIVFTELPGL…
IUM83_00917-RA	N	N	N	N	N	PHSO_24037	1.0	20	-	-	716	MHALTLSLALALGLLDAASAANSTGSSATSGTLNTLTTSCNGGCSSNSACVVVGQSSANAIDCVNDTSCVTLSSGQSALCLDAFSSTATEWVFQPAKSNDTAGAGPFERVGLLQLDDHVTDLTFTKAEQGEEPLSGSLELSSMNIQPDATLDKVTFRNLSLSGLDSALPLNSVRRIYFNNCSLSEIPTAAVAGDSVTVIDLSGNAIDKVDNDFQDESFTNLTLLDLSSNALTSFSLVVGNFPAITTLYLHGNSLKTVPDVVFNLSTLQFLTLVDNPINASDLTTTQFTFLANLELFTIDGTTNTSACPTTAVQAKLNDSFTFCVGNGSDVGSLNSSITEQPATTMPSTTEGDSSSSSSHKTWIILGSCLGGVALLAMLGLVWWCCRRRRNEQPKLMNST…
IUM83_01445-RA	N	N	N	N	N	PHSO_25112	0.983	25	-	-	305	MVLVTLFFAGFLAVCAVLVVQMMRADEAAFARRLEQRMPQVQPKHVHVKVSLAQLYTGDHVEINADRTIVCSKCAGTGHDISAGYHECPKCKGTGVSESIEQVGPFQQRVRSVCNICQGRGRIANSKCEVCGGLGLRHESTTLNVHIERGVRHGDELLLAREGDQAPLHIPGHVVVHVTMAPHPVFTRRGDDLELTLEISLLEERYLAASFTTSLMRRVALTNPYLLLQALVGFSRELSHLDGHTIKLDREAVVQPTTVWTILNEGMPIRQRPGEFGDLLVHFNIAYPSELDAADKSVVCQLLRD
IUM83_07813-RA	N	N	N	N	N	PHSO_25219	1.0	22	-	-	465	MPPSLLLQALTLLVLCAAHTAAFSHKDIQLSRTFGEGTKGIAFSDITGVKLGQTFSSITVRGAERVDQVTLRVASPDEETWTHGGSGGTDNILILAPKEYITSMEVHLAEKSGRKRFHLSGFFGRAGSEVYELGAIWTRINATHLHLTDDMGSEWYGKKIRNWVGPTVGDATDSACYRKTEAFNSDKLCPLGYNKTDSNCIAQCPLSYPVKCFQERAWEVSAAYKTAKLAYMCAANIISVVRSLIYFLRFQQTTAPQGSVEELLSVAYQSDVVLVDLPIAVCTCLGMPVSMAARVTGVVIAVVENIVKQAIINGDQILSSATDVMTFLHNVSALNSPDDSTVVGLQEFIDSNTTCGYQLKRLTDRVSTAVQSIRNVTPSATSQDVRVTLSRSSLVLDEV…
IUM83_07793-RA	N	N	N	N	N	PHSO_25219	0.989	27	-	-	1628	MVLRAVKVLVQAALLVQVLQVTGSVNGLQVNENFQNTPLSAQDAPGTVKAGKIPSSVNNVAEEGEERGLWSWITGKKSSSTPASDTGASLATTTPIPGTEYVRPSYSSMLSQFGSLKGEFEKNAGKSSTASAGADSSTGAGSDAASGSEATTKKPLTKKKKKPLVAAAPPSDSSAASESGSGSEAATPKTKRPAKKTRKPVVATSSSESASEAASGSGDVLPKTKKPAKKTRKPVAAANSESASEETSGSSLDDLLGSDASGSSLSDLLDDSSSGTSLADLLGSSGGSGSNDLSSLLDSSGSGGGLGGLGSGSLSFADFMKEYGSLFGSGSSAIDLFGDPTAPQNNTIDDGDITLSQLYGGAEHGNAFSDIKNIKFGQMILNVTLRGERRLDQVGLMVF…
IUM83_00175-RA	N	N	N	N	N	PHSO_25219	1.0	21	-	-	377	MAPLGVLQVLLLLLLVTVVHGANSTSGEDIQLSEAFGGSGGVSFSDVELVEFGQTASSITISAKKRVTSVVLRVATPAELTLSHGGSSGTDHTLTLEEGEYVNSMEVHWARKLLSSRIFYLKFGTNKGNSVSAGTPTENNSTVTAPDGFQLSGFFGRAEGEVNQVGAIWARINAKAKRLTDKMGCAWYGDRIRNWVGPTIGDASDSACYRKTEPFGSNKACPRGYNNSGISCMAQCPLAYPVDCYQECIPQNDDCTGEIMNKATSVVAAVFNTVTAGIFGAMFSSYKNAKQNFLCAANIIGVIKSLVYYLQFQRSTAPQGSVEEMLAIAYQSDVVIFNLPIAVANCLGIKVSGKVKFADIVYVIVENIVKQHAQQLN
IUM83_00176-RB	N	N	N	N	N	PHSO_25219	1.0	22	-	-	679	MPPSLLLQALTLLVLCAAHTAAFSHKDIQLSRTFGEGTKGIAFSDITGVKLGQTFSSITVRGAERVDQVTLRVASPDEETWTHGGSGGTDNILILAPKEYITSMEVHLAEKSGRKRVVYLRLCTSLGNSVGAGSKTEESTTVVAPEGFHLSGFFGRAGSEVYELGAIWTRINATHLHLTDDMGSEWYGKKIRNWVGPTVGDATDSACYRKTEAFNSDKLCPLGYNKTDSNCIAQCPLSYPVKCFQECIPQNDDCLLEILQKTASVVAVIFNTATAGVLGEVSAAYKTAKLAYMCAANIISVVRSLIYFLRFQQTTAPQGSVEELLSVAYQSDVVLVDLPIAVCTCLGMPVSMAARVTGVVIAVVENIVKQAIINGDQILSSATDVMTFLHNVSALNSPD…
IUM83_09517-RA	N	N	N	N	N	PHSO_25219	1.0	24	-	-	619	MVRKTVTLLRILATLAVLASECDAAFGGSAASSSTSGFVGQVEAAQVAVQSNASGSSNSTALLPTSQSAVTQEDTAQQATVATNVYANASTQSVSQVQTTSTVSNAGSVAALEATTSSSSSALVADTTSTTTSLLPNWVGTVDPSDDACYRKTYISRTCSTGYAYDNIATCWAQCPLNYPVQCGMECIPQNDDCALEVITKVQSVATVALNAATSGVFGQLSTASAAVQQGVKCGQKLFTVVNDIVKYAEKLQTSFPNGTEEQIISLLNNSDIVIKDLPTAVCVCLGLNVPTDYLNLASEVVSVVNKVLTQAVEKGSSLLSVDTFMSFISSVGAGSSVESLSEDDTTTLEKLIAEGKTCGTQLQSIITKVTEAVADIKAADAASTVSAIRLALSDTSLF…
IUM83_09518-RA	N	N	N	N	N	PHSO_25219	1.0	23	-	-	424	MLRTWLLLFLLFVLALCANRAAAVSFASWSTPIDSSASGDEGAPGAVSPFHETPSPSPSPSPSAPPPTAPQSFFSYTLLPDVKLNIPLNGSVPPNWVGPSIGDFTDSACYRKTHKKNSLGECSQGYNTSGHRCWAQCPISYPVQCFAECIPQNDDCTLELMSKITNPGYVVLNLATAGVFNAIYKSFKTVRRSLMCAFNMFNIAEGISRFMRFRQMMTPNGTKEEILAMVYQTDLFLVDLPVAITACLGYEVPRYAYFTDAVVTAAETMVKQLMINRNLIMSSLDSFLAFFRNSTVGNATDLDAETVSNLTTMIDSGSTCGFELKRLTDRVIAKVTNIRDENPQATNEDIRTQMSKTPIVLNGVPTVTNNCMGELLKTKKPKNCRKLTTSFGCCMETVT…
IUM83_03976-RA	N	N	N	N	N	PHSO_25219	0.999	27	-	-	1188	MAHRVSTMILQAIVCLLLVAAPGILSADDPVQLSESFGGPHGNAFSDQASVAAGQTIGSLTIRAGERVNGVSLEVKRPTAATFSHGGGGGKANTLTLAADEHITSMEAHWGEKKGRTRIFYLSFGTSAGNTVSGGSQTESKNTVEAPEGFQLGGFFGQDGNEIDKLGAIWTRISAEAPATDAPAPAAPAPTPAAPLSESFGGPHGMDFSDENFVNSGQTVSSISVHAGERLDGITLQISAPKSLIFTHGGTGGDQKMLKLEPGEYIKSMEVHWGKKNDHTRIFYVNFVTSKGNSLAGGSMTNDKSTVTAPEGFQLAGFFGKDGKEIDTLGAVWAYIDLVTSAPTPAPAPVKDEDSPGTVAPADIAGSLSEVTTKANKRAVQLSNSFGGPHGEQFSDQLA…
IUM83_09510-RB	N	N	N	N	N	PHSO_25219	0.999	22	-	-	647	MVRSRVAFILLTTIAAATSTQAINFAFWNDDDDSTPSPGTSTGTETLSPEALRSMMGSDYMDAVRSLIYSGSDSLAESESDSGSGSYSSTGAESASDPPSSSDSSDSSASSSAPRIPSTALLSLSGSSSSNSEIPPVSAMATPSTAVSSYPSTYRNWVGPWSQSADSACYREAHIMKTCPSNYDRNELTSTCWTECPMDYPVECGMQCIQQNNDCGRETVAKVSAVAMSILSSASFGVFGTLAKLGKTVSTAVNCVNMMLVAVRAIVRFTRNQMVQDPQTSQEKLLLLLYQTNFVVGDLPAAIWVCQGKKYPDGLRLTRGLLPTAQYILLLVLSYDDDIISSWKKFKAFLTKANFTEAANEITEGEISSLQTGMEQNTTCGDQLRSLTSQVWMTVNEYR…
IUM83_01433-RA	N	N	N	N	N	PHSO_25219	0.999	22	-	-	595	MLRLLQAIVLLSSSIAASSSLAYNFDDTRNSTQPATHPVADTTSPFTESLSNDSGSSASDDDTSLHNNEDNNESIDSHDSKESTDDGYEVLPGSKSENTISTIESSYTNWVGPSLGGATDTACYREAHIAKTCPLEYDNRHDICWAECPLAYPVRCGMECIRQNDDCALEIVSKLSVIGHSALSLATFGLYGEFKVMAHAVKTAFKCGKEAMNLVKQMTKFVRTVKVTNPHTTEKYLETVLYQTDNVVFDLPITICSCLGLPVSDSIRTTDKITNTVELFVKEVVANRDGIVSSWATFMAFMKRVALDKPMESLDEEDIFSLQSAMKSNTTCGYNMKRLLDHTWMSVADLRKQDPDISEADIRVAMSHSNLVLDEIPTVTNNCMGELISESSEAAAYKT…
IUM83_09526-RA	N	N	N	N	N	PHSO_25219	1.0	22	-	-	614	MALLKALAATLAVAAHAHSSSGFSITKNGTPRPPTRAPTPASVSGSGSIAEIIEALSASASASGSGSVSFADAFSVFSSSGSGSSQSSGSFASSRPSKSSPVSSVADVSVSVSSGSSSNYSALVTDGSGRSYELATPLTAKSSVVPVYRNWVGPRSVQGDAACWREAHIMKKCPSNYDRNEKTNTCWAECPIEFPVECGMECIRQNDDCGREVLYKVGSVFNVGINGVMDNWFGKFSEMAKGVRTAVMCSCMIVSELRALNRYIRSIKTSDPEASQDKILAMLYQSNAVVVELPITIKLCLGGKTTREWWLADRIMATTQYILSQVLAHDDSLVTSWDRFKAFIKGANFTAPPEQITAGEIGYLKDALKSNSTCGHDLQGLMERTWSTVEALREQNPGI…
IUM83_00186-RA	N	N	N	N	N	PHSO_25219	0.997	27	-	-	1490	MRDLHAVTSTLLTLAWIFLLVVPGTLSADDPVQLSESFGGPHGNAFSDQASVAAGQTIASLTIRAGERVDGVSLEVKGPTAATFSHGGTGGRPNTLTLAADEHITSMEAHWGEKKGRTRIFYLSFGTSAGNKVSGGSQTDSKNTVKAPEGFQLGGFFGQDGDEIDKLGAIWTRISAEAPATEAPATEAPTPAPTPAPAAPVPSTAGSASAASGETSADKSSAGSADASAPASAESSTDASGSATEVAKPKKTGKRPTTSTEDSASGSDASADANTDVSASGSAAEVARPKKTGKRPTSSGPKKTGKRPTTSTEDSASGSDASADADTDVSASGSAAEVARPKKTGKRPTASADESASENTSSTESASGSAGKVAKSKKKGKGLAVPTEASAESGKASKT…
IUM83_09525-RA	N	N	N	N	N	PHSO_25219	1.0	19	-	-	590	MAWLQLLFASLTLVTNAHASVGSAPVSGTDSIAEVIETLSASASGSDFDSVSFAEAFKMFSAGSPRPSFGSARKLRSTRSSSDVSVSVSPSSSSNCSATVTVGSGASYEIATPLTTKSSVVPVYRNWVGPRSVQGDSACWREAHIMKKCPSNYDRNEKTNTCWAECPIEFPVECGMECIRQNDDCGREVLYKVGSVFNVGINGVMDNWFGKFSEMAKGVRTAVMCSCMIVGELRALNRYVRSIKTADPQASQDKIMTMLYQSNAVVVELPITIKLCLGGKTTREWWLADRIMATTQYILSQVLAHDDSLVTSWDRFKAFIKGANFTAPPEQITAGEIGYLKDALKSNSTCGHDLQGLMERTWSTVEALREQNPGITKDELRVKIQDTDIVKTDIATVTS…
IUM83_06403-RA	N	N	N	N	N	PHSO_25219	0.999	20	-	-	594	MKQVVVIWVILNVLVTATASAPALAFGDIADISTPAPNVTVSAAPSNHSTPQTTKRPSTIDTITTSTPANLSSDSSSASGSAAGSAIRDFLVGSSTTAISTIESTYQNWVGPVTQKSRDTACYREAHFGKTCPLEFNHKLGTCWAQCPLAYPVKCGMECIRQNDDCTLEIVTKTAVVVQATVAMGAFNLYGQFKLMAKAVQTTFRCVKDLSILVRQMSKLTRSIKVNDPQTPQNKVLAYLYYSDKFIFDLPVTIASCMGIVVKPNVRFADKIVNTAELVLREVIVNADSIVESWASFKAFMKRVLLGQYIANVTQSDITSLTSALKSNTTCGYDLKRLADRTWMTILALRKQNPDMSENELRVSMSKSNLVLNDIPIATNNCMEELIAESDLETAYATR…
IUM83_09513-RA	N	N	N	N	N	PHSO_25219	1.0	22	-	-	636	MVRSKVAFILLTAIAATTSTQAIDWTFWNDDDDSTPSPATSTGIETLSPETLRSMMGSDYMDAVRSLISSGAGSDSLAESGSDSSNKATDAPSSSDDGSDSSSVSDSPLGFAFNFSGSSSSDSVIPPVSAMASPSNAVSTVRSNYRNWVGPWSQSADSACYREAHIMNTCPSNYDRNELTNTCWTECPMDYPVECGMQCIQQNNDCGRENIAKISAVAMSALSMATFGVFGQLAKLGKKVTWAVRCVNMLMTATRAIVRFTRNQMVQDPQTSQEKLLLLLYQTNYVVADLPATIYACMGKTVPANLNLARGLLPTAQFVLLLVLSYDDDIIHSWEKFKAFMMRANFTEAATAITPGEISSLETAMKQNTTCGEEMRTLTNQVWMTVNEYREENPKISDA…
IUM83_09502-RA	N	N	N	N	N	PHSO_25219	1.0	22	-	-	607	MARSRLALALLVLVVSLVSATAFDWTFWNDDDDKTPAPTTKKTTTTKAPSTTAPTIDSSATSGSSSLDDLVAAASASGSLELDESGSGSFIDASAIEVNATLASVIDATNEIKSTYRNWVGPRPVSADAACYRESHFMDTCPTNFDRNKATGTCWAECPIAYPVECGMECIRQNDDCLMEVLNKVGAVANSALAIASFGAAQKLWQVAKGVTRAFDCANMMIGTMRSIIRYVRNIKTTDPTASTDKILNIMYQSNNIVTDLPIAVYLCMGWELPRPLDISGRVLTTMNWILLNAIAYKDDIVSSWSKFKAFLIGANFTEAANSINETEIGTLSDALKSKSTCGYDLRALTDRTWNTVNQLRVDNPGISEDDLRLKMQDTQLMTSDIAIVTNNCMEQLIE…
IUM83_00177-RB	N	N	N	N	N	PHSO_25219	0.984	27	-	-	453	MPRLAVPQVLVFLLLVVCYGPRTIVDADKTDGTTTDEDIVLSEIYGGPHGYAFSDMSSITLGRTLSSVTVRGALRIDAISAQASKPAGSNWDHGGSGGKEHVLVLGDGEYVNSMEIHWTKKGTHTRVFYLKLASNKGNYVSAGTKTANRATVKAPKGFQTRNWVGPTIGVVSDSACYRKTEYFDSQKVCPLGNVKDSSDYITQCPISDVRRIQRHLIPDWESQYKQAKQGFVCASNIIGMLKPLIYCLRYTQTAAPAGNVEELLAVAYQSDVVLLDLPIAVCNCLGIPVPAGVKLADTVLVIVETIVKQAITDGDQILSPAISVPLSTRKQARSTPPVGDTTVDELQDLIDSNSTCGYQIKNVTDYVIASVNAIRNATPNAAADDIRVAISSSSIVLID…
IUM83_00177-RA	N	N	N	N	N	PHSO_25219	0.984	27	-	-	688	MPRLAVPQVLVFLLLVVCYGPRTIVDADKTDGTTTDEDIVLSEIYGGPHGYAFSDMSSITLGRTLSSVTVRGALRIDAISAQASKPAGSNWDHGGSGGKEHVLVLGDGEYVNSMEIHWTKKGTHTRVFYLKLASNKGNYVSAGTKTANRATVKAPKGFQLSGFYGRAASEVDQLGAIWTRRSAKPALLTDRMGTGWYGKRIRNWVGPTIGANSDTACYRQTQHFNSSKVCPSGYTKTGDYCIAQCPMAYPVECYLECIPQNDDCALEIIQKTVAVVAAVFNVATAGIFGAIFSTFKHPRRYFFCGANVVGVIRSLVYYIRFQQTTAPQGAVEEILAAAYQTDVVTVDLPVAICHCLGIHVPPSLQFTGIVMMIVENIVKQVIINGDEILSSAQNVYTLL…
IUM83_14865-RA	N	N	N	N	N	PHTT_02132;PHTT_04504	1.0	18	-	-	570	MRLRLLPLLALLAPQCAAADASPLRVSLARRHSPLDSAASATTSDVAATVTDWIQSEARTHHAHPPVPDWMVAEANATQDAAQPPLPTAKRVTLQNFGNVQYIGSVGFGNPPQYLDVVFDTGSSDTWIPGASCDNCGSHHRFDSQSSTTFLDTEEKFYDAYGSGSVSGTVVVDTVTISGYTVDSVRFGVINDESDMLQEFLADGIFGLGFEGLAHISRPTVFAALAGENADLENMFAFYLTPEAYRTGSELHIGGYDLSVVGPNASFHYTPVVKLPEFDSFMYWTIKMNDFSILPPAGSSSSTNNGGNMESDVAANMCDPFCYAIVDTGTSLISVPAGQFDEVVSKITRGLDCDGIDCDSVNVKDFPVLHFGMEPDNIFLLQPQDYVLCSGWGQCKLQF…
IUM83_16498-RB	N	N	N	N	N	PHTT_04504	1.0	22	-	-	396	MLRCSLLCSALSALALSACSDAAVLRVSMVKRSDDEFVASLLHDVHALNRPVVWAPEADSPSAFPSASDADAVEGTASVVIRDFQNAQYYGAISIGTPPQPFAVIFDTGSSNLWVPDKKFGAHKVYDHDKSSSYKPNGTAFDIMYGSGPVSGFLSQDTLALGGLSVPDQFFAEVNVTKGLGPAYYLGKFDGLFGLAFDAISVDHLKTPFHRMIQQGLLDEPVFAFYLGDQKDGELTLGGVDKSHYKGELEYVDVTSATYWSVKLDAVEAKGQQLADVNKAIVDSGTSLIAGPKDQVAKLAALVGAHKFIMGEYLISCSAAAPDISFVLNGKKYTLTKDEYTLKSGPICLFAFMGIDIPAPAGPLWILGDVFMRKHYTVFDWGTDSRKPRVGFALAA
IUM83_06769-RA	N	N	N	N	N	PHTT_05776	0.991	22	-	-	497	MPMSRVAVILVLCVAYCCIAAGASTVGHADVNAAPPLQQQDQEELLKGVQMLYPEPDAPYRSPLAFRFVLITPSDFSSLMETYAGRRWLCLQLDGTWRRCIPIESGTLIQESIDVGNHTARLVLVDSSTPETGRLLMQSEQVSFTILSDEAFAAVLQQQRLDDLALYGAQTGEEDMSVVEWYRLKRQDQDKDNAASVLVTHEVDAATGEARPVGGAKAEPVHNSPTDPPFLVIGVKTRVIDGFPFRQAIRQTWASKGSLPSTVRVLFAGCRVPADASEEIHQAIAYEQKVYGGDLLTDALECEDSYATLPDKVKEFLHFVGTDHVLRRSGYVMIADDDVYLRARDLAEQLAALGPLHDLYAGHVKQGNSFVPERDPQRKYYLPESVYPLDEFPPFAWGP…
IUM83_16720-RA	N	N	N	N	N	PHTT_10566	0.972	18	-	-	156	MDDEFLVLLLSFLAAGRLLFPTDHEISDDAARLSSRDENMNVDEDDDEEEEEEEDAPSEAFLLGPSLSPRQENDDADDDVTAFFLEGTTDARELRDVDAAVAEKNLGEDDEVPPASGEVDQAREEDVVELASSLGVRVERFCHRTALEGDVATGLL

## Sheet: TableS3
Table S3. Crinkler effectors identified in the current version of P. cinnamomi genome. A protein was defined as secreted (denoted by Y) if a signal peptide was predicted by SingalP v3.0 and the transmembrane domain was absent as predicted by TMHMM v2.0. Although many of these CRNs do not have a signal peptide, they could be secreted via a non-classical secretion system.
Protein ID	Description (Blast2GO)	Secreted	Positive Selection	GO IDs	InterPro IDs	Protein Length	Protein Sequence
IUM83_02012-RA	CRN2-like protein	N	N	F:GO:0005488; P:GO:0006807; P:GO:0043170; P:GO:0044238	SSF56672 (SUPERFAMILY)	238	MGATNAVAYSQGVVEEICGDLLGNGILGWLDDILGYAEDATALMEVLDNVLARCEKYGLKLHAKKRQFFATEVKCCGKLNSDQGVRHCPERVQGLIDMPLPRTDGELQQFLCAINWVRQGIPEDSRLTDHLYAFVELSIALSGSRNKLKLHRSLLVDAGLSEKDTTCLNAVCDALLNMILLAHPSPVTVVCLYADASQDFRGAVVTQIDPNELQLPLEKQNHRPLAFLSGRFADASGR
IUM83_02257-RA	CRN2-like protein	N	N	F:GO:0003676; F:GO:0004190; P:GO:0006508; P:GO:0015074	IPR000477 (PFAM); SSF56672 (SUPERFAMILY)	1080	MADSDERLAERTAAMRLDSAPSPSRPADLEILIPNPFERRDDEGHSASDAEMPTASPRQGPRDGRIAAAPALPQPPMYSGRTMQARRDFMYKYEGYLVKVNALQTEWTVALAMPVSACIETDTRRMIARWEFSGALPETITEEQWKDYFRQALVPTFVDYASIDTAMKSLKMQTKWLEPESRMMHLQADMEAILNRFNVTDLAFKHEQRRLVGYLTKALEPVSFREVVATKLTLQEFKPLKNDAIGFCKYVVELMRGFMTWEQAAEAAARSSTSSSGGRGGGRTSAAHSGGRSGGGRGGGDTSAWQSGGSGQAGGDANNRTGGRSNGGRGGGRSGRGGAGGPGGRAGGSPVGQGEPDGAARPRGACLKCGSTQHQVLGCPNTQPGEAERLLADLRARRA…
IUM83_02148-RA	CRN-like protein	N	N	F:GO:0016301; P:GO:0016310	-	106	MVLVALTCALVGNAGVFGVKIDDSAQVSELKDVVKGKNSSTIKCDAKDLQLFLAKNDEGRGAWLDGAGAAAVALDERGHPQGCVQMDPTLSIKNPKHFGDNFQPER
IUM83_12312-RA	CRN-like protein	N	N	C:GO:0016021; F:GO:0016787	IPR013094 (PFAM); IPR029058 (SUPERFAMILY)	439	MVKLSDSVVALAQRTVLTRVWADPERRRLIVRLLFGGATGALTLALLHEAFKGMCRSPWEAVRLVVRLVAVVTSTIVGFMARGCKPKFKNWTLRFDILRTVIRECARGARGERMVVDAKHARVIRSQSAAVGTVLGWFACRQHGRRLEPVHANGLEHVWLRSAAPRTPTTKRFVVLYVHGGGFAVMSPRLYIAFAATLAVAIEKELRRQLGDDDSVQVDIFLGNYRKAPEHCFPTPPEDTVAAYKHLLHTEGIPPEQIILAGDSAGGGLVMSTLLRMRDSSSAHLPLAAILICPAVDLSEIEARGDPEAASAHCLLSPEMIAAGRLGYHTTASDPTTWADASSVHCDLRGLPPVFVQAATLDYIYQHSARLAQKAEADGVTNWELDVHQDLPHVFAIFP…
IUM83_09085-RA	Crinkler (CRN) family protein	N	N	C:GO:0016020; C:GO:0016021	-	280	MVSATDGVSTKIAHSMLVRGDTAALLRFLPIAVTHAFNMHPRMRALQLKDQPFTAEIQAPVTADTVTNLLRVRMLSPADYGDGSPTSWQAFVERECSIGFDRHIQLPFYLVVWVAKRKDTARLMLFSDQYMSDGFSGVVVLNCILEQVSQLARQASQLQHESSEQTAPASSLIKEFPLRPSLYRMWLNKITWAKPLLKGTNAIFGRRMFRGSIHKFTPLLPAREDQNDFASPPVANSTSALFADGEPKCMRDALAKCRKECWQGATRTLQPVSTRDGCGL
IUM83_09078-RA	Crinkler (CRN) family protein	N	N	C:GO:0016021	IPR010828 (PFAM)	442	MRALQVKDEDFTAEIQPPVTIDDVANKKLLRVRRFSESESTEGDFEDWQAYVEGECNVGFDRYTQFPFFLVVWVDETAERARLMLFSDHYMSDGRSGMVVLNCVLEQASLLSMDEKVAKGNAEELPLHPSFYELWLSKNLLSKALVKGLMALLGTMIYRSELKKFSPILPAREDQQDFVVPPVTNSTSASFAQGDPVRMREALSTCRAQGATFGGALVAAVTVAFYYAAKDLPDYELGQPFKFLADLDYNMRQRLPCPVEENQVGAYIAFTDLAWLADEGVDLETTQFWDLARRAKKEIDGNLRNTLSMDVVTVIMDQKINAKIKPSVTERLNIRHPQSSDANISNVGRYPFSREFSLASIGHDNQSKLTVTSLHVYNPIPHLGPSAVFFVSSVDSFCY…
IUM83_09079-RA	Crinkler (CRN) family protein	N	N	C:GO:0016021	IPR010828 (PFAM)	244	MREALSTCRAQGATFGGALVAAVTVAFYYAAKDLPDYELGQPFKFLADLDYNMRQRLPCPVEENQVGAYIAFTDLAWLADEGVDLETTQFWDLARRAKKEIDGNLRNTLSMDVVTVIMDQKINAKIKPSVTERLNIRHSQTSDANISNVGRYPFSREFSLASIGHDNQSKLTVTSLHVYNPIPHLGPSAVFFVSSVDSFCYSMGNKCTDATAKALFSAWVDICENVGNIQAHDTLLDVLGRLNL
IUM83_09079-RB	Crinkler (CRN) family protein	N	N	C:GO:0016021	IPR010828 (PFAM); SSF52777 (SUPERFAMILY)	484	MLTMVDGVSVKIVHSMLVTGDAETLLRFLPAALTRTVNTHPRMRALQVKDEDFMAEIQPPVTIDDVANKKLLRVRRFSESESTEGDFEDWQAYVEGECNVGFDRYTQFPFFLVVWVDETAERARLMLFSDHYMSDGRSGMVVLNCVLEQASLLSMDEKVAKGNAEELPLHPSFYELWLSKNLLSKALVKGLMALLGTMIYRSELKKFSPILPAREDQQDFVVPPVTNSTSASFAQGDPVRMREALSTCRAQGATFGGALVAAVTVAFYYAAKDLPDYELGQPFKFLADLDYNMRQRLPCPVEENQVGAYIAFTDLAWLADEGVDLETTQFWDLARRAKKEIDGNLRNTLSMDVVTVIMDQKINAKIKPSVTERLNIRHSQTSDANISNVGRYPFSREFS…
IUM83_05820-RA	Crinkler (CRN) family protein	N	N	-	-	303	MVKLFCAIVGVAGSAFPVDIDAAQTVGDLKKMIKRDKPDTIKGEADKLQLFLAKTEGGEWLADDDQAALGLEDGKVHEDIQAWIDGEKMKATKTLQHWLFEKNKMPQPSTDQIHVLAVVPEGAGSQAGVTASIEELGEIVETRVNKVFEDRDKKRSVYSLSDLHTEHRDKMAKKMRLADDYITFVEPSPSPNTRILPYTWLDVPEGADNQRAEYMTYLKTHLKTVLEEKDLSLLDVAKNQTVLSITDPRLPFGMRGTTDVLLVDRRSIQHREPLAGVRMVVELKKKWSSTINPKLLENWYLPV
IUM83_05826-RA	Crinkler (CRN) family protein	N	N	-	-	427	MVLLSLQCAIVGQVGSSFDVEIDDGAKVSKLKKAIAEDQKYDFAASKLQLFLAKTEGGAWLESDSEDVKKLKKGEKTVAVEALTSEEKDLQGESGLQKVLTGMPKPSTDQIHVLVVVPEGAGSQAGVTASIEELGEIVETRVNKVFEDRDKKRSVYSLSDLHTEHRDKMAKKMRLADDYITFVEPSPSPNTRILPYTWLDVPEGADNQRAEYMTYLKTHLKTVLEEKDLSLLDVAKNQTVLSITDPRLPFGMRGTTDVLLVDRRSIQHREPLAGVRMVVELKKKVEQHHKPQAFGELVSASLKAPLNCTPIALLTDLNDQWHFSWFNEKKVLTHISIAHPENAFDFIAAAVADPASSKPFSVPFIGRELTKFKIDDFLPMPDDGADEMMERYELMADVV…
IUM83_05822-RA	Crinkler (CRN) family protein	N	N	-	-	305	MVLLSLQCAIVGQVGSSFDVEIDDGAKVSKLKKMIKRDKPDTIKGEADKLQLFLAKTEGGEWLADDDQAALGLEDGKVHEDIQAWIDGEKMKATKTLQHWLFEKNKMPQPSTDQIHVLVVVPEGAGSQAGVTASIEELGEIVETRVNKVFEDRDKKRSVYSLSDLHTEHRDKMAKKMRLADDYITFVEPSPSPNTRILPYTWLDVPEGADNQRAEYMTYLKTHLKTVLEEKDLSLLDVAKNQTVLSITDPRLPFGMRGTTDVLLVDRRSIQHREPLAGVRMVVELKKKWSSTINPKLLENWYLPV
IUM83_05824-RA	Crinkler (CRN) family protein	N	N	-	-	305	MVKLFCAIVGVAGSAFPVDIDAAQTVGDLKKAIAEDQKYDFAASKLQLFLAKTEGGEWLADDDQAALGLEDGKVHEDIQAWIDGEKMKATKTLQHWLFEKNKMPQPSTDQIHVLAVVPEGAGSQAGVTASIEELGEIVETRVNKVFEDRDKKRSVYSLSDLHTEHRDKMAKKMRLADDYITFVEPSPSPNTRILPYTWLDVPEGADNQRAEYMTYLKTHLKTVLEEKDLSLLDVAKNQTVLSITDPRLPFGMRGTTDVLLVDRRSIQHREPLAGVRMVVELKKKVEQHHKPQAFGELVSASLKAP
IUM83_01128-RA	Crinkler (CRN)	N	N	C:GO:0016020; C:GO:0016021	-	174	MGEVFESIVGTSVVFCEEFGAEMTAREFVGFVLGLNTWPNCTADDVALFLAKQNDKWLDVRDLDYCDLKNCLVPDGTKEIMNDANRMSPDQRLHDFGFPTPEECADIGTLVLMQVPDHIVRDYRKKKIETRRYLYAMAKGDSSLWKRIGRWNSLRKTKKKLGLCPGVYQTRQDA
IUM83_01342-RA	Crinkler (CRN)	N	N	-	-	479	MDAAQDARQSLGGRDMEEEMQHVLQFLDTSLITPPSGNDLATQQPRPQQQQQQPTPEQLREMATLQENEVAGAYNELGEVIDLLGSLDANDTDPALLQQQQQQQQQQQQMYSARAAGLNPAELSRSTASGADSTSQRVQLPRSTSVSSNHSGVDSISPVGLLNGPSMSPATINWLQTLVPSTSTESLTGLISPATLYSAGGGSASGIVGGIGSNAQGEGAKSGGLPRTPSCEIIDWKAYNESCADKTQKEPAKWRVIPQHGPHAEPVASSNNINPMAGKLPPGAAPASSAAPSELSVQQQMHLAVRKMAEEKNKRKALVSPEYVQYGNAVSVMPCATPQDSEGGVKTEPGSAFPVDIDAGETVGDLKKAIAEDQKYDFAASKLQLFLAKTEGGAWLIDD…
IUM83_01226-RA	crinkler (CRN) family protein, putative	N	Y	-	-	172	LESAGRRVGWETEIGVLDGTHVANESCTKYAVNETCTTDVTNESHTTIETCTTHTTNEENEVNETNENEISQDRQGNLEDLAKKSGMSYAVDRYFVSSGSVRLFVSPIEKAKGKLHMALRQINNPGMMDYWIPASSTCEAIDAVAKWKFVGKKKAADDLDYTDYTEERFCLL
IUM83_01226-RB	crinkler (CRN) family protein, putative	N	N	-	-	105	LRIGALRQGNLEDLAKKSGMSYAVDRYFVSSGSVRLFVSPIEKAKGKLHMALRQINNPGMMDYWIPASSTCEAIDAVAKWKFVGKKKAADDLDYTDYTEERFCLL
IUM83_01644-RA	Crinkler (CRN) family protein	N	N	F:GO:0005509; C:GO:0016020; C:GO:0016021	-	305	MVKLFCAIVGVAGNAFPVVIDAGETVGDLKDEIKKKMPVTITGEADKVQLFLAKTADGTWLTEADVKIGVKDTTGLKPLDAARSEIGDVGLSEDAVRLEINKDEVAALKGPVNVLVKVPGKGKRSRRDGWLPESFLPVPKKQKAEEGEETDCFTRLFVMRGFPPLAHKKRAYKTIVERESYVVIFTQLLQEVKTSFEFNETQMGEEEAKRDSESSTNSEPGMDTNLIVTGNPGTGKSRFYLYCIFQLILREREDVKQLPPYELVVNFGNEFHNPAFADEHWDCITIDDSQFRSSTSTLSAVPAIA
IUM83_01362-RA	Crinkler (CRN) family protein	N	Y	C:GO:0005576; P:GO:0009405; C:GO:0043657	-	386	MEQLPPGPKQPPATCIACGADRGGGQDVPQVRQSDPESSGAAPPPESRVSVRRGELGSFQTCRKCGRKFTTAASLSLHLLKATPCDAPEAARSGAFKCENFSEKCNEVFASARSLFAHHSRVYACDDPTRKRCAIVGQVGSSFDVEIDDGAKVSKLKKAIKGEKPNDFKDIDADKLHLFLAKTEGGAWVTEADVKNGVKGADESKALDSAGAPLKLVGLSGTDVQFTPTIEDVKAKRTPVHVLVVVPKQDGTSNEMSAATTPLTVEQVEMSMNKVLRERDEKASAYSFSDLNTAMEERIVEKMRLTENIPDVKEPVNTSIAGYSWIPKIAESEESQRAGYMAYLQQHLKTLTDRGDFLLDDIAGDKSVLNIVDPRLPVAMKGTADV
IUM83_01561-RA	Crinkler (CRN) family protein	N	N	F:GO:0016301; P:GO:0016310; F:GO:0097159; F:GO:1901363	-	274	MAGKRLIVSGDGAELTPTQREALTEIICDAVEGGGQIAWRKLVESATFAGVAYDTLRREGKAVKRRLSKQGLVVPVAVTAKRSIDKLDEREILPHSRNLPARGKMVTLYCTVVGVAGSAFPVDIDDKKSVGHLKKEVKAENPATITCDAKDLQLFLAKTADGAWLDGAGAAAVALDECGHPQGCVQMDPLLWIKNVKYFGDNFQPGEGQVHVLVVVPGHVRVDIGGTAPRALKYKQQDTDGGSSTLNASYLSYWRSLQSLFWPSERIQPTKKDV
IUM83_01561-RB	Crinkler (CRN)	N	N	F:GO:0016301; P:GO:0016310; F:GO:0097159; F:GO:1901363	-	283	MAGKRLIVSGDGAELTPTQREALTEIICDAVEGGGQIAWRKLVESATFAGVAYDTLRREGKAVKRRLSKQGLVVPVAVTAKRSIDKLDEREILPHSRNLPARGKMVTLYCTVVGVAGSAFPVDIDDKKSVGHLKKEVKAENPATITCDAKDLQLFLAKTADGAWLDGAGAAAVALDECGHPQGCVQMDPLLWIKNVKYFGDNFQPGEGQVHVLVVVPGHVRVDIGGTAPRALKYKRYRRWIINAQCFVPVILAVITIIVLAFGENPTDEKGCLTVPGRSLIVC
IUM83_09565-RA	Crinkler (CRN) family protein	N	N	C:GO:0016020	IPR027417 (SUPERFAMILY); IPR027417 (SUPERFAMILY)	334	MAAVEPKTLTDFKNLAVNEDEFRLDSLSTTRQVDSPIAMTPTLHEFWEGFPSRNFPPYYFARMEEVVFWKVIKNLLFDKDRVVIVGSPGVGKSCLLMLIAFYLACIEKKKVLVIRRLNQRKHMNAVAFLDGGGSYARLLDFSPNDILAIRRQAQVESAIVLVDGFTQGEVEDAKNGYMPFDVLATSCQFDAKQDDNSHIVVLAGWFEADLLRYAKLTNWVIETGLHEASCYACLSTLGKDTYWYPDFPFFPLIDAVTTCEAFRRGSEGSETIVAYIQMTIRSEKKFKEASVHRLNEEKDKNQSLKDMKDPNTFLAVVSCFSSEQLEPRCLSVNF
IUM83_04719-RA	crinkler (CRN) family protein, putative	N	N	-	-	346	MTEVKLECAGYGEGTVFPVKIPSDAEVSVLQETIFYKQRYNDRTEYEEMHPSWTLDDEAYFGANFQPRPKQIHVLMELPYLPNKRLRVGIVPRIESVVFPVPDGLMLYCRREVHDLWGFMQNEVVAQNEWNVVWIHLSDRLDSCLALGTKEYWRIAALSSFELPRVAGKKLFICLDGYKATTAHANFFKNVLTLLDEENERLVVCSSMASLAIADQAFYDKIVSKLDATSATEVNEDDGFEGERSEEDKKKRAVDLKFYYAGGSCRFMFQYHANQVVDSLKTALESVANKSDLVKYCGGSLHTDAVNRLYGMQRDGDGNGRFPVSSYVASLFVKECDGETITQLAT
IUM83_04150-RA	Crinkler (CRN) family protein	N	N	C:GO:0031514	-	299	MRLSQTPSKRSQAKMGYQFPADRMTLHLAKEGGEWLKFADPDVEQLKLGKVSDRIDAIMTERTKMNPTLCIGDFAADFPADEADGDDLHLLVKIQDKAAAATIRGKVWAAEELATVHPRVQSNVWKSVVRISISLSSNVVTTSTALVVFQTSTNLYLLTNLGLWVDERLVGALSSDFKKELAHFLHLHPLSVKDEKCNSRLQPSGADKPRVVIEKLIPDDNEMEIIHGFELGNDVCWKSSADLDFAVFKVIIPEDNRLIACTMASFGVVPTMSVHAYFFRTVPYNSALLMPLFRLKSLG
IUM83_10087-RA	Crinkler (CRN) family protein	N	N	F:GO:0003676	-	172	MVKLFCAIVGVAGNAFSVRVDESDCVGDLKYAIKKKKPNDFKDIDADKLRLFLAKTKGGVWLDGAGAASVALDERGHPQGYLQMDPALWIKYPKHFGANFRPGEGQVHVLVVVPGHVRVDIGETASRALKYKQQDTDGGSSTLNVSHLSFWRSLQSLFWPLERIPPTKKDDA
IUM83_17007-RA	Crinkler (CRN) family protein	N	Y	-	-	282	MKLKCIVVNNGEIVRVIISEDKDGQDLKFALEEQARLGCSAVSLELFVTKTPDGSWITITEEHRRQMKAGFVPYEIFKVMNADNIEISGMREVGDNDNDSFCFKAHPLWPYRTPQSPATNAILMVRQRDSSDFSVDPAHTTEDSERQTPIYRTLTVGLVMNLTSDPLDSNEVHAQCKHFSAMFEHLSQATTQAVGIMTNVLVVCVLECSEGVMNLFGSDKTKLLEDYKHIQDVVLVDLTSSEGRAQFFGFDRRNKEGQLLVDTLEKTAGKIVEPRAKKKRKL
IUM83_03418-RA	Crinkler (CRN) family protein	N	N	F:GO:0005509; C:GO:0016021	-	177	MVKLFCALVGVKGKAFSVTIDASESVDDLKDKIAEKQKYDFAASKLQLFLAKNGDDTWLESSTDDVKKLKKGEKTALIEALTHEDNELDGEFGLEEVLEEMPEPKSKQIHVLVVVPEGATSEHDSLSLLREASPHRARPHHDEEVGEDNSKDEENNEEEKGDHEEDDEYDEEDGSTE
IUM83_14210-RA	Crinkler (CRN) family protein	Y	Y	P:GO:0006629	IPR006693 (PFAM)	207	MLSFRFRDLVHLLLGLCLLLSVLPSVIADEQVAEATVDPDVGTTVVEIIEARGYEVETHKVTTSDGYILTMYRIPKTYDSDSFQNRPPQGKMVLVSLQCAIVGQVGSSFDVEIDDGAKVNKLKKGIAEDQKYDFAASKLQLFLAKTEGGAWVTEADVKNGMKGADESKALDNAGAPLNLVRLSGKDVQFTPTIEDVKAKMTPVHYAA
IUM83_17197-RA	crn1-like protein	N	N	-	-	190	MVRLVCAIVGSEGTDSIDIASSDVVSNLRILIKDRYANTLEKIDAPHLKLFLATKNGAWLPCDDPMALKLERGQVDADIKQAVSGDPLNAAWTIDDVLVANNMTSRAPKSTQIHILVKVPESFSLTKRVRLGEVEDVPQINIHGVDFVTLPAVLLEKCGLERSDLMLYCRDQVHELWDFLEVEVIKKNNR
IUM83_13692-RA	Crinkler (CRN) family protein	N	N	F:GO:0008270; F:GO:0035091	IPR024766 (PFAM); IPR036871 (SUPERFAMILY); SSF57850 (SUPERFAMILY)	248	MDVTPITANPRTSCRRVDYLLTVKCQSRDPSEVSTWHLVRSFDEFRFFRKRLVAALQRGHFCQAECPWLFTFLNSYYPKSQLVGSSLSRVVARRRKTLTRSLATIRSFLLNRTNHVCPLVMQDVAKELLEFVVGEPQDRHGQIPEWLPQLLQRWRDGDVELLEDSASSDETASSDEAAVENCALCENPLVGPHLKDNRPEQDGDRWSQLVVAEPISTLSCGHHFHDECLIDKLNEALQCPTCGHQEAW
IUM83_00086-RA	Crinkler (CRN) family protein	N	N	F:GO:0004180; C:GO:0005576; P:GO:0006508; P:GO:0009405; C:GO:0042025	-	295	MYEQTVLGKRKVYRHSSASSTLLTELNVRLQATRAVRFATGDLTHAAPFRWESISDERGQNIALTEEQQRERYRAYVEINIGDVLTRNRLCVYGVEKGKDILKAEIPGHNIELVGRTDMIILSDLVLENPLDLGMLPGVRLLIEVKRKVKERAISQALSALIALDVLVDEPVMALLTDLTDHWQFFWVSDTINNHGNIRSVTIRDPSEAFAVIRTLLNQSPSADAEIRLPCFQEPVKRQKLSRVLPSIAEASGSGIRECIERYYDIASMLGPDIEMARSVARQVTRSIPTLSYFS
IUM83_00314-RA	CRN-like protein	N	N	-	-	423	MVLLSLECAIVGQAGSSFDVKIDDGAKVSELKKAIKGEKPDTITGEADKQQLFLAKTDGGAWLQNGDPGVLELEEGIIHPYVQTLIDGDKMTANWTIKDVLDANHLPTPQSKQIHVLVVVPEQEHAQTGLWLVTGSVDNALNTKGIRCRLYRLAGSYLGYYDPARRAEDKDNALWYEGKTLRIHSLFETRENALLFDNALQDESITPASALNGHTVSANVASTSTSLELSQLRRIYGRDYDPNDTESPQASMLSLSTTTSIVDVATDEFKYQRIESEEWFGSVGKAQSYHVMSREHCLKYPSYKKYDNDPSNRLALSAELHEWFDARSFTVPTMKISVESTSEGFVIGNRYKVNLVVRAWNARFARLLSLRLKEGFVVSDDGLEMRTSVYVQNKKVFCE…
IUM83_00132-RA	Crinkler (CRN) family protein	N	N	F:GO:0016740	-	127	MVLLALTCAIVDKAGSLFGVEIDDGAKVSELKKAIHKKKMYPFPVDELQLFPAKTEGGANDKKWLLASSEDAEKLEKGEKTALIADLTEKDHELQTENHLCFRDMHWNLKTKGLGKEWSAKSHLTLG
IUM83_13441-RA	crinkler (CRN) family protein, putative	N	Y	F:GO:0005524	IPR027417 (SUPERFAMILY)	613	MVKLFCAIVGEAGSSFSVRVDETDSVDDLKKAIKAEKMYQFPADELQLFLAKTEGGAWLKSKDLLRMRKGEIPDEVESRYMKEELDDPTDKICAKFPSTIPDGTIHVLVLVPRKSQLEWQSTQLRPHIYDPNSKYFLLEKEVMDDSGLPPSRVTLYCRPAFHMQIEFLRERVLREGRLGWILGPPGTGKSTTAMAFALTVDRREWVVTWIHVDTHLKWRCVRLVGGERQTRVVDITELKDVLEFGGDTKHHLVLVDGWTAAESFTNLSVMCSEWFLQKDAVMARRLAFICSVAARGKISDNVDLLTGAMECQVWSWTLDEYLDATTDGEFFTEVSPNLDATVGDESAMVRTKYYYAGGSCRYMFCFNTEQVMEKLNRAVDSLNDVAIVATTGQRSSLSV…
IUM83_12842-RA	Crinkler (CRN) family protein	N	N	F:GO:0003676	-	99	MVKLFCAIVGVAESSFPVDIDADQTVADLKDAIKAKNANDLKDVDAKNLQLFLAKKDEGRGAWLTEADVKKADGLTPLDVGGAPLNLVEESRGEPEDDE
IUM83_19212-RA	Crinkler (CRN) family protein	N	N	-	-	424	MLQKWLQNKHTKAIGAIDTSMQAFDRVANFLRVVAATKQLIDKVLEAEVRLRYSGRLQPLRGGKQLHRETVLTQRPIVRGIKAGNELIESAKDARLIKVTSKHVKLITVTHTGHLSSIESGVCFTSSPPAHAPEWFSILKCQIKLMAFCFQFGEAIGYQCDIERRALKLPAFFKENTVFGEYPSVHFSDSIVVLPQIRPGANLSSLCVGPVIDFKTAKLEFWPLLMQEISGMREVGDNDNDSFCFKAHPLWPYRTPQSPATNAILMVRQRDSSDFSVDPAHTTEDSERQTPIYRTLTVGLVMNLTSDPLDSNEVHAQCKHFSAMFEHLSQATTQAVGIMTNVLVVCVLECSEGVMNLFGSDKTKLLEDYKHIQDVVLVDLTSSEGRAQFFGFDRRNKEG…
IUM83_13157-RA	Crinkler (CRN) family protein	N	Y	C:GO:0005576; P:GO:0009405; C:GO:0016020; C:GO:0016021; C:GO:0042025	-	351	MYFDADNLQLFLAKTAGGAWLDGVGAAAVTLDEDGHLQGFEQMDPTLFINNDKHFGKNFGPAEGEVHVLVVAPERAVGSASETSKLDRLVEKVDKMYEQTVLTKRKRYAYSEMNSSKGKQLLEDLNIQVFPVRTVPVDVGRGNPVNGFQWMSVECGQQIHDLSEEQQRRRYHKYVEDNIGDVLKEQQLCVIGVEKSEKVLTKEVPGCNIELAGSTDLLVLSDIAVANPSSVKYLPGVKMLIEVKRAVQNGCALIQTATIANPGEAFEVIRKLLAQSPIAGTEIELPYIQNPVKRLKLKSMLPSIGEGESGGIRESIERYYDIASMLGPDWDMARAVARQVTRSIPTLSYFS
IUM83_13309-RA	crinkler (CRN) family protein, putative	N	N	F:GO:0005524; C:GO:0016020; C:GO:0016021	-	215	MKDGAWFPDDAAATLQLEEGVLHPDVRAMLSVKQLKATWQIREVLAANDMAKHAPQSRQIHVVVVVQRESQLEWQSAQLRPHIYDPISKYFLREKEVMGDSGLPPSHVTLYCRPAFHMQIELLREMDTKPKSMKHRNPKRKPTAGTTEATEEETTEVTTETVETVATTDVKPEEMTGVTTQTTEEVPSTSEVTGKTTETETTGRDCIDVGQEAQV
IUM83_09467-RA	Crinkler (CRN) family protein	N	N	F:GO:0005488; F:GO:0016301; P:GO:0016310	-	80	MVLLSLQCAIVGNSFDVEIDDGAKVSQLKKAIKTENDIKGPARDLQLFLAKKDGAWLSSRSEDVKKLKKGEKTALIEIAS
IUM83_13980-RA	Crinkler (CRN) family protein	Y	N	P:GO:0016042; F:GO:0016788	IPR006693 (PFAM)	201	MLSFRFRDLVHLLLGLCLLLSVLPSVIADEQVAEATVDPDVGTTVVEIIEARGYEVETHKVTASDGYILTMYRIPKTYAESQSGSAANKTAVTVFSTVVGSSFDVEIDDGAKVNKLKKGIAEDQKYDFAASKLQLFLAKTEGGAWVTEADVKNGVKGADESKALDNAGAPLNLVGLSGKDVQFTPTIEDVKAKMTPVHYAA
IUM83_16164-RA	crn1-like protein	N	N	C:GO:0016020	-	125	MAQNSSTVTLFPQHSRAGSAFCVDIDVGEAVGDLKEAIKAEKPHTIKGEDHKLQLFLARATDNKGGIQWLSDESETALDLEKGVVHQDIQTLVDGEQMRATKTLQYWLFDKSKMPLHPPTKSTCW
IUM83_12464-RA	Crinkler (CRN) family protein	N	N	F:GO:0003676	-	417	MVLLSLECAIVGQVGSSFDVKIDDGAKVSELKKAIKGEKPDTITGEADKQQLFLAKTDGGAWLDKVGAASVALDEHGHPQGFVQMDSTLWIKNPKHFGANFEPGEGQIHVLVVVPEQEHAQTGLWLVTGSVDNALNTKRIRCRLYRLAGSYLGYYDPARRAEDKDNALWYEGKTLHIHSLFETRENALLFDNALQDESITSTSALNGHTVSTNVASTSISLELTQLRRIYGRDYDPNDTESPQASMLSLSTTTSIVDVATDEFKYQRIESEEWFGSVGKAQSCHVMSKEHCLKYPSYKKYDNDPSNRLALSAELHEWFDARSFTVPTMKISVESTSEGFVIGNRYKVNLVVRAWNARFARLLSLRLKEGFVVSDDGLEMRTSVYVQNKKVFCECMEWKR…
IUM83_12442-RA	Crinkler (CRN) family protein	N	N	F:GO:0016740	-	84	MVGAPIYCGVVGVTGDDFLEEIDENKSVVHLKKAVNEEQKYPFPSFKLELFVVRKDGGSRVAVNDDENNLDLIDDMKQLEDIHA
IUM83_12463-RB	Crinkler (CRN) family protein	N	Y	-	-	424	MVLLSLECAIVGQVGSSFDVKIDDGAKVSELKKAIKGEKPDTITGEADKQQLFLAKTDGGAWLDKVGAASVALDEHGHPQGFVQMDSTLWIKNPKHFGANFEPGEGQIHVLVVVPEQEGTSNVVSAATTPLTVEQVEMAVDKVLRERDEKASAYSFSDLNTAMEERIVKKMRLTENVPDVKEPVNTSIAGYSWIPKIAESEESQRAGYMAYLQQHLKTLIDRGDFLLDDIADDKSVLNIVDPRLPFAMKGTADVLLINRTSKNPLIKLAGVSLVIELKKKVEPGNVPQAIGQLVSCSMKAPLNCYPLSLLTDLNDHWHFSWFSDKHVLTQVTLQYPKNAFRFIEAAVLRRTESAPLPPSFIPEPFKTIKVDDFLPQPDDDRAEEMMERYELMADVVEPE…
IUM83_12463-RA	Crinkler (CRN) family protein	N	Y	-	-	557	MDRSPAAPANRPDDSRPPPQTSPTPRADAAAPRPGTPGSTDSTETMELNLRLPLEFSWMDEERPPFVPGPIPPVSRMYMRYVPRARLGARRVLEAMRDPTTMEGSVADDECEAKAESDAWTEGSRFPLPAPIEHIMNSNECAIVGQVGSSFDVKIDDGAKVSELKKAIKGEKPDTITGEADKQQLFLAKTDGGAWLDKVGAASVALDEHGHPQGFVQMDSTLWIKNPKHFGANFEPGEGQIHVLVVVPEQEGTSNVVSAATTPLTVEQVEMAVDKVLRERDEKASAYSFSDLNTAMEERIVKKMRLTENVPDVKEPVNTSIAGYSWIPKIAESEESQRAGYMAYLQQHLKTLIDRGDFLLDDIADDKSVLNIVDPRLPFAMKGTADVLLINRTSKNPLI…
IUM83_19099-RA	Crinkler (CRN)	N	N	F:GO:0004672; F:GO:0005524; P:GO:0006468	-	130	MALLRISSSILKATVDTPTALNMLTKSLSANLAASIHPHQQHRSKEQLKDRRVPEPTRSVPTKSTLLCSLVGERGVLSVNIEASKAADEMDASPWLNNSKYFKVFRPGEGKIHVLVVLPKNLAADPELLH
IUM83_06022-RB	Crinkler (CRN) family protein	N	Y	C:GO:0016020; C:GO:0016021	-	130	MTTKEIKFAIDGKANVIEIDDEADRDQRFVELDFSFEADPDDDFLDGVGEGLQHAVGHGAGLDDSLAADESVADIDLSKTVNHLNDKIKEKKEYGVPASKLKLYLAREGDTWLNSRHDPFRALKKGDIPD
IUM83_08924-RA	crinkler (CRN) family protein, putative	N	N	F:GO:0005524	-	133	MPGTKVVAYVVIGHGLLFTVRAENYARVSYLAQLIKETSPSIITCEATSLTLYLAKKSDGWLKESDPDARRLIAGELPPGAVRIMNDENKMGVLRRVDDAAFGFPDIEEEEVDEDVIHVLVWLFRGCNSSSTK
IUM83_07105-RA	crinkler (CRN) family protein, putative	N	Y	-	-	629	MWAASQSRTFHEKNMAEIKLECAVYGEGTVFPVNILSDAEVSVLQETIFYKQRYNDRYKFPSSALTLYLARKEEGGKTKWLKDDRYVKDFLRGGTSTGYEEMRPSWTLDDEAYFGANFQPRPKQIHVLVELPYLPNKRLRVESVPRIERFEDVPQINIQGVNYVSLPAAFLEKCGYIVPDDLMLYCRREVHDLWDFMQNEVVAENEWNVVWIHLSDRLDSCLALGTKEYWDIGDLSSFELPRVAGKKLFICLDGYKATIAHAKFFKHVLTLLDKRNERVVVCSSMASLGNRNLEDDRRVNIQVFYVYSWTQGDYFAAIADQAFYNKIVSKLDATSATEVNEDDGFEGERSEEEKKKHAVDLKFYYAGGSCRFMFQYLTNQVMDSLKTALESVANKFDLV…
IUM83_07045-RA	Crinkler (CRN) family protein	N	N	F:GO:0003676; C:GO:0005576; P:GO:0009405; C:GO:0042025	-	152	MSSAVLACPGTPPVIENSATTCPKIFRNPPPRGKMVKLFCAIVGVAGSAFPVDIDVRETVGDLKKVIKRDKPNRLEKVDADDLQLFLAKTKSGAWLIDDDDLDKKMLQNEVDTSKMTMLRGSWKLDKSDLFGRDVALEEDVVHLYLMNTRNE

## Sheet: TableS4
Table S4. NLPs identified in the current version of P. cinnamomi genome. A protein was defined as secreted (denoted by Y) if a signal peptide was predicted by SingalP v3.0 and the transmembrane domain was absent as predicted by TMHMM v2.0.
Protein ID	Description (Blast2GO)	Secreted	Positive selection	GO IDs	InterPro IDs	Protein Length	Protein Sequence
IUM83_02046-RA	NPP1-like protein	Y	N	F:GO:0003743; P:GO:0006413	IPR008701 (PFAM)	246	MNLRAFLLAAVVSLATASAGNGISRINHDQVQPIAQPTPVTDAQKLAVKYKPQLRISYGCHPYPAVQANGSVSGGLEWSGSPDGDCEGSRLGSQVYARSDWFKNKWATMFTWYFPKGRQGVSGHRHFWEYAIIWTDSPSPDNSTFLGISMSAGVGYGKQTPVLLKYMDGTSVKLESHYSVLGNKAALELTKDSGEFQDLITWGQLPVPARDALNGDAFDVRYFFSKFEMPLKDSVFMSVLNKAYPW
IUM83_02071-RA	NPP1-like protein	Y	N	-	IPR008701 (PFAM)	248	MNLIALLLVAVASFVAVQAERKVYTRINHDEVQPFPQPKPTTDSEKAAIKYKPQLHVSYGCQPYPAVQADGAVSSGLKGTGPANGECTGSTLGSQVYSRSDWFKDKWAIMYTWYLPKGRYNKYQHRHFWEVAVVWIDDPALKNSTMLGVSLNYNWRLETQTPVEAKYLDGSSVKLDSYFGFSFPKPKLRFTELEGQTQDLITWEQLTDEARDALTNANFDSLVIKTMGKQMPLKDDVFYARLKDAWPF
IUM83_02047-RA	necrosis inducing-like protein NPP1 type	Y	N	-	IPR008701 (PFAM)	249	MNLRAFLLAAIVSLAAVKADVNMIDHDQVQPFAQPEPTTDAEKTAVKFKPQLRISYGCHPYPAVQANGSVNAGLKWTGWADGDCKGSALGSQVYSRSDWYKDKWAIMYAWYFPKGRQYVSQYRSGHRHYWSYAIVWTDSDKPDNSTIKGVSMSAGVGYGKATPPKSKYVVDGVTVKFESYYSFWGSKMGIQTTTKTGETQDLITWEQLTDEARTALTDADFDVDWSFRKVVMPMLDDVFTDKLEKAYPF
IUM83_02058-RA	necrosis inducing-like protein NPP1 type	Y	N	-	IPR008701 (PFAM)	249	MRFRAFLLATVGCLAAVQAKVNWINHDQVKPFAQLAPTNASEKAAIKFKPQLDISYGCHPYPAVQADGSVSAGLKWGGKADGKCKGSGWGSQVYSRSAWYEGKWAIMYAWYFPKGFEKRAKYNYSHRHLWLYLVLWIDNPEVENPAILGVWVRTAGGNERRTPPDAKFIDGSSLKLDYYKSSWHGKTGLQLTENTGEFQDLITWEQMTEEARKALSEADFDGHWRERKDTDVPFIDSEFTENLKKAWVF
IUM83_02068-RA	necrosis inducing-like protein NPP1 type	Y	N	-	IPR008701 (PFAM)	249	MHIRAYLVAAVGCLAAVQAKINWINHDQVKPFAQLAPTKVSEKAAIKFKPQLHISYGCHPYPAVQADGSVSDGLKWGGKADGECKGSGWGSQVYSRSAWYKGKWAIMYAWYFPKGWEKRYKYNYSHRHLWLYLVLWIDNPEAENPAILGVWVRTAGGNERRTPPDAKFIDGSSLKLDYYKSSWHGKTGLQLTENKGEFQDLITWEQMTEEARKALSEADFDGHWRERKDLDVPFIDSEFTENLKKAWVF
IUM83_02061-RA	necrosis inducing-like protein NPP1 type	Y	Y	-	IPR008701 (PFAM)	101	MNLIALLLAAVASFVAVQAERKVYTRINHDEVQPFPQAKPTTDSEKAAVKYKPQLHVSYGCQPYPAIQADGAVSFRHEIFFASNRVIHFGLAGSIIECVPY
IUM83_02053-RA	necrosis inducing-like protein NPP1 type	Y	N	-	IPR008701 (PFAM)	249	MNLRAFVLGAVASLAAVNADVVMINHDTVKPFAQPEPSTESEKLAVKYKPQLHISYRCHPYPAVQADGSVSAGLKWAGWANGDCKGSGLGSQVYSHSDWYKDKWAIMYAWYFPKGRQYIRKYKSGHRHYWSYAIVWTDNPNPDNSTILGVSMSAGVGYRKASPPKSKYVVDGTTVKFDSYRSFWGSKQGVRLTTKSGDTQDLITWEQLTDKARTALSDADFDVNWSLKKVVMPLKDDAFTERLEKAYPF
IUM83_02054-RA	necrosis inducing-like protein NPP1 type	N	N	-	IPR008701 (PFAM)	98	MSAGVGYRKATPPKSKYVVDGVTVKFESYYSFWGSKLGVRTTTKTGETQDLITWEQLTDQARTALTDADFDVDWSFRKVVMPMSDDVFTEKLNKAYPF
IUM83_02144-RA	necrosis inducing-like protein NPP1 type	Y	N	-	IPR008701 (PFAM)	249	MHFRAVLLAAVGCLAAVQAKVNWINHDQVKPFAQLAPTNASEKAAIKFKPQLHISYGCHPYPAVQADGSVSDGLKWGGKADGKCKGSGWGSQVYSRSAWYEGKWAIMYAWYFPKGFEQRAEYSYSHRHLWLYLVLWIDNPEAENPAILGVWVRTAGGNERRTPPDAKFIDGSSLKLDYYKSSWHGKTGLQLTENAGEFQDLVTWEQMTEDARKALSEADFDGHWQERKDTDVPFIDSEFTGNLKKAWVF
IUM83_02070-RA	necrosis inducing-like protein NPP1 type	N	N	-	IPR008701 (PFAM)	115	MSWFEIDDPAADNSIILGVSVPTAIEYQRRSPLKAMYVDGSSMKVDLYKRFWAGNMALKLTVEESESQGLITWEQMTAEARTALSEANYDKHIFKRKNTKVPFKDGEFTTYIAKA
IUM83_02064-RA	necrosis inducing-like protein NPP1 type	Y	N	-	IPR008701 (PFAM)	249	MHFRALLIAAVGCLAAVQAKVNWINHDQVKPFAQLAPTNASEKAAIKFKPQLHISYGCHPYPAVQADGSVSDGLKWGGKADGECKGSGWGSQVYSRSAWYKGKWAIMYAWYFPKGWEKRYKYNYSHRHLWLYLVLWIDNPEAENPAILGVWVRTAGGNERRTPPDAKFIDGSSLKLDYYKSSWHGKTGLQLTENKGEFQDLITWEQMTEEARKALSEADFDGHWQERKDLDVPFIDSEFTGNLKKAWVF
IUM83_02060-RA	necrosis inducing-like protein NPP1 type	Y	N	-	IPR008701 (PFAM)	227	MHFRAYLVAAVGCLAAVQAKVNWINHDQVKPFAQLAPTKVSEKAAIKFKPQLDISYGCHPYPAVQADGSVSDGLKWGGKADGKCKGSGWGSQVYSRSAWYEGKWAIMYAWYFPKGFEKRVENPAILGVWVRTAGGNERRTPPDAKFIDGSSLKLDYYKSSWHGKTGLQLTENTGEFQDLITWEQMTEEARKALSEADFDGHWRERKDTDVPFIDSEFTENLKKAWVF
IUM83_02056-RA	necrosis inducing-like protein NPP1 type	Y	N	-	IPR008701 (PFAM)	249	MRFRAFLLATVGCLAAVQAKVNWINHDQVKPFAQLAPTNASEKAAIKFKPQLDISYGCHPYPAVQADGSVSAGLKWGGKADGKCKGSGWGSQVYSRSAWYEGKWAIMYAWYFPKGFEKRAKYNYSHRHLWLYLVLWIDNPEAENPAILGVWVRTAGGNERRTPPDAKFIDGSSLKLDYYKSSWHGKTGLQLTENTGEFQDLITWEQMTEEARKALSEADFDGHWRERKDTDVPFIDSEFTGNLKKAWVF
IUM83_02067-RA	necrosis inducing-like protein NPP1 type	N	N	-	IPR008701 (PFAM)	118	MSWFEIDDPAADNPIILGVSVPTAIEYQRRSPPKAKYVDGSSMKVDLYKSLWAGKMALKLTVEEGESQGLITWEQMTEEARTALSEANYDKHIFKRKNTKVPFKDGEFTTYIAKAWPF
IUM83_02057-RA	necrosis inducing-like protein NPP1 type	Y	N	-	IPR008701 (PFAM)	249	MHFRAFLLATVGCLAAVQAKVNWINHDQVKPFAQLAPTNASEKAAIKFKPQLDISYGCHPYPAVQADGSVSAGLKWGGKADGKCKGSGWGSQVYSRSAWYEGKWAIMYAWYFPKGFEKRAKYNYSHRHLWLYLVLWIDNPEAENPAILGVWVRTAGGNERRTPPDAKFIDGSSLKLDYYKSSWHGKTGLQLTENTGEFQDLITWEQMTEEARKALSEADFDGHWRERKDTDVPFIDSEFTGNLKKAWVF
IUM83_02059-RA	necrosis inducing-like protein NPP1 type	Y	N	-	IPR008701 (PFAM)	249	MRFRAFLLATVGCLAAVQAKVNWINHDQVKPFAQLAPTNASEKAAIKFKPQLDISYGCHPYPAVQADGSVSAGLKWGGKADGKCKGSGWGSQVYSRSAWYEGKWAIMYAWYFPKGFEKRAKYNYSHRHLWLYLVLWIDNPEAENPAILGVWVRTAGGNERRTPPDAKFIDGSSLKLDYYKSSWHGKTGLQLTENTGEFQDLITWEQMTEEARKALSEADFDGHRRERKDTDVPFIDSEFTENLKKAWVF
IUM83_12198-RA	necrosis inducing-like protein NPP1 type	Y	N	F:GO:0004386	IPR008701 (PFAM)	251	MNFLLLFVAFVTLLKMAAASSIDLNKVSPIAQPTPSTSAQKTAIRFKPRLSIGAGGCVSFPAVNSAGETSSGLSEEYKGSIGCLNAPLGSQVYGRAAWYKSKFAIVYAWYFPKGFYNAYPTRRHDWASAVVWTNNPDSPSPKISGLSLSTADWQYETQAPATSGISDGTTPKLSHELQVDCGDAYLTTTDATGDFQPLIMWEQLPAAARTALNTTDFGNAKVPISDANFKKKLQDAWPFSGQTTRNSCREG
IUM83_01079-RA	necrosis inducing-like protein NPP1 type	Y	N	-	IPR008701 (PFAM)	259	MNLQSLLFITITAATLSVVVADSIGHDKVQPFAQPEPTTISEKAAVKFKPSLQIVDGCHPYPAVNAAGETSGGLKGTGKLDGDCKGSPLGSQVYGRAVWFKDLWAIMYVWYFPKDMYDGFWSTKGHRHKWVSAVVWLDNPALETPKILAVSTSGPNGEYRILKNAPPACGRWSCDPPFTDYINSTSVMLAYGLDRYYDGNSITTTTERSKGELQDLIMWEQMTGEARNALSGTDFGEKAKVPFIDANFNASLEAARPFL
IUM83_01093-RA	necrosis inducing-like protein NPP1 type	Y	N	-	IPR008701 (PFAM)	262	MNVHSLFFITITAATLSVVVGDSISHDKVQPFAQPEPTTISEKAAVKFKPSLQIVDGCHPYPAVNAAGETSGGLKKTGEPDGDCKGSPLGSQVYGRSVWFKDLWAIMYAWYFPKDMYSSGVLITTTKGHRHKWVSAVVWLDNPAVETPKILAVSTSDPNGGYRILKNAPPACGRRSCNPPFTDYINGSSAMLAYGEDYNYDGSSVTTTTARSKGELQDLIMWEQMTGEARNALSGTNFGDKAKVPFIDANFNASLEAARPFL
IUM83_01090-RA	necrosis inducing-like protein NPP1 type	Y	N	-	IPR008701 (PFAM)	260	MNVHSLFFITITAATLSVVVGDPIDHDKVQPFAQPEPTTISEKAAVKFKPSLQIVVGCHPYPAVNAAGETSGGLKGTGKLDGDCKGSPLGSQVYGRAVWFKDLWAIMYVWYFPKDIYDDGSWFTKGHRHKWASTVVWLDNPAVETPKILAVSTSDRNGGYRILKNAPPACGRWSCDPPFTDYINSSSAMLAYGDDYYYGGSSVTTTTVRSKGELQDLIMWEQMTGEARNALSGTDFGDKAKVPFIDANFNASLEAARPFL
IUM83_01178-RA	necrosis inducing-like protein NPP1 type	N	Y	-	IPR008701 (PFAM)	157	MYAWYFPKDISFYGSFGSTKGQRLQWASAVVWLDNPALETPKILAVSTAYPNGGYRILKNAPPACGRWSCDPPFTDYINGSSVMLAYGLEDYYDGSSVTTTTVGSKGELQELIMWEQMTGEARNALSGTDFGDKAKVPFIDANFNASLEAARPFLYL
IUM83_01082-RA	necrosis inducing-like protein NPP1 type	N	N	-	IPR008701 (PFAM)	292	MYSTTDSLLLVAAVLATVPSETIQFQSSCELHTMNLQSLLFITITAATLSVVVADSIGHDKVQPFAQPEPTTISEKAAVKFKPSLQIVDGCHPYPAVNAAGETSGGLKETGKLDGDCKGSPLGSQVYGRAVWFKDLWAIMYAWYFPKDMYYGFWSMKGHRHKWVSAVVWLDNPALETPKILAVSTSDPDGGYRILKNAPPACGRRSCDPPFTDYINSSSVMLAYGLDYYYDGSSVTTTTVRSKGELQDLIMWEQMTDEARNALSGTDFGEKAKVPFIDSNFNASLEAARPFL
IUM83_09538-RA	Necrosis inducing-like protein NPP1 type	Y	N	F:GO:0005524; C:GO:0005576; P:GO:0009405	IPR008701 (PFAM)	237	MNSRIFLATLVSAIAAAADVAAVDHDQVRPFAQPKAVSVSEKAAVKFKPQIHITNGCHPYPAVNAAGETSGGLQTHGAPSAGCKGSGWGSQVYGRSTWYKGRWAIMYSWYFPKDSPSTGLGHRHDWEHVIVWIDNPATTNPKILAVTPSAHSGYSKYAPPKAGTIAGNTAKVNYESHWPVNHALDSTDEDGDTQDLIMWEQMTDAARRSLNTVNFGDANVPMNEGNFMRKIGNASPW
IUM83_12088-RA	necrosis inducing-like protein NPP1 type	Y	Y	-	IPR008701 (PFAM)	259	MNLHSLLFITITAATLSVVIAGPIGHDKVQPFAQPEPTTISEKVAVKFKPSLQIVDGCHPYPAVNAAGETSGGLKGTGKPDGDCKGSGLGSQVYGRAVWFKDLWAIMYAWYFPKDVYYGVFSKKGYRHKWVSAVVWLDNPAVETPKILAVSTSRPKVGYRILKNAPPACGRWSCNPPFTDYINSSSAMLAYGLDVLGDGSSVTMTTTRSKGELQDLIMWEQMTDGARNALSETNFGEEAKVPFIDANFNANLEAARPFL
IUM83_08685-RA	NPP1 protein	Y	N	C:GO:0005576; P:GO:0009405	IPR008701 (PFAM)	331	MKLLVFLSAALLAVAQAQSVLQSQDASQAQEIVQNQDASEEQQQEHIATPKPTVKYLDIGKALATKYPRPTRNVTIKPTRPDPRQTEPPTPSPTLPPTPAPTPAPTPPPAPWVTKTIGHDEVKPFPQPEPVTISEKAAVKFKPQIRIGSGCVPYPVVNDVGETSGGLQISGSPKGGCRGSGHGSQVYGRAGWFNDVWAIMFCWYFPKDSPSSRMGHRHDWEHVVVWINNPDVAEPKILGISASAHSGYKKYAPPPADNLDGNSVKVNYEHAWPINHALDTTDKAGTFQDLIMWEQMTEDARSALNSVRFGKANTPMNDGNFRPKLEKAWPF
IUM83_08680-RA	NPP1 protein	Y	N	-	IPR008701 (PFAM)	260	MMLGAFFATVVLAIAAIQAQDDTQQLQQQQDQQQQQQPEWQPKTIPHKDVKPFPQLDPVTISEKAALKFKPQIDIVTGCVPYPAVNGIGETSGGLQTSGSPRGGCRGSGHGSQVYGRSTWFNGVWAIMYSWYFPKDAPSSRMGHRHDWEHVVVFIDNPDVPEPKILGCSPSWHSGYNKYAPCPADVIDGTSVKVKYQHSWPLNHALDITKKAGTFQDLIMWNQMTDLARRALNDTKFGKANTPLNDWNFLGKVEKAWPFK
IUM83_08821-RA	necrosis inducing-like protein NPP1 type	Y	Y	-	IPR008701 (PFAM)	201	MNLRQLLFTAIVATVFGSVGSVRIDHDKVQPFAQPKPVTASEKAAVKFKPSLTIVENCHPYPAVNAAGETSGGLKPTGKADGDCKGSGLGSQVYGRAAWNNGLWAIMYTWYFPKDQGSGDVGLVPRNERHKWISAVVWINNPAVENPKIIAVSTMGVNGTVRVQGGQHPPAPGRGQQQPPLQNGNDAEKKIDRQCHTAGFL
IUM83_03909-RA	necrosis inducing-like protein NPP1 type	N	N	-	IPR008701 (PFAM)	237	MSSLGAAHAVTMIDHDQVRPFIQPGATTNKEKAAVKYKPQLHITDGCHPYPAVQEDGSVSGGLEWTGDDVGECKRSPWGSQVYSRADSYEGKYAIMYAWYFPKGKGHAHRHHDGHRHAWEFAIVWLSRPSANESVIQGVTTSVGGGFHHEVPMEPEHVVGSSVKLDSYSTYWGAKQGLRVTSTVGEFQDLIQWEQLTDAAREALSDADFDIDGGKPAVEMPLKDDVFQENLVDGYPF
IUM83_03907-RA	necrosis inducing-like protein NPP1 type	Y	N	-	IPR008701 (PFAM)	249	MNFLTLILAAIAPLAAVQAFDSIDHDQVHPFAQPVPATDAEAAAVKYKPQLHITDGCHPYPAVQADGSVSGGLEWSGADDGDCKGSAWGSQVYARSAWYNNKYAIMYAWYFPKGKGRQHVHKLHSGHRHEWEFAVVWVDQPSADHSNLLGVSMSFGPSFHKEAPVQPEHVVGSSIKLDSYSTFWGAKQGLRVTTDIGTTQDLIQWEQLTDAARASLTETNFDIDEAVVPVEMPLKDDVFQLKLNSTYPF
IUM83_03893-RA	necrosis inducing-like protein NPP1 type	N	N	-	IPR008701 (PFAM)	283	MPTPLLGVCGPAPATDAEAAIKYKPQLLIIDECHLYPAVQADGSVSGGLEWSGADDGDCKGSAWGSQHVHKLHSGHRHEWEFAVVWVDQPSADHSNLLGVSMSFGPSFHKEAPVQPEHVVGSSIKLDSYSTYWGAKQGLRVTTDIGTTQDLIQWEQLTDAARASLTETNFDIDEAVVPVEIIAREMWEALTAEKTQRDFSYAVHLKRELYTHSYTHSYTPGKKMADYIQEMNSLRQRLRHMGPGFEIKDNELSQLLLMGVCAVHRELATKFDFYYRQGVRPTL
IUM83_03908-RA	necrosis inducing-like protein NPP1 type	Y	N	-	IPR008701 (PFAM)	249	MNFLTLILAAIAPLAAVQAFDSIDHDQVHPFAQPVPATDAEAAAVKYKPQLHITDGCHPYPAVQADGSVSGGLEWSGADDGDCKGSAWGSQVYARSAWYNNKYAIMYAWYFPKGKGRQHVHKLHSGHRHEWEFAVVWVDQPSADHSNLLGVSMSFGPSFHKEAPVQPEHVVGSSIKLDSYSTFWGAKQGLRVTTDIGTTQDLIQWEQLTDAARASLTETNFDIDEAVVPVEMPLKDDVFQLKLNSTYPF
IUM83_09906-RA	necrosis inducing-like protein NPP1 type	Y	N	-	IPR008701 (PFAM)	239	MKIGVVFITGFCALATVHAATIDFDMVQPFAEPKPVSISQKAAVKFKPSLLVGSGCDPYPAVNYAGDTSGGLEETASNGDCSGSPFGSQVYSRSGWFNDQWAIMYAWYFPMDSSAIKKSGVRYDWINVIVWLDNPAEKNQTILGVSTSIEGTTYNSYKPVPAKYLDGTSTKVLYFADKLGYHTVDLTAEAGGDFQDLIHWSQLTRKARAALETADFGSNTPVPFNDANFDDNLKRGWFA
IUM83_09983-RA	Arrestin domain-containing protein A	N	N	-	IPR011022 (PFAM); IPR008701 (PFAM); IPR011021 (PFAM); IPR014756 (SUPERFAMILY); IPR014756 (SUPERFAMILY)	422	MGAERGVCELGDIRVKLNRRRYVAGDLLQGRVFFRTTKYVQSSDFVVHLEGREHISWLEQSRTASSPRTTPRRRHNKDILREKASLTEDTPTTYRPGEYELPFSFRLPESLPSSFEMKDRRLVELGAMESSIAYKVRATIRIDGALHPYIEGSRPFIVQRPPLDNPMRPLERSSSEQIRVFRVFSRGRCTLSASLDHNEVSAGDTVTVFTSVENQTSKDMTGISVQLVEDLAVDVPFRTQKRGSTVVCRRYFPGVRAKRQANRALSLNLVTETPWSFEPINPTMACNFVKWQYRLVVKCDFRLCSSVKVEFPVTVSCPRSTSRTSMARLSGPFSSPVGVEDVPLESDTIDGYSAKVDYSSSWLVINHALDSTSDTGETQDLIMWDQLTDAARTALENTD…
IUM83_09982-RA	necrosis inducing-like protein NPP1 type	N	N	F:GO:0005524; C:GO:0005576; P:GO:0009405; C:GO:0031514	IPR008701 (PFAM)	244	MKLRAIAGVLVLRVVAPLVHVPVEAGIIDHDQVVPFPQSTVTSTANIAALKFKPQIYINNGCHPYPAVDAAGDTSGGLKPSGSANAGCKGSGYGSQVYGRSALHNDKWAIMYSWYFPKDNPVTGMGHRHDWEHVIVWVDNPALNNATILAMTPSTHSGYSTYAPPPAIMVDGTSVKVEYTSSKVVINHHLEGTSTVGEIQNLIMWDDMTDAARYALNTTHFGSANVPMKDGNFISKLGKAYPWK
IUM83_09985-RA	Necrosis inducing-like protein NPP1 type	N	N	C:GO:0005576; P:GO:0009405	IPR008701 (PFAM)	113	MNLRSALAAALASFAPKIVALSASAHSGYNKYYPPSSSYFSGNSAKIDYSSSYVVIDHSLSATSTAGETQPLIMWDQLTDAARTALENTDFGSANVPFKEANFQTKLGNAYYA
IUM83_09987-RA	necrosis inducing-like protein NPP1 type	Y	N	C:GO:0005576; P:GO:0009405	IPR008701 (PFAM)	235	MNLRAIVATTASALAYASGAVIDHDAVVPFAQPTPTTTLQTLAVKFKPQIYIANGCHPYPAVDEDGNTSGGLKPTGSESSGCTGSSLGSQIYGRAVEYEGVYAFMYSWYMPKDETLPGLGHRHDWENCVVWLNSLDDPSIVALSASYHSTYLYYYPPDSDYLDGNSAKIEYSTSWVILDHSLSATSTAGETQDLIMWDQLTDAARTALEDTDFGDANVPFKDANFESKLANAYYA
IUM83_09927-RA	NPP1-like protein	Y	N	-	IPR008701 (PFAM)	276	MKISFFAVVLATTCLAATEAQKTKDTGTPAPTPSVTMPEEQLEGVTQQQDDATPAPKKQKEATTTATASPTISYKKVKPFEEPKPSSVTEKAAIEFKPQLHVANGCHAYPVVNEAGQISTWLEKADAKGAKCKGSKLGAQVYGRSAWFGRVWAIMYAWYFPDVTPDWEHVIVWTNNPNVTDQVILAVTTSNSTGGYTSQTPPDASMVSGTSVKVSYSDNALATTTEGGHTQDLIMWHQLSDAAQEALNNDQSFAGVQVPMNDDYFLLQLGKAWPFA
IUM83_09986-RA	necrosis inducing-like protein NPP1 type	Y	N	C:GO:0005576; P:GO:0009405	IPR008701 (PFAM)	235	MNLRAVAAAAFTALVGVDAAVIAHDAVVPFPQPTPNTTIQTVAVKFKPQIYINNGCHPYPAVDEDGNTSGGLKPTGSQSAGCKGSGYGSQIYGRAVEYEGVYAFMYSWYMPKDETLDGQGHRHDWENCVVWLNSLDDPSIVALSASYHSTYLYYYPPDSDYLDGNSAKIEYSTSWVILDHSLSATSTAGETQDLIMWDQLTDAARTALEDTDFGSANVPFKEANFATKVAKAYYA
IUM83_11913-RA	necrosis inducing-like protein NPP1 type	N	N	F:GO:0005509; C:GO:0005576; P:GO:0009405	IPR008701 (PFAM)	177	MNLRPLLFSAVDVAAVFGSGKAIVIDHDKVQPFAQPDPVTLSEKAIMYAWHFPKEQGYYASQGSRHKWSAAVVWLDNPAFEKPKILAVSTIGVSGVYTITKNDQQRDPPFGDYINETSPMLAYLCGSTATRIGLAAARDQGEFQDLIMWDQLTQEARSGLSNADFAPPSSKKPSNQI
IUM83_11903-RA	necrosis inducing-like protein NPP1 type	Y	Y	-	IPR008701 (PFAM)	99	MNLRPLLFSAIAVAAVFGSGKGIVIDHDKVQPFAQPDPVTLSEKVAIKHNPSLRITWGCHPYPAVNAAGDTSGGLKGTGKTNGGCTGSPLGSQVYGRSG
IUM83_13670-RA	NPP1-like protein	Y	N	-	IPR008701 (PFAM)	253	MNLRAVLLTVVVSFASVQAQSNVIPHDEVRPFPQPDPVTDVQKATVKYKPRLKIKDGCHPYPAVQNDGAISGGLEWSGPMDGECKGSPLGSQVYARSTWVKDKYAIMYAWYFPKARAPLILPLTLRIFGHRNGWEYAIVWLDNPTPDNSTILGVSLSAAVGWSKQSPPKEKYLDGNSLKVAYYYNHLVGGTAVKYTEDAGEFQDVITWDQLPKPARDSLNNTDWDHTPFNVAHLKMPMKDGVFLDKLNSAYPF
IUM83_08080-RA	NPP1-like protein	N	N	C:GO:0005576; F:GO:0008168; P:GO:0009405; F:GO:0016740; P:GO:0032259	IPR008701 (PFAM)	134	MVSLVLERWENAIVWLDCLSESATISGVSVSGVFGAYSTDTPPAPGLLDGSSIKLMYTNSYGMQHYLKTATSPGLFQDLVMWDDMTKAAHSALETTDFNNFITTTVSGFADSVSVDVSMADTNFFPKFEKTFPF
IUM83_12816-RA	necrosis inducing-like protein NPP1 type	Y	N	-	IPR008701 (PFAM)	252	MNLRLLLISAVAVAAVFSSVEAIVINHDKVQPFAQPIPVTLTERVAIKYKPSLQIVEGCHPYPAVNAAGDTSGGLKATGKNNGDCTGSPLGSQVYGRSGWYKDMWAIMYAWYFPKEKGYYASKGYRHKWTAAVVWLDNPAFEKPKILAVSTIGDSGVYEIKKNGTPKCYRRYCDPPFGEYINETSPMLAYVRGPEATGIALTTVRGQGEFQDLIMWDQLTEEARSGLSNAAFAPPFIEKAFKPNLESARPFF
IUM83_19058-RA	necrosis inducing-like protein NPP1 type	Y	N	-	IPR008701 (PFAM)	252	MNLHLLLISAVAVAAVFSSVGAIVIDHDKVQPFAQPNPVTLTERVAIKYKPSLQILDGCHPYPAVNAAGDTSGGLKATGTASGDCTGSPLGSQVYGRSGWYKDMWAIMYAWYFPKEMGYYASKGNRHKWTAAVVWLDNPAFEKPKILAVSTIGDSGVYEIKKNGTPVCYRRYCDRPFGEYINETSPMLAYVRGPEATGIALTTVRGQGEFQDLIMWDQLTEEARSGLSNAAFAPPFIEKAFKPNLESARPFF
IUM83_14014-RA	Necrosis inducing-like protein NPP1 type	Y	N	C:GO:0005576; P:GO:0009405	IPR008701 (PFAM)	377	MKSYLILCAAAFAAFALVHAQEATNSTTKSIDFSNLEETPAPMTVPGTKKGQPQEEEEQAPVKPPVKYIDYSSLNKFTRASAPMKKGLSQEDEPEQQQQSSMSGSQEVEVEIDTPAPTIKRTMRPDPRATEAPTLPPTPAPTPAPTPAPTPDPGPWVAKWISHDQVQPFPQPEPVTISDKAAVKFKPQMHITNGCHPYPAVNEAGETGGGLKTKGAPSANCKGSGWGSQVYGRSTWYRGVWAIMYSWYFPKDSPSTGLGHRHDWEHVIIWIDNPDIETPKILAVSPSAHSGYSKYVPPNPDTIDGTSVKVNYESHWPINHATDMTSKGGDFQDLIMWSQLSENACRAFNSVSWGKANTPFNDGNFEPKLGKAWPFKN
IUM83_14124-RA	necrosis inducing-like protein NPP1 type	Y	N	-	IPR008701 (PFAM)	252	MNLRPLLFSAAAVAAVFSLVEAIVIDHDKVQPFAQPDPVTLSEKVAIKYKPSLQTVEGCHPYPAVNAAGDTSGGLKGTGKANGECTGSPLGSQVYGRSGWHKDMWAIMYAWYFPKEIGYEASKGFRHKWSAAVVWLDNPAFEKPKILAVSTIGDSGVYEITKNGTPKCGRRWCDPPFGEYINETSPMLAYVRGPEATGIALTTERGQGEFQDLIMWDQLTEEARSGLSNADFAPPFIEKAFKPNLESARPFF
IUM83_14015-RA	Necrosis inducing-like protein NPP1 type	N	N	C:GO:0005576; P:GO:0009405	IPR008701 (PFAM)	135	MMYSWYFPKDSPSTGLGHRHDWEHVIVWIDNPELETPKILAVSPSAHSGYSKYVPPNPDTVDGTSVKVNYESHYPINHATDMTSKGGDFQDLIMWSQLSENARRAFNSVSWGKANTPFNDGNFEPKLGKAWPFKN
IUM83_14013-RA	Necrosis inducing protein NPP1	N	N	C:GO:0005576; P:GO:0009405	IPR008701 (PFAM)	538	MAATRAKDVAQMDDSSRDQFKKAASGPVQNVFTFDSLEGSELQEVMDDSLEGSTSLDGSTDQEVTFDSLDVSSSSSTSDSLTGSTSGSLTGSSLADSTSDSVEGSTASSLEGSTSDSLGKSTSDSLAGSTPGSLEGSVSGSLEGSTADSSASSTADSLKGSTYDSLVGSTSGSLSGSTSDSLAGSSSSSLTGSTSDSLAGFASDSADGSTSDTSDNLADSTSLDDSTSDIADSSTFNSLEGSHGQEVTFDSVKGSTSDSFEGSQAQANGTETEAPTPVPTPVPTPAPTPAPTEAPTPAPTLAPTPAPTPAPTPDPGPWVAKWMDHDQVQSYKQPEPVTISEKAAVKFKPQLHITNGCHPYPAVSWWGETSGGLKPAGAPSSNCKGSGWGSQVYGRSTWY…
IUM83_19383-RA	serine/threonine protein kinase	N	N	F:GO:0004674; F:GO:0005524; P:GO:0006468; C:GO:0016021	IPR008701 (PFAM); IPR000719 (PFAM); IPR011009 (SUPERFAMILY)	373	MPVIHERYRVIRELSPTLYGWVSVCEDMHARVDLASPAAPISSVVIKQVSLERMTNIALNNSSSGHLPDNPVVEKEVANLVRAAGGHPNLVQYEESFVEQQTLYLVMEHCADGDLHRYLSSRMRHRMTCLSALSVLSQVASGMAFLHELGIAHRDISLENIMVHRGRCKLGDFGLATRSRLAGGRLVGKNYYMAPEIVAGDVYDPKSADIWSLGIVLFVLLTGSPLVTLASMSVKAFRVLKQAGIVPILQSWVWIDNPDVSTPKILGLSTSKKSETDYMKPTITTETFKSEANYDKAKAPIQNVNGTSVKLVSTSILGPMFLRSTSENGEFQDLIMWSQLPEVARTAFAGTEIGTVPFNDARFLKKLGEAWPF
IUM83_18230-RA	Necrosis inducing-like protein NPP1 type	Y	N	C:GO:0005576; P:GO:0009405	IPR008701 (PFAM)	477	MKSYLILCAAALAAFASVNAQETTNSTTKSIDFSNLEVTSAPTTVPGTKKGLPQKDEELATVKPPVKYIDYSKLKKFTRASAPTKKGLPQEDEPEQQQQQQQQQQQQQSSMSGSQDVEVEIDTLKETPAPTTVPASGKGLLQEEEEPATVKRPVKYIDYSSLKKFTRAPTPVPGTKKGLPQEDEPEQQQQQQQQQSSMSGSQEVEVEIDTPAPTVTRTIRPDPRATEAPTPDPTLPPTLAPTTAPTPAPTPDPGPWVAKWISHDQVKPFPQPEPVTISDKAAVKFKPQMHITNGCHPYPAVNEAGETGGGLKTKGAPSAGCKGSGWGSQVYGRSTWYRGMWAIMYSWYFPKDSPSTGLGHRHDWEHVIVWIDNPEVETPKILAVSPSAHSGYSKYVPPN…
IUM83_18231-RA	Necrosis inducing-like protein NPP1 type	N	Y	C:GO:0005576; P:GO:0009405	IPR008701 (PFAM)	554	MATTRAKDVAQMDDSSRDQFEKAASGPVQNVFTFDSLEGSELQGVMDDSLEGSTSLDGSTDQEVTFDSLDVSSSSSTSDSLTGSTSGSLTGSSLADSASDSVEGSTSDSFTDSTSDSLGKSTSDSLAGSTPGSLEGSASGSLEGSTADSSASSTADSLKGSTYDSLVGSTSGSSEVSTSDSLSGSTSDSLAGSSSSSLTGSTSDSLAGFASDSADGSTSDTSDNLADSTSLDDSTSDSADSSTFNSLEGSHGQKVTFDSVKGSTSDSFEGSQAQANGTETEAPTPVPTPVPTPAPTPAPTEAPTPAPTPAPTPAPTPAPTPAPTPAPTPDPGPWVAKWIDHDQVQSYKQPEPVTISEKAAVKFKPQLHITNGCHPYPAVSWWGETSSGLKPTGAPSSNC…
IUM83_18229-RA	Necrosis inducing-like protein NPP1 type	N	N	C:GO:0005576; P:GO:0009405	IPR008701 (PFAM)	252	MVDELQIELTRSSIAELGDRGLLIRGCWKDNILGEFLVDHEKLVQVAQIVDDLEIMIKLETVSQVPKAGNVPSLSSLLIDDELQKLLVGPKSDGTSDTRTHVFANPSADTCSDALTVAKWMGHDQVQSYKQPEPVTISEKAAVKFKPQLHITNGCHPYPAVSWWGETSDGLKPTGAPSSNCKGSGWGSQVYGRSTWYRGMWAIMYSWYFPKDSPSTGLGHRHDWEHVIAWINAWLVGWITFGTLTLVPSRHR
IUM83_19672-RA	necrosis inducing-like protein NPP1 type	Y	Y	-	IPR008701 (PFAM)	248	MNLHSLLFITITAATLSVVIAGPIGHDKVQPFAQPEPTTISEKAAVKFKLPLVIYQGCHPYPAVNAAGETSGGLKGTGNPDGDCKGSGLGSQVYGRAVWFKDRWAIMYAWYFPKDVYYGVFSKKGYRHKWVSAIVWLDNPAVETPKILAVSTSRPKVGYRIVKDPPFTNYIHNSGVVLVYGWDVRGGGSSVSMTKTTGKGELQDLIMWEQMTDGARNALSETNFGEEAKVPFIDANFNANLEAARPFL
IUM83_19703-RA	necrosis inducing-like protein NPP1 type	Y	N	-	IPR008701 (PFAM)	259	MNLHSLLFITVTAATLSVVVAGPIDHDKVQPFAQPVPTTISEKAAVKFKPSLQIVDGCHSYPAVNAAGETSGSLKGTGKLDGDCKGSGLGSQVYGRAVWFKDLWAIMYAWYFPKDVYYGVWSKKGYRHKWVSAVVWLDNTAVETPKIFAVSTSDPDGGYRILKNTPPTCGRRSCNPSFINYINSSSVMLAYGLDYYYDDSSITTTTERSKGELQDLIMWEQMTEEARNALSGTNFGEKAKVAFIDANLNRSLEAARPLL
IUM83_19943-RA	necrosis inducing-like protein NPP1 type	Y	N	C:GO:0005576; P:GO:0009405; C:GO:0031514	IPR008701 (PFAM)	177	MNLRPLLFSAVAVAAVFGSGKAIVIDHDKVQPFAQPDPVTLSEKAIMYAWHFPNEQGYYASQGSRHKWSAAVVWLYNPAFEKPKILAVSTIGVSGVYTITKNDQQRDPPFGDYINETSPMLAYLCGSTATRIGLAAARDQGEFQDLIMWDQLTQEARSGLSNADFAPPSSKKPSNQI
IUM83_02904-RA	necrosis inducing-like protein NPP1 type	Y	N	-	IPR008701 (PFAM)	260	MNLHSLLFITITAATLSVVVVADPIGHDKVQPFAQPEPTTISEKAAVKFKPSLHIKKACHPYPAVNAAGETSGGLKGSGERDGDCKESPLGSQVYGRAVWFKDLWAIMYAWYFPKVVYYGVWSKNGHRHNWASAVVWLDNPAVETPKILAVSASKPNGRYRFLKNGPQVCDRWSCTPLFTDVINGSSVMLAYEEDYDGDGNSVTLNTDRSKGEFQDLIMWEQMTDEARNALSQTNFGEKAKVPFIDVNFNASLEAARLFR
IUM83_02730-RA	Necrosis inducing protein NPP1	Y	N	C:GO:0005576; P:GO:0009405	IPR008701 (PFAM)	328	MKSCFILCAALVAFALVHAQNQTRSKVQYIDFSSLKQFTAEPTAQLEPTTQLDPTNETEAPTPPPTPVPTTPTPTPEPTPEPTPPPTLAPTPEPTPPPTPAPTPDPGPWTPVWIPHDKVQPFAQPEPVTISERAGVKFKPQIHISNGCHPYPAVNEAGETGSGLKPTGSHNSKCKRSGWNSQVYGRSTWYRGVWAIMYVWYFPKDSPSPFFGHRHDWEQVIVWIDNPDVPEPKILAVTPSAHADFTKQVPPKADNVDGTSVKVNYESHWPKNHELGSTSKGGEFQDLIMWSQLSENARRALNSVSWGKANIPINDWAFQRQIEKAWPF
IUM83_02898-RA	necrosis inducing-like protein NPP1 type	Y	N	-	IPR008701 (PFAM)	259	MNLHSLLFITITAATLSVVAADSIGHDKVQPFAQPEPTTISEKAAVKFKPSLQIVGGCHPYPAVNAAGETSGGLKKTGERDGDCKGSPLGSQVYGRAVWFKDLWAIMYAWYFPKDVYYGVWSKNGHRHKWASAVVWLDNPAAETPKILAVSTSKPNGGYRFLKNAPPACGRWSCNPPFTDYINGSSVMLEYGLDYDDYGSSVTLSTDRRKRGFQDLIMWEQMTDEARNALSQTNFGEKAKVPFIDVNFNASLEAARLFR
IUM83_06101-RA	necrosis inducing-like protein NPP1 type	Y	N	-	IPR008701 (PFAM)	243	MKILRPAAAGLAIMMINTAAGTDSVGAYYEDSGCSKMLLANVISGQCEDQSGCKVYQGSGISMFCVPNATEYLNTAFDGSPYVVTEEFNDINCAQPMLTRAFLADGSCHVAHEDDGRTWSMTTVVNSNGTVEVLGTDDECGGPNAFYHLEPVPKSDLNTEDSMTGTHPQMEYSGNVTFDRYHTIDVAFNVGDFQDLIHWSQLTDEARKGLETANFGQDIQVPFNDANFETDLEYGWFKPPSDL
IUM83_15709-RA	necrosis inducing-like protein NPP1 type	Y	N	F:GO:0005509	IPR008701 (PFAM)	244	MNLFPFVFAVVAAASFTSAGKIGHDKVQPFVQPAPVTTSEKAAIKFKPSLEVLKGCHPYPAVNAAGETSGGLEGTGKPDGKCKGSGLGSQVYGRAGWYKDRWAIMYAWYFPKDQGFWSWIGGGRRHNWVHVILWIDNPELNNPKMLAVSLWDLDGVVTFASGAPGLDSCIAGSTPMISYQPYDFGEPSYHTLRMITNKGEFQDLIMWEQLTEEARRALTEANIGAVPFIDTLFKRNLEAALAKL
IUM83_15704-RA	necrosis inducing-like protein NPP1 type	N	N	-	IPR008701 (PFAM)	277	MVCYVDLQNQTLSISSPVNQIMNLLSLLITAIAATMAFSVADASIDHDKVQPFAQPEPVTISEKAAVKFKPSLLIQTGCYPYAAVNAAGETTGGLKATGKADSDCTGSPLGSQVYGRAIWHKDLWAVMYAWYFPKDIYFGNFFQKGQRHKWVSAVVWLDNPALEKPKILAVSTYNVDGWYAILKNGPPECGRRSCAPPFTDYINDTSPMLMYASYNKGSSVSTTVVRGGELQDLIMWEQLTDEARGALSETDFGEKAKVPFVDDNFKTNLEAARPFL

## Sheet: TableS5
Table S5. CAZymes identified from the current P. cinnamomi genome using dbCAN2. A protein was considered a CAZyme only if it was identified by at least two of the three tools implemented in dbCAN2 (namely HMMER, Hotpep, DIAMOND). CWDEs = Cell wall degrading enzymes. Value in DESeq column indicates whether a gene was up-regulated or down-regulated in in planta infection when compared to the myceli…
Protein ID	Description (Blast2GO)	CWDE	DESeq	HMMER	Hotpep	DIAMOND	Signalp	GO IDs	GO Names	Enzyme Codes	Enzyme Names	InterPro IDs
IUM83_19707-RA	Mannan polymerase complex subunit mnn9	N	-	GT62	GT62	N	N	F:GO:0004672; P:GO:0006468; C:GO:0016020	F:protein kinase activity; P:protein phosphorylation; C:membrane			IPR001245 (PFAM); PF03452 (PFAM); IPR011009 (SUPERFAMILY)
IUM83_19708-RA	Mannan polymerase complex subunit mnn9	N	-	GT62	GT62	N	N	C:GO:0016021	C:integral component of membrane			PF03452 (PFAM)
IUM83_19709-RA	Mannan polymerase complex subunit mnn9	N	Up-regulated	GT62	GT62	N	N	C:GO:0016020	C:membrane			PF03452 (PFAM)
IUM83_19717-RA	Mannan polymerase complex subunit mnn9	N	-	GT62	GT62	N	N	C:GO:0016021	C:integral component of membrane			PF03452 (PFAM)
IUM83_19932-RA	polygalacturonase	Y	-	GH28	GH28	GH28	Y(1-28)	F:GO:0004650; C:GO:0005576; P:GO:0005975; P:GO:0071555	F:polygalacturonase activity; C:extracellular region; P:carbohydrate metabolic process; P:cell wall organization	EC:3.2.1.15	Polygalacturonase	IPR000743 (PFAM); IPR011050 (SUPERFAMILY)
IUM83_19933-RA	polygalacturonase	Y	-	GH28	GH28	GH28	Y(1-28)	F:GO:0004650; C:GO:0005576; P:GO:0005975; P:GO:0071555	F:polygalacturonase activity; C:extracellular region; P:carbohydrate metabolic process; P:cell wall organization	EC:3.2.1.15	Polygalacturonase	IPR000743 (PFAM); IPR011050 (SUPERFAMILY)
IUM83_19934-RA	Polygalacturonase	Y	-	GH28	GH28	GH28	Y(1-21)	F:GO:0004650; C:GO:0005576; P:GO:0005975; P:GO:0071555	F:polygalacturonase activity; C:extracellular region; P:carbohydrate metabolic process; P:cell wall organization	EC:3.2.1.15	Polygalacturonase	IPR000743 (PFAM); IPR011050 (SUPERFAMILY)
IUM83_17851-RA	Beta-glucosidase 32	Y	Up-regulated	GH1	GH1	GH1	Y(1-32)	F:GO:0004553; P:GO:0005975	F:hydrolase activity, hydrolyzing O-glycosyl compounds; P:carbohydrate metabolic process			IPR001360 (PFAM); IPR017853 (SUPERFAMILY)
IUM83_17857-RA	cell 5A endo-1,4-betaglucanase	Y	-	GH5_20	GH5	GH5_20	N	F:GO:0004553; P:GO:0005975; C:GO:0016021	F:hydrolase activity, hydrolyzing O-glycosyl compounds; P:carbohydrate metabolic process; C:integral component of membrane			IPR001547 (PFAM); IPR017853 (SUPERFAMILY)
IUM83_17858-RA	cell 5A endo-1,4-betaglucanase	Y	-	GH5_20	GH5	GH5_20	N	F:GO:0004553; P:GO:0005975; C:GO:0016021	F:hydrolase activity, hydrolyzing O-glycosyl compounds; P:carbohydrate metabolic process; C:integral component of membrane			IPR001547 (PFAM); IPR017853 (SUPERFAMILY)
IUM83_17861-RA	Putative alpha mannosyltransferase	N	-	GT22	GT22	GT22	N	F:GO:0000030; C:GO:0005789; C:GO:0016021; P:GO:0097502	F:mannosyltransferase activity; C:endoplasmic reticulum membrane; C:integral component of membrane; P:mannosylation			IPR005599 (PFAM)
IUM83_19346-RA	putative xylanase	Y	-	GH10	N	GH10	Y(1-28)	F:GO:0031176; P:GO:0045493	F:endo-1,4-beta-xylanase activity; P:xylan catabolic process	EC:3.2.1.8	Endo-1,4-beta-xylanase	IPR001000 (PFAM); IPR017853 (SUPERFAMILY)
IUM83_19347-RA	putative xylanase	Y	-	GH10	N	GH10	Y(1-28)	F:GO:0031176; P:GO:0045493	F:endo-1,4-beta-xylanase activity; P:xylan catabolic process	EC:3.2.1.8	Endo-1,4-beta-xylanase	IPR001000 (PFAM); IPR017853 (SUPERFAMILY)
IUM83_17136-RA	family 31 glycoside hydrolase	Y	-	GH31	GH31	N	N	F:GO:0004553; P:GO:0005975; F:GO:2001070	F:hydrolase activity, hydrolyzing O-glycosyl compounds; P:carbohydrate metabolic process; F:starch binding			IPR000322 (PFAM); IPR017853 (SUPERFAMILY); SSF51011 (SUPERFAMILY)
IUM83_18227-RA	glycoside hydrolase 31	Y	-	GH31	N	GH31	N	F:GO:0004553; P:GO:0005975; C:GO:0016021; F:GO:0030246	F:hydrolase activity, hydrolyzing O-glycosyl compounds; P:carbohydrate metabolic process; C:integral component of membrane; F:carbohydrate binding			IPR031727 (PFAM); IPR000322 (PFAM); IPR025887 (PFAM); IPR000519 (PFAM); IPR011013 (SUPERFAMILY); IPR017853 (SUPERFAMILY); SSF57492 (SUPERFAMILY); SSF51011 (SUPERFAMILY)
IUM83_19306-RA	FAD-binding protein	Y	Up-regulated	AA7	AA7	N	Y(1-23)	F:GO:0016491; P:GO:0055114; F:GO:0071949	F:oxidoreductase activity; P:oxidation-reduction process; F:FAD binding			IPR012951 (PFAM); IPR006094 (PFAM); IPR036318 (SUPERFAMILY)
IUM83_18682-RA	putative xylanase	Y	-	GH10	N	GH10	Y(1-28)	F:GO:0031176; P:GO:0045493	F:endo-1,4-beta-xylanase activity; P:xylan catabolic process	EC:3.2.1.8	Endo-1,4-beta-xylanase	IPR001000 (PFAM); IPR017853 (SUPERFAMILY)
IUM83_18683-RA	putative xylanase	Y	-	GH10	N	GH10	Y(1-28)	F:GO:0031176; P:GO:0045493	F:endo-1,4-beta-xylanase activity; P:xylan catabolic process	EC:3.2.1.8	Endo-1,4-beta-xylanase	IPR001000 (PFAM); IPR017853 (SUPERFAMILY)
IUM83_17536-RA	Mannan polymerase complex subunit mnn9	N	-	GT62+GT62(760-908)	GT62	N	N	C:GO:0016020; C:GO:0016021	C:membrane; C:integral component of membrane			PF03452 (PFAM)
IUM83_17537-RA	Mannan polymerase complex subunit mnn9	N	-	GT62	GT62	N	N	C:GO:0016020	C:membrane			PF03452 (PFAM)
IUM83_17538-RA	Mannan polymerase complex subunit mnn9	N	-	GT62+GT62(421-661)	GT62	N	N	C:GO:0016021	C:integral component of membrane			PF03452 (PFAM)
IUM83_17591-RA	beta-glucan synthesis-associated protein, putative	Y	Up-regulated	GH16	GH16	GH16	N	P:GO:0006078; C:GO:0016021; F:GO:0030246	P:(1->6)-beta-D-glucan biosynthetic process; C:integral component of membrane; F:carbohydrate binding			IPR005629 (PFAM); IPR013320 (SUPERFAMILY)
IUM83_16939-RA	Beta-glucan synthesis-associated protein	Y	-	GH16	GH16	GH16	Y	P:GO:0006078; C:GO:0016021	P:(1->6)-beta-D-glucan biosynthetic process; C:integral component of membrane			IPR005629 (PFAM); IPR013320 (SUPERFAMILY); IPR013320 (SUPERFAMILY)
IUM83_16939-RB	Beta-glucan synthesis-associated protein	Y	-	GH16	GH16	GH16	Y	P:GO:0006078; C:GO:0016021	P:(1->6)-beta-D-glucan biosynthetic process; C:integral component of membrane			IPR005629 (PFAM); IPR013320 (SUPERFAMILY); IPR013320 (SUPERFAMILY)
IUM83_16940-RA	Beta-glucan synthesis-associated protein	Y	-	GH16	GH16	GH16	N	P:GO:0006078; C:GO:0016021; F:GO:0030234; P:GO:0050790	P:(1->6)-beta-D-glucan biosynthetic process; C:integral component of membrane; F:enzyme regulator activity; P:regulation of catalytic activity			IPR005629 (PFAM); IPR013320 (SUPERFAMILY); IPR013320 (SUPERFAMILY)
IUM83_16941-RA	Beta-glucan synthesis-associated protein	Y	-	GH16	GH16	GH16	N	P:GO:0006078; C:GO:0016021	P:(1->6)-beta-D-glucan biosynthetic process; C:integral component of membrane			IPR005629 (PFAM); IPR013320 (SUPERFAMILY)
IUM83_16949-RA	Beta-glucan synthesis-associated protein SKN1	Y	Up-regulated	GH16	GH16	GH16	Y	P:GO:0006078; C:GO:0016021; F:GO:0016853	P:(1->6)-beta-D-glucan biosynthetic process; C:integral component of membrane; F:isomerase activity			IPR005629 (PFAM); IPR013320 (SUPERFAMILY); IPR013320 (SUPERFAMILY)
IUM83_16286-RA	Alpha-L-arabinofuranosidase B	Y	Up-regulated	GH54	GH54	N	N	P:GO:0019566; P:GO:0031221; F:GO:0046556	P:arabinose metabolic process; P:arabinan metabolic process; F:alpha-L-arabinofuranosidase activity	EC:3.2.1.55	Non-reducing end alpha-L-arabinofuranosidase	IPR015289 (PFAM); IPR013320 (SUPERFAMILY)
IUM83_16289-RA	alpha-L-arabinofuranosidase	Y	-	GH54	GH54	N	N	P:GO:0019566; P:GO:0031221; F:GO:0046556	P:arabinose metabolic process; P:arabinan metabolic process; F:alpha-L-arabinofuranosidase activity	EC:3.2.1.55	Non-reducing end alpha-L-arabinofuranosidase	IPR015289 (PFAM); IPR013320 (SUPERFAMILY)
IUM83_16290-RA	Alpha-L-arabinofuranosidase B	Y	-	GH54	GH54	N	N	P:GO:0019566; P:GO:0031221; F:GO:0046556	P:arabinose metabolic process; P:arabinan metabolic process; F:alpha-L-arabinofuranosidase activity	EC:3.2.1.55	Non-reducing end alpha-L-arabinofuranosidase	IPR015289 (PFAM); IPR013320 (SUPERFAMILY)
IUM83_16293-RA	Alpha-L-arabinofuranosidase B	Y	-	GH54	GH54	N	N	P:GO:0019566; P:GO:0031221; F:GO:0046556	P:arabinose metabolic process; P:arabinan metabolic process; F:alpha-L-arabinofuranosidase activity	EC:3.2.1.55	Non-reducing end alpha-L-arabinofuranosidase	IPR015289 (PFAM); IPR013320 (SUPERFAMILY)
IUM83_05577-RA	Glycosyl hydrolase family 10 protein	Y	-	GH10	GH10+CBM22	GH10	N	F:GO:0004553; P:GO:0005975	F:hydrolase activity, hydrolyzing O-glycosyl compounds; P:carbohydrate metabolic process			IPR001000 (PFAM); IPR017853 (SUPERFAMILY)
IUM83_19261-RA	Lysosomal beta glucosidase	Y	Up-regulated	GH3	N	GH3	Y(1-27)	F:GO:0004553; P:GO:0005975	F:hydrolase activity, hydrolyzing O-glycosyl compounds; P:carbohydrate metabolic process			IPR026891 (PFAM); IPR001764 (PFAM); IPR002772 (PFAM); IPR017853 (SUPERFAMILY); IPR036881 (SUPERFAMILY)
IUM83_19262-RA	Lysosomal beta glucosidase	Y	Up-regulated	GH3	N	GH3	Y(1-27)	F:GO:0004553; P:GO:0005975	F:hydrolase activity, hydrolyzing O-glycosyl compounds; P:carbohydrate metabolic process			IPR026891 (PFAM); IPR001764 (PFAM); IPR002772 (PFAM); IPR017853 (SUPERFAMILY); IPR036881 (SUPERFAMILY)
IUM83_19880-RA	polysaccharide lyase, putative	Y	-	PL3_2+PL3_2(118-212)	PL3	PL3_2	Y(1-29)	C:GO:0005576; F:GO:0030570	C:extracellular region; F:pectate lyase activity	EC:4.2.2.2	Pectate lyase	IPR004898 (PFAM); IPR011050 (SUPERFAMILY)
IUM83_13874-RA	glucan 1,3-beta-glucosidase	Y	-	GH5_14	GH5	GH5	N	F:GO:0004553; P:GO:0005975; C:GO:0016021; F:GO:0016491; P:GO:0055114	F:hydrolase activity, hydrolyzing O-glycosyl compounds; P:carbohydrate metabolic process; C:integral component of membrane; F:oxidoreductase activity; P:oxidation-reduction process			IPR001547 (PFAM); IPR017853 (SUPERFAMILY)
IUM83_13967-RA	glycoside hydrolase, putative	Y	-	GH72	GH72	GH72	Y(1-22)	C:GO:0005886; F:GO:0016740; F:GO:0016787; C:GO:0031225	C:plasma membrane; F:transferase activity; F:hydrolase activity; C:anchored component of membrane			IPR004886 (PFAM); IPR017853 (SUPERFAMILY)
IUM83_13968-RA	glycoside hydrolase, putative	Y	Up-regulated	GH72	GH72	GH72	N	C:GO:0005886; F:GO:0016740; F:GO:0016787; C:GO:0031225	C:plasma membrane; F:transferase activity; F:hydrolase activity; C:anchored component of membrane			IPR004886 (PFAM); IPR017853 (SUPERFAMILY)
IUM83_13969-RA	ATP-binding Cassette (ABC) Superfamily	Y	-	GH72	GH72	GH72	Y(1-24)	F:GO:0005524; C:GO:0005886; F:GO:0016740; C:GO:0031225	F:ATP binding; C:plasma membrane; F:transferase activity; C:anchored component of membrane			IPR004886 (PFAM); IPR017853 (SUPERFAMILY)
IUM83_09950-RA	Cellobiose dehydrogenase	N	-	AA3_1	N	AA3_1	Y(1-24)	C:GO:0005576; P:GO:0006508; F:GO:0016614; F:GO:0050660; P:GO:0055114	C:extracellular region; P:proteolysis; F:oxidoreductase activity, acting on CH-OH group of donors; F:flavin adenine dinucleotide binding; P:oxidation-reduction process			IPR003609 (PFAM); IPR000172 (PFAM); IPR036188 (SUPERFAMILY); SSF54373 (SUPERFAMILY)
IUM83_19619-RA	cell 5A endo-1,4-betaglucanase	Y	-	GH5_20	N	GH5_20	N	F:GO:0004553; P:GO:0005975; C:GO:0016021	F:hydrolase activity, hydrolyzing O-glycosyl compounds; P:carbohydrate metabolic process; C:integral component of membrane			IPR001547 (PFAM); IPR017853 (SUPERFAMILY)
IUM83_19624-RA	Pectate lyase	Y	Up-regulated	PL1_4	PL1	PL1_4	Y(1-22)	F:GO:0016829	F:lyase activity			IPR002022 (PFAM); IPR011050 (SUPERFAMILY)
IUM83_19625-RA	Pectate lyase	Y	Up-regulated	PL1_4	PL1	PL1_4	N	F:GO:0016829	F:lyase activity			IPR011050 (SUPERFAMILY)
IUM83_14963-RA	beta-galactosidase	Y	-	GH1	GH1	GH1	N	F:GO:0008422; P:GO:0030245	F:beta-glucosidase activity; P:cellulose catabolic process	EC:3.2.1.21	Beta-glucosidase	IPR001360 (PFAM); IPR017853 (SUPERFAMILY)
IUM83_14969-RA	gdp-man:man c-pp-dol alpha--mannosyltransferase	N	-	GT4	GT4	GT4	N	F:GO:0003924; F:GO:0004377; F:GO:0005525; C:GO:0005789; P:GO:0097502	F:GTPase activity; F:GDP-Man:Man3GlcNAc2-PP-Dol alpha-1,2-mannosyltransferase activity; F:GTP binding; C:endoplasmic reticulum membrane; P:mannosylation	EC:3.6.1.15; EC:2.4.1.131	Nucleoside-triphosphate phosphatase; GDP-Man:Man(3)GlcNAc(2)-PP-dolichol alpha-1,2-mannosyltransferase	IPR031814 (PFAM); IPR001296 (PFAM); SSF53756 (SUPERFAMILY)
IUM83_14970-RA	alpha-1,3-mannosyltransferase, putative	N	-	GT4	GT4	GT4	N	F:GO:0004378; P:GO:0006486; C:GO:0016020; P:GO:0097502	F:GDP-Man:Man1GlcNAc2-PP-Dol alpha-1,3-mannosyltransferase activity; P:protein glycosylation; C:membrane; P:mannosylation	EC:2.4.1.132	GDP-Man:Man(1)GlcNAc(2)-PP-dolichol alpha-1,3-mannosyltransferase	IPR001296 (PFAM); IPR028098 (PFAM); SSF53756 (SUPERFAMILY)
IUM83_14971-RA	beta-galactosidase	Y	Down-regulated	GH1	GH1	GH1	N	F:GO:0008422; P:GO:0030245	F:beta-glucosidase activity; P:cellulose catabolic process	EC:3.2.1.21	Beta-glucosidase	IPR001360 (PFAM); IPR017853 (SUPERFAMILY)
IUM83_14972-RA	beta-galactosidase	Y	Up-regulated	GH1	GH1	GH1	N	F:GO:0008422; P:GO:0030245	F:beta-glucosidase activity; P:cellulose catabolic process	EC:3.2.1.21	Beta-glucosidase	IPR001360 (PFAM); IPR017853 (SUPERFAMILY)
IUM83_15045-RA	hypothetical protein PHYSODRAFT_344224	N	-	GT71	N	GT71	Y(1-25)	P:GO:0006486; C:GO:0016021; F:GO:0016757	P:protein glycosylation; C:integral component of membrane; F:transferase activity, transferring glycosyl groups			IPR022751 (PFAM); IPR029044 (SUPERFAMILY)
IUM83_15050-RA	trehalose-phosphatase	N	Down-regulated	GT20	N	GT20	N	P:GO:0000413; F:GO:0003755; P:GO:0005992	P:protein peptidyl-prolyl isomerization; F:peptidyl-prolyl cis-trans isomerase activity; P:trehalose biosynthetic process	EC:5.2.1.8	Peptidylprolyl isomerase	IPR001830 (PFAM); SSF53756 (SUPERFAMILY)
IUM83_15050-RB	trehalose-phosphatase	N	Down-regulated	GT20	N	GT20	N	P:GO:0005992; F:GO:0016853	P:trehalose biosynthetic process; F:isomerase activity			IPR001830 (PFAM); SSF53756 (SUPERFAMILY)
IUM83_15063-RA	Polysaccharide lyase	Y	-	PL4_1	PL4	N	N	P:GO:0005975; F:GO:0016837; F:GO:0030246	P:carbohydrate metabolic process; F:carbon-oxygen lyase activity, acting on polysaccharides; F:carbohydrate binding			IPR029413 (PFAM); IPR015364 (PFAM); IPR029411 (PFAM); IPR011013 (SUPERFAMILY); IPR013784 (SUPERFAMILY); IPR008979 (SUPERFAMILY)
IUM83_15065-RA	Polysaccharide lyase	Y	-	PL4	PL4	N	Y(1-24)	P:GO:0005975; F:GO:0016837; F:GO:0030246; P:GO:0051301	P:carbohydrate metabolic process; F:carbon-oxygen lyase activity, acting on polysaccharides; F:carbohydrate binding; P:cell division			IPR015364 (PFAM); IPR029411 (PFAM); IPR029413 (PFAM); IPR011013 (SUPERFAMILY); IPR008979 (SUPERFAMILY)
IUM83_15066-RA	Putative rhamnogalacturonase	Y	-	PL4_1	PL4	PL4_1	Y(1-26)	P:GO:0005975; F:GO:0016837; F:GO:0030246	P:carbohydrate metabolic process; F:carbon-oxygen lyase activity, acting on polysaccharides; F:carbohydrate binding			IPR015364 (PFAM); IPR029411 (PFAM); IPR029413 (PFAM); IPR008979 (SUPERFAMILY); IPR011013 (SUPERFAMILY)
IUM83_18925-RA	Glycoprotein-N-acetylgalactosamine 3-beta-galactosyltransferase	N	-	GT31	N	GT31	N	C:GO:0016020; F:GO:0016757	C:membrane; F:transferase activity, transferring glycosyl groups			IPR003378 (PFAM)
IUM83_15099-RA	ER degradation-enhancing alpha-mannosidase-like protein	Y	-	GH47	GH47	GH47	N	F:GO:0004571; F:GO:0005509; P:GO:0008152; C:GO:0016020	F:mannosyl-oligosaccharide 1,2-alpha-mannosidase activity; F:calcium ion binding; P:metabolic process; C:membrane	EC:3.2.1.113; EC:3.2.1.24	Mannosyl-oligosaccharide 1,2-alpha-mannosidase; Alpha-mannosidase	IPR012913 (PFAM); IPR001382 (PFAM); IPR003137 (PFAM); IPR036026 (SUPERFAMILY); SSF52025 (SUPERFAMILY)
IUM83_19224-RA	Carbohydrate-binding domain, family 9	Y	-	CBM9	CBM9	N	N	F:GO:0004553; P:GO:0016052; F:GO:0030246	F:hydrolase activity, hydrolyzing O-glycosyl compounds; P:carbohydrate catabolic process; F:carbohydrate binding			IPR010502 (PFAM); SSF49344 (SUPERFAMILY)
IUM83_19077-RA	Carbohydrate-binding protein	N	Up-regulated	AA3_1	N	AA3_1	N	C:GO:0005576; P:GO:0006508; F:GO:0016614; F:GO:0016787; F:GO:0050660; P:GO:0055114	C:extracellular region; P:proteolysis; F:oxidoreductase activity, acting on CH-OH group of donors; F:hydrolase activity; F:flavin adenine dinucleotide binding; P:oxidation-reduction process			IPR003609 (PFAM); IPR007867 (PFAM); IPR000172 (PFAM); IPR036188 (SUPERFAMILY); SSF54373 (SUPERFAMILY)
IUM83_10878-RA	Alpha-N-acetylglucosaminidase (NAGLU)	Y	-	GH89+GH89(379-693)	GH89	GH89	N					IPR024732 (PFAM); IPR024733 (PFAM); IPR024240 (PFAM)
IUM83_10883-RA	Lysosomal alpha-mannosidase	Y	-	GH38	GH38	GH38	Y(1-22)	F:GO:0004559; P:GO:0006013; F:GO:0030246; F:GO:0046872	F:alpha-mannosidase activity; P:mannose metabolic process; F:carbohydrate binding; F:metal ion binding	EC:3.2.1.24	Alpha-mannosidase	IPR011682 (PFAM); IPR000602 (PFAM); IPR015341 (PFAM); IPR011330 (SUPERFAMILY); IPR028995 (SUPERFAMILY); IPR011013 (SUPERFAMILY)
IUM83_10885-RA	Lysosomal alpha-mannosidase	Y	Up-regulated	GH38	GH38	GH38	Y(1-23)	F:GO:0004559; P:GO:0006013; F:GO:0030246; F:GO:0046872	F:alpha-mannosidase activity; P:mannose metabolic process; F:carbohydrate binding; F:metal ion binding	EC:3.2.1.24	Alpha-mannosidase	IPR000602 (PFAM); IPR011682 (PFAM); IPR015341 (PFAM); IPR011013 (SUPERFAMILY); IPR011330 (SUPERFAMILY); IPR028995 (SUPERFAMILY)
IUM83_10902-RA	Alpha-N-acetylglucosaminidase	Y	Up-regulated	GH89	GH89	GH89	N	C:GO:0016021	C:integral component of membrane			IPR024733 (PFAM); IPR024732 (PFAM); IPR024240 (PFAM)
IUM83_07421-RA	Dolichyl-diphosphooligosaccharide-protein glycosyltransferase	N	-	GT66	GT66	GT66	N	F:GO:0004576; P:GO:0006486; C:GO:0016021	F:oligosaccharyl transferase activity; P:protein glycosylation; C:integral component of membrane	EC:2.4.1.119	Glycosyltransferases	IPR003674 (PFAM)
IUM83_07425-RA	putative exo-1,3-beta-glucanase	Y	Up-regulated	GH5_33	GH5	CBM43	Y(1-24)	F:GO:0004553; P:GO:0005975; C:GO:0016021	F:hydrolase activity, hydrolyzing O-glycosyl compounds; P:carbohydrate metabolic process; C:integral component of membrane			IPR001547 (PFAM); IPR012946 (PFAM); IPR017853 (SUPERFAMILY)
IUM83_07512-RA	Pectate lyase	Y	-	PL3_2	PL3	PL3_2	Y(1-22)	C:GO:0005576; F:GO:0030570	C:extracellular region; F:pectate lyase activity	EC:4.2.2.2	Pectate lyase	IPR004898 (PFAM); IPR011050 (SUPERFAMILY)
IUM83_07513-RA	Pectate lyase	Y	-	PL3_2	PL3	PL3_2	Y(1-22)	C:GO:0005576; F:GO:0030570	C:extracellular region; F:pectate lyase activity	EC:4.2.2.2	Pectate lyase	IPR004898 (PFAM); IPR011050 (SUPERFAMILY)
IUM83_16551-RA	Pectin methylesterase	Y	Up-regulated	CE8	CE8	CE8	Y(1-21)	F:GO:0030599; P:GO:0042545; F:GO:0045330; P:GO:0045490	F:pectinesterase activity; P:cell wall modification; F:aspartyl esterase activity; P:pectin catabolic process	EC:3.1.1.11; EC:3.1.1.1	Pectinesterase; Carboxylesterase	IPR000070 (PFAM); IPR011050 (SUPERFAMILY)
IUM83_16562-RA	Exoglucanase 1	Y	Up-regulated	GH7	GH7	GH7	Y(1-25)	F:GO:0004553; P:GO:0030245	F:hydrolase activity, hydrolyzing O-glycosyl compounds; P:cellulose catabolic process			IPR001722 (PFAM); IPR013320 (SUPERFAMILY)
IUM83_16585-RA	glycoside hydrolase, putative	Y	-	GH72	GH72	GH72	Y(1-25)	C:GO:0005886; F:GO:0016740; F:GO:0016787; C:GO:0031225	C:plasma membrane; F:transferase activity; F:hydrolase activity; C:anchored component of membrane			IPR004886 (PFAM); IPR017853 (SUPERFAMILY)
IUM83_16586-RA	glycoside hydrolase, putative	Y	-	GH72	GH72	GH72	N	C:GO:0005886; F:GO:0016740; F:GO:0016787; C:GO:0031225	C:plasma membrane; F:transferase activity; F:hydrolase activity; C:anchored component of membrane			IPR004886 (PFAM); IPR017853 (SUPERFAMILY)
IUM83_16587-RB	endo alpha-1,4 polygalactosaminidase	N	Up-regulated	GH114	GH114	N	N	F:GO:0003824; C:GO:0016021	F:catalytic activity; C:integral component of membrane			IPR004352 (PFAM); IPR017853 (SUPERFAMILY)
IUM83_16587-RA	endo alpha-1,4 polygalactosaminidase	N	Up-regulated	GH114	GH114	N	N	F:GO:0003824; C:GO:0016021	F:catalytic activity; C:integral component of membrane			IPR004352 (PFAM); IPR017853 (SUPERFAMILY)
IUM83_16589-RA	glucosylceramidase	Y	Up-regulated	GH30_1	GH30	GH30_1	Y(1-24)	F:GO:0004348; C:GO:0005576; P:GO:0006665; P:GO:0009405; F:GO:0015109; P:GO:0015703; C:GO:0016021	F:glucosylceramidase activity; C:extracellular region; P:sphingolipid metabolic process; P:pathogenesis; F:chromate transmembrane transporter activity; P:chromate transport; C:integral component of membrane	EC:3.2.1.45	Glucosylceramidase	IPR033453 (PFAM); IPR033452 (PFAM); IPR017853 (SUPERFAMILY)
IUM83_16590-RA	Putative glucosylceramidase 3	Y	Up-regulated	GH30_1	GH30	N	N	F:GO:0004348; P:GO:0006665	F:glucosylceramidase activity; P:sphingolipid metabolic process	EC:3.2.1.45	Glucosylceramidase	IPR033453 (PFAM); IPR033452 (PFAM); SSF51011 (SUPERFAMILY); IPR017853 (SUPERFAMILY)
IUM83_16592-RA	Putative glucosylceramidase 3	Y	Up-regulated	GH30_1	GH30	GH30_1	Y(1-22)	F:GO:0004348; P:GO:0006665	F:glucosylceramidase activity; P:sphingolipid metabolic process	EC:3.2.1.45	Glucosylceramidase	IPR033453 (PFAM); IPR033452 (PFAM); IPR017853 (SUPERFAMILY); SSF51011 (SUPERFAMILY)
IUM83_16594-RA	Glycosyl hydrolase	Y	-	GH30_1	GH30	GH30_1	Y(1-29)	F:GO:0004348; P:GO:0006665	F:glucosylceramidase activity; P:sphingolipid metabolic process	EC:3.2.1.45	Glucosylceramidase	IPR033453 (PFAM); IPR033452 (PFAM); IPR017853 (SUPERFAMILY)
IUM83_16595-RA	putative glycosyl hydrolase family 30 protein	Y	Up-regulated	GH30_1	GH30	GH30_1	Y(1-22)	F:GO:0004348; P:GO:0006665	F:glucosylceramidase activity; P:sphingolipid metabolic process	EC:3.2.1.45	Glucosylceramidase	IPR033453 (PFAM); IPR033452 (PFAM); SSF51011 (SUPERFAMILY); IPR017853 (SUPERFAMILY)
IUM83_16601-RA	putative glycosyl hydrolase family 30 protein	Y	-	GH30_1	GH30	GH30_1	Y(1-22)	F:GO:0004348; P:GO:0006665	F:glucosylceramidase activity; P:sphingolipid metabolic process	EC:3.2.1.45	Glucosylceramidase	IPR033452 (PFAM); IPR033453 (PFAM); IPR017853 (SUPERFAMILY)
IUM83_16602-RA	putative glycosyl hydrolase family 30 protein	Y	Up-regulated	GH30_1	GH30	GH30_1	N	F:GO:0004348; P:GO:0006665	F:glucosylceramidase activity; P:sphingolipid metabolic process	EC:3.2.1.45	Glucosylceramidase	IPR033453 (PFAM); IPR033452 (PFAM); IPR017853 (SUPERFAMILY)
IUM83_16603-RA	Putative glucosylceramidase 3	Y	-	GH30_1	GH30	GH30_1	Y(1-22)	F:GO:0004348; P:GO:0006665	F:glucosylceramidase activity; P:sphingolipid metabolic process	EC:3.2.1.45	Glucosylceramidase	IPR033453 (PFAM); IPR033452 (PFAM); IPR017853 (SUPERFAMILY); SSF51011 (SUPERFAMILY)
IUM83_16622-RB	trehalose-phosphatase	N	-	GT20	GT20	GT20	N	F:GO:0003824; P:GO:0005992; C:GO:0016021; P:GO:0030001; F:GO:0046873	F:catalytic activity; P:trehalose biosynthetic process; C:integral component of membrane; P:metal ion transport; F:metal ion transmembrane transporter activity			IPR001830 (PFAM); IPR003337 (PFAM); SSF53756 (SUPERFAMILY); IPR036412 (SUPERFAMILY); SSF53756 (SUPERFAMILY)
IUM83_16622-RA	trehalose-phosphatase	N	-	GT20	N	GT20	N	F:GO:0003824; F:GO:0005375; P:GO:0005992; C:GO:0016021; P:GO:0035434; F:GO:0046872	F:catalytic activity; F:copper ion transmembrane transporter activity; P:trehalose biosynthetic process; C:integral component of membrane; P:copper ion transmembrane transport; F:metal ion binding			IPR001830 (PFAM); SSF53756 (SUPERFAMILY)
IUM83_16623-RA	Chitinase domain-containing protein 1	Y	-	GH18	GH0	N	Y(1-27)	P:GO:0005975; P:GO:0006816; F:GO:0008061; F:GO:0008324; F:GO:0015297; C:GO:0016020; P:GO:0098655	P:carbohydrate metabolic process; P:calcium ion transport; F:chitin binding; F:cation transmembrane transporter activity; F:antiporter activity; C:membrane; P:cation transmembrane transport			IPR017853 (SUPERFAMILY)
IUM83_16626-RA	Calcium/proton exchanger	N	-	GH0	GH0	GH0	N	P:GO:0005975; F:GO:0008061; F:GO:0015369; C:GO:0016021; F:GO:0016301; P:GO:0016310; P:GO:0070588	P:carbohydrate metabolic process; F:chitin binding; F:calcium:proton antiporter activity; C:integral component of membrane; F:kinase activity; P:phosphorylation; P:calcium ion transmembrane transport			IPR004837 (PFAM)
IUM83_14313-RA	Sterol 3-beta-glucosyltransferase	N	-	GT1	GT1	GT1	N	P:GO:0005975; F:GO:0016758; P:GO:0030259	P:carbohydrate metabolic process; F:transferase activity, transferring hexosyl groups; P:lipid glycosylation			IPR002213 (PFAM); IPR004276 (PFAM); SSF53756 (SUPERFAMILY); SSF53756 (SUPERFAMILY)
IUM83_14314-RA	Sterol 3-beta-glucosyltransferase	N	-	GT1	GT1	GT1	N	P:GO:0005975; F:GO:0016758; P:GO:0030259	P:carbohydrate metabolic process; F:transferase activity, transferring hexosyl groups; P:lipid glycosylation			IPR004276 (PFAM); IPR002213 (PFAM); SSF53756 (SUPERFAMILY)
IUM83_13000-RA	Family 3 glycoside hydrolase	Y	Up-regulated	GH3	GH3	GH3	N	F:GO:0004553; P:GO:0005975; C:GO:0016021	F:hydrolase activity, hydrolyzing O-glycosyl compounds; P:carbohydrate metabolic process; C:integral component of membrane			IPR026891 (PFAM); IPR002772 (PFAM); IPR001764 (PFAM); IPR036881 (SUPERFAMILY); IPR017853 (SUPERFAMILY)
IUM83_13002-RB	Family 3 glycoside hydrolase	Y	Up-regulated	GH3	GH3	GH3	N	F:GO:0004553; P:GO:0005975; C:GO:0016021	F:hydrolase activity, hydrolyzing O-glycosyl compounds; P:carbohydrate metabolic process; C:integral component of membrane			IPR026891 (PFAM); IPR001764 (PFAM); IPR002772 (PFAM); IPR036881 (SUPERFAMILY); IPR017853 (SUPERFAMILY)
IUM83_13065-RA	callose synthase	N	-	GT48	GT48	GT48	N	C:GO:0000148; F:GO:0003843; P:GO:0006075; C:GO:0016021; F:GO:0022857; P:GO:0055085	C:1,3-beta-D-glucan synthase complex; F:1,3-beta-D-glucan synthase activity; P:(1->3)-beta-D-glucan biosynthetic process; C:integral component of membrane; F:transmembrane transporter activity; P:transmembrane transport	EC:2.4.1.34	1,3-beta-glucan synthase	IPR003440 (PFAM); IPR026899 (PFAM); IPR005828 (PFAM); IPR036259 (SUPERFAMILY)
IUM83_06481-RA	trehalose-phosphatase	N	-	GT20	N	GT20	N	F:GO:0003723; F:GO:0003824; P:GO:0005992; F:GO:2001070	F:RNA binding; F:catalytic activity; P:trehalose biosynthetic process; F:starch binding			IPR002044 (PFAM); IPR003337 (PFAM); IPR001830 (PFAM); SSF53756 (SUPERFAMILY); IPR013784 (SUPERFAMILY); IPR036412 (SUPERFAMILY)
IUM83_06491-RA	trehalase, putative	Y	-	GH37	GH37	GH37	N	F:GO:0004555; P:GO:0005991; C:GO:0016020	F:alpha,alpha-trehalase activity; P:trehalose metabolic process; C:membrane	EC:3.2.1.28	Alpha,alpha-trehalase	IPR001661 (PFAM); IPR008928 (SUPERFAMILY)
IUM83_06501-RB	Trehalase	Y	Up-regulated	GH37	GH37	GH37	N	F:GO:0004555; P:GO:0005991	F:alpha,alpha-trehalase activity; P:trehalose metabolic process	EC:3.2.1.28	Alpha,alpha-trehalase	IPR001661 (PFAM); IPR008928 (SUPERFAMILY)
IUM83_06501-RA	trehalase, putative	Y	Up-regulated	GH37	GH37	GH37	N	F:GO:0004555; P:GO:0005991	F:alpha,alpha-trehalase activity; P:trehalose metabolic process	EC:3.2.1.28	Alpha,alpha-trehalase	IPR001661 (PFAM); IPR008928 (SUPERFAMILY)
IUM83_06521-RA	putative glycosyl hydrolase family 7 protein	Y	-	GH7	GH7	GH7	Y(1-23)	F:GO:0004553; C:GO:0005840; P:GO:0030245	F:hydrolase activity, hydrolyzing O-glycosyl compounds; C:ribosome; P:cellulose catabolic process			IPR001722 (PFAM); IPR013320 (SUPERFAMILY)
IUM83_06521-RB	putative glycosyl hydrolase family 7 protein	Y	-	GH7	GH7	GH7	Y(1-23)	F:GO:0004553; C:GO:0005840; P:GO:0030245	F:hydrolase activity, hydrolyzing O-glycosyl compounds; C:ribosome; P:cellulose catabolic process			IPR001722 (PFAM); IPR013320 (SUPERFAMILY)
IUM83_06522-RA	putative glycosyl hydrolase family 7 protein	Y	Up-regulated	GH7	GH7	GH7	Y(1-26)	F:GO:0004553; C:GO:0005840; P:GO:0030245	F:hydrolase activity, hydrolyzing O-glycosyl compounds; C:ribosome; P:cellulose catabolic process			IPR001722 (PFAM); IPR013320 (SUPERFAMILY)
IUM83_06523-RA	putative glycosyl hydrolase family 7 protein	Y	Up-regulated	GH7	GH7	GH7	Y(1-26)	F:GO:0004553; C:GO:0005840; P:GO:0030245	F:hydrolase activity, hydrolyzing O-glycosyl compounds; C:ribosome; P:cellulose catabolic process			IPR001722 (PFAM); IPR013320 (SUPERFAMILY)
IUM83_06596-RA	RxLR-like protein	Y	Up-regulated	GH30_5	GH30	GH30_5	Y(1-27)	F:GO:0004336; P:GO:0006683	F:galactosylceramidase activity; P:galactosylceramide catabolic process	EC:3.2.1.46	Galactosylceramidase	IPR039514 (PFAM); IPR017853 (SUPERFAMILY)
IUM83_06672-RA	carbohydrate-binding protein, putative	N	Up-regulated	AA3_1	N	AA3_1	Y(1-23)	F:GO:0016614; F:GO:0050660; P:GO:0055114	F:oxidoreductase activity, acting on CH-OH group of donors; F:flavin adenine dinucleotide binding; P:oxidation-reduction process			IPR000172 (PFAM); IPR007867 (PFAM); SSF54373 (SUPERFAMILY); IPR036188 (SUPERFAMILY)
IUM83_06736-RA	phosphatidylinositol glycan, class A	N	-	GT4	GT4	GT4	N	P:GO:0006506; C:GO:0016021; F:GO:0016757	P:GPI anchor biosynthetic process; C:integral component of membrane; F:transferase activity, transferring glycosyl groups			IPR013234 (PFAM); IPR001296 (PFAM); SSF53756 (SUPERFAMILY)
IUM83_12778-RA	putative glycosyl hydrolase	Y	Down-regulated	GH5_12	GH5	GH5_12	N	F:GO:0004553; P:GO:0005975; C:GO:0016021	F:hydrolase activity, hydrolyzing O-glycosyl compounds; P:carbohydrate metabolic process; C:integral component of membrane			IPR041036 (PFAM); IPR001547 (PFAM); IPR017853 (SUPERFAMILY)
IUM83_12793-RA	putative glycosyl hydrolase	Y	-	GH5_12	GH5	GH5_12	N	F:GO:0004553; P:GO:0005975; C:GO:0016021	F:hydrolase activity, hydrolyzing O-glycosyl compounds; P:carbohydrate metabolic process; C:integral component of membrane			IPR041036 (PFAM); IPR001547 (PFAM); IPR017853 (SUPERFAMILY)
IUM83_12796-RA	putative glycosyl hydrolase	Y	-	GH5_12	GH5	GH5_12	N	F:GO:0004553; P:GO:0005975; C:GO:0016021	F:hydrolase activity, hydrolyzing O-glycosyl compounds; P:carbohydrate metabolic process; C:integral component of membrane			IPR041036 (PFAM); IPR001547 (PFAM); IPR017853 (SUPERFAMILY)
IUM83_18535-RA	Beta-glucan synthesis-associated protein SKN1	Y	Down-regulated	GH16	GH16	GH16	N	P:GO:0006078; C:GO:0016021	P:(1->6)-beta-D-glucan biosynthetic process; C:integral component of membrane			IPR005629 (PFAM); IPR013320 (SUPERFAMILY)
IUM83_05948-RA	cutin hydrolase	Y	-	CE5	CE5	N	Y(1-28)	F:GO:0050525	F:cutinase activity	EC:3.1.1.74; EC:3.1.1.1	Cutinase; Carboxylesterase	IPR000675 (PFAM); IPR029058 (SUPERFAMILY)
IUM83_05949-RA	cutin hydrolase	Y	-	CE5	CE5	N	Y(1-24)	F:GO:0050525	F:cutinase activity	EC:3.1.1.74; EC:3.1.1.1	Cutinase; Carboxylesterase	IPR000675 (PFAM); IPR029058 (SUPERFAMILY)
IUM83_05949-RB	cutin hydrolase	Y	-	CE5	CE5	N	N	F:GO:0050525	F:cutinase activity	EC:3.1.1.74; EC:3.1.1.1	Cutinase; Carboxylesterase	IPR000675 (PFAM); IPR029058 (SUPERFAMILY)
IUM83_05950-RA	cutin hydrolase	Y	-	CE5	CE5	N	Y(1-24)	F:GO:0050525	F:cutinase activity	EC:3.1.1.74; EC:3.1.1.1	Cutinase; Carboxylesterase	IPR000675 (PFAM); IPR029058 (SUPERFAMILY)
IUM83_05951-RA	cutin hydrolase	Y	-	CE5	CE5	N	Y(1-28)	F:GO:0050525	F:cutinase activity	EC:3.1.1.74; EC:3.1.1.1	Cutinase; Carboxylesterase	IPR000675 (PFAM); IPR029058 (SUPERFAMILY)
IUM83_05952-RA	cutin hydrolase	Y	-	CE5	CE5	N	Y(1-24)	F:GO:0050525	F:cutinase activity	EC:3.1.1.74; EC:3.1.1.1	Cutinase; Carboxylesterase	IPR000675 (PFAM); IPR029058 (SUPERFAMILY)
IUM83_05953-RA	cutin hydrolase	Y	-	CE5	CE5	N	Y(1-24)	F:GO:0050525	F:cutinase activity	EC:3.1.1.74; EC:3.1.1.1	Cutinase; Carboxylesterase	IPR000675 (PFAM); IPR029058 (SUPERFAMILY)
IUM83_05954-RA	cutin hydrolase	Y	-	CE5	CE5	N	Y(1-28)	F:GO:0050525	F:cutinase activity	EC:3.1.1.74; EC:3.1.1.1	Cutinase; Carboxylesterase	IPR000675 (PFAM); IPR029058 (SUPERFAMILY)
IUM83_06009-RA	polysaccharide lyase, putative	Y	Up-regulated	PL3_2	PL3	PL3_2	Y(1-31)	C:GO:0005576; F:GO:0030570	C:extracellular region; F:pectate lyase activity	EC:4.2.2.2	Pectate lyase	IPR004898 (PFAM); IPR011050 (SUPERFAMILY)
IUM83_06010-RA	polysaccharide lyase, putative	Y	Up-regulated	PL3_2	PL3	PL3_2	Y(1-31)	C:GO:0005576; F:GO:0030570	C:extracellular region; F:pectate lyase activity	EC:4.2.2.2	Pectate lyase	IPR004898 (PFAM); IPR011050 (SUPERFAMILY)
IUM83_06013-RA	putative glycosyl hydrolase family 10 protein	Y	Up-regulated	GH10	GH10+CBM22	GH10	Y(1-20)	F:GO:0004222; P:GO:0006508; C:GO:0016021; F:GO:0031176; P:GO:0045493; F:GO:0046872	F:metalloendopeptidase activity; P:proteolysis; C:integral component of membrane; F:endo-1,4-beta-xylanase activity; P:xylan catabolic process; F:metal ion binding	EC:3.4.24; EC:3.2.1.8	Acting on peptide bonds (peptidases); Endo-1,4-beta-xylanase	IPR001000 (PFAM); IPR017853 (SUPERFAMILY)
IUM83_06014-RA	putative glycosyl hydrolase family 10 protein	Y	Up-regulated	GH10	GH10+CBM22	GH10	Y(1-19)	F:GO:0004222; P:GO:0006508; C:GO:0016021; F:GO:0031176; P:GO:0045493; F:GO:0046872	F:metalloendopeptidase activity; P:proteolysis; C:integral component of membrane; F:endo-1,4-beta-xylanase activity; P:xylan catabolic process; F:metal ion binding	EC:3.4.24; EC:3.2.1.8	Acting on peptide bonds (peptidases); Endo-1,4-beta-xylanase	IPR001000 (PFAM); IPR017853 (SUPERFAMILY)
IUM83_06032-RA	putative endo-1,3-beta-glucanase	Y	-	GH81	GH81	GH81	Y(1-24)	C:GO:0016021; F:GO:0016301; P:GO:0016310; F:GO:0052861	C:integral component of membrane; F:kinase activity; P:phosphorylation; F:glucan endo-1,3-beta-glucanase activity, C-3 substituted reducing group	EC:3.2.1.6	Endo-1,3(4)-beta-glucanase	IPR040451 (PFAM); IPR040720 (PFAM)
IUM83_06071-RA	cellulose synthase 3	N	-	GT2_Cellulose_synt	GT2	GT2	N	C:GO:0016021; F:GO:0016760; P:GO:0030244	C:integral component of membrane; F:cellulose synthase (UDP-forming) activity; P:cellulose biosynthetic process	EC:2.4.1.12	Cellulose synthase (UDP-forming)	IPR005150 (PFAM); IPR029044 (SUPERFAMILY)
IUM83_06084-RA	cell 12A endoglucanase	Y	-	GH12	GH12	GH12	Y(1-18)	P:GO:0000272; F:GO:0008810	P:polysaccharide catabolic process; F:cellulase activity	EC:3.2.1.4	Cellulase	IPR002594 (PFAM); IPR013320 (SUPERFAMILY)
IUM83_06085-RA	putative hydrolase	Y	-	GH12	GH12	N	N	P:GO:0000272; F:GO:0008810	P:polysaccharide catabolic process; F:cellulase activity	EC:3.2.1.4	Cellulase	IPR002594 (PFAM); IPR013320 (SUPERFAMILY)
IUM83_06095-RA	cell 12A endoglucanase	Y	Up-regulated	GH12	GH12	GH12	Y(1-20)	P:GO:0000272; F:GO:0008810	P:polysaccharide catabolic process; F:cellulase activity	EC:3.2.1.4	Cellulase	IPR002594 (PFAM); IPR013320 (SUPERFAMILY)
IUM83_06096-RB	Cell 12A endoglucanase	Y	Up-regulated	GH12	GH12	N	Y(1-20)	P:GO:0000272; F:GO:0008810	P:polysaccharide catabolic process; F:cellulase activity	EC:3.2.1.4	Cellulase	IPR002594 (PFAM); IPR013320 (SUPERFAMILY)
IUM83_06097-RA	cell 12A endoglucanase	Y	Up-regulated	GH12	GH12	GH12	Y(1-21)	P:GO:0000272; F:GO:0008810	P:polysaccharide catabolic process; F:cellulase activity	EC:3.2.1.4	Cellulase	IPR002594 (PFAM); IPR013320 (SUPERFAMILY)
IUM83_06098-RA	cellulose synthase 4	N	-	GT2	GT2	GT2	N	C:GO:0016021; F:GO:0016760; P:GO:0030244	C:integral component of membrane; F:cellulose synthase (UDP-forming) activity; P:cellulose biosynthetic process	EC:2.4.1.12	Cellulose synthase (UDP-forming)	IPR001173 (PFAM); IPR001849 (PFAM); SSF50729 (SUPERFAMILY); IPR029044 (SUPERFAMILY)
IUM83_06109-RA	Glucan 1,3-beta-glucosidase	Y	-	GH5_14	GH5	N	Y(1-24)	F:GO:0004553; F:GO:0005524; P:GO:0005975; C:GO:0016020	F:hydrolase activity, hydrolyzing O-glycosyl compounds; F:ATP binding; P:carbohydrate metabolic process; C:membrane			IPR001547 (PFAM); IPR017853 (SUPERFAMILY)
IUM83_06111-RA	Glucan 1,3-beta-glucosidase	Y	-	GH5_14	GH5	GH5	Y(1-23)	F:GO:0004553; P:GO:0005975	F:hydrolase activity, hydrolyzing O-glycosyl compounds; P:carbohydrate metabolic process			IPR001547 (PFAM); IPR017853 (SUPERFAMILY)
IUM83_06115-RA	putative glycosyl hydrolase family 5 protein	Y	Down-regulated	GH5_14	GH5	N	N	F:GO:0004553; P:GO:0005975	F:hydrolase activity, hydrolyzing O-glycosyl compounds; P:carbohydrate metabolic process			IPR001547 (PFAM); IPR017853 (SUPERFAMILY)
IUM83_06121-RA	Lysosomal beta glucosidase	Y	-	GH3	GH3	GH3	Y(1-19)	F:GO:0004553; P:GO:0005975	F:hydrolase activity, hydrolyzing O-glycosyl compounds; P:carbohydrate metabolic process			IPR002772 (PFAM); IPR026891 (PFAM); IPR001764 (PFAM); IPR017853 (SUPERFAMILY); IPR036881 (SUPERFAMILY)
IUM83_06169-RA	Mannosyl-oligosaccharide glucosidase	Y	-	GH63	GH63	GH63	N	F:GO:0004573; P:GO:0009311; C:GO:0016021	F:mannosyl-oligosaccharide glucosidase activity; P:oligosaccharide metabolic process; C:integral component of membrane	EC:3.2.1.106	Mannosyl-oligosaccharide glucosidase	IPR031335 (PFAM); IPR031631 (PFAM); IPR008928 (SUPERFAMILY)
IUM83_08120-RA	Arabinogalactan endo-1,4-beta-galactosidase	Y	Up-regulated	GH53	GH53	N	Y(1-25)	P:GO:0008152; F:GO:0015926; F:GO:0031218	P:metabolic process; F:glucosidase activity; F:arabinogalactan endo-1,4-beta-galactosidase activity	EC:3.2.1.89	Arabinogalactan endo-beta-1,4-galactanase	IPR011683 (PFAM); IPR017853 (SUPERFAMILY)
IUM83_08123-RA	arabinogalactan endo-1,4-beta-galactosidase	Y	Up-regulated	GH53	GH53	N	Y(1-23)	P:GO:0008152; F:GO:0015926; F:GO:0031218	P:metabolic process; F:glucosidase activity; F:arabinogalactan endo-1,4-beta-galactosidase activity	EC:3.2.1.89	Arabinogalactan endo-beta-1,4-galactanase	IPR011683 (PFAM); IPR017853 (SUPERFAMILY)
IUM83_08124-RA	putative beta-galactosidase	Y	Up-regulated	GH53	GH53	N	Y(1-25)	P:GO:0008152; F:GO:0015926; F:GO:0031218	P:metabolic process; F:glucosidase activity; F:arabinogalactan endo-1,4-beta-galactosidase activity	EC:3.2.1.89	Arabinogalactan endo-beta-1,4-galactanase	IPR011683 (PFAM); IPR017853 (SUPERFAMILY)
IUM83_08136-RA	Dolichol-phosphate mannosyltransferase	N	-	GT2_Glycos_transf_2	GT2	GT2	N	F:GO:0004582; C:GO:0005789; P:GO:0006506; P:GO:0019348; P:GO:0035269	F:dolichyl-phosphate beta-D-mannosyltransferase activity; C:endoplasmic reticulum membrane; P:GPI anchor biosynthetic process; P:dolichol metabolic process; P:protein O-linked mannosylation	EC:2.4.1.83	Dolichyl-phosphate beta-D-mannosyltransferase	IPR001173 (PFAM); IPR029044 (SUPERFAMILY)
IUM83_08159-RA	cellulose synthase 1	N	-	GT2_Glyco_trans_2_3	GT2	GT2	N	C:GO:0016021	C:integral component of membrane			IPR001849 (PFAM); IPR001173 (PFAM); SSF50729 (SUPERFAMILY); IPR029044 (SUPERFAMILY)
IUM83_08160-RA	cellulose synthase 2	N	-	GT2_Glyco_trans_2_3	GT2	GT2	N	C:GO:0000139; P:GO:0006886; C:GO:0016021; C:GO:0030127; P:GO:0090114	C:Golgi membrane; P:intracellular protein transport; C:integral component of membrane; C:COPII vesicle coat; P:COPII-coated vesicle budding			IPR001849 (PFAM); IPR001173 (PFAM); SSF50729 (SUPERFAMILY); IPR029044 (SUPERFAMILY)
IUM83_18371-RA	Mannosyl-oligosaccharide alpha-1,2-mannosidase	Y	-	GH47	GH47	GH47	N	F:GO:0000166; F:GO:0004571; F:GO:0004672; F:GO:0005509; F:GO:0008168; C:GO:0016021; P:GO:0016310; P:GO:0032259	F:nucleotide binding; F:mannosyl-oligosaccharide 1,2-alpha-mannosidase activity; F:protein kinase activity; F:calcium ion binding; F:methyltransferase activity; C:integral component of membrane; P:phosphorylation; P:methylation	EC:3.2.1.113; EC:3.2.1.24	Mannosyl-oligosaccharide 1,2-alpha-mannosidase; Alpha-mannosidase	IPR001382 (PFAM); IPR036026 (SUPERFAMILY)
IUM83_15215-RA	polysaccharide lyase, putative	Y	-	PL3_2	PL3	PL3_2	Y(1-27)	C:GO:0005576; F:GO:0030570	C:extracellular region; F:pectate lyase activity	EC:4.2.2.2	Pectate lyase	IPR004898 (PFAM); IPR011050 (SUPERFAMILY)
IUM83_15216-RA	pectate lyase D	Y	Up-regulated	PL3_2	PL3	PL3_2	Y(1-27)	C:GO:0005576; F:GO:0030570	C:extracellular region; F:pectate lyase activity	EC:4.2.2.2	Pectate lyase	IPR004898 (PFAM); IPR011050 (SUPERFAMILY)
IUM83_03175-RA	Pectinesterase	Y	-	CE8	CE8	N	N	F:GO:0030599; P:GO:0042545; F:GO:0045330; P:GO:0045490	F:pectinesterase activity; P:cell wall modification; F:aspartyl esterase activity; P:pectin catabolic process	EC:3.1.1.11; EC:3.1.1.1	Pectinesterase; Carboxylesterase	IPR000070 (PFAM); IPR011050 (SUPERFAMILY)
IUM83_03176-RA	pectinesterase	Y	-	CE8	CE8	CE8	Y(1-20)	F:GO:0030599; P:GO:0042545; F:GO:0045330; P:GO:0045490	F:pectinesterase activity; P:cell wall modification; F:aspartyl esterase activity; P:pectin catabolic process	EC:3.1.1.11; EC:3.1.1.1	Pectinesterase; Carboxylesterase	IPR000070 (PFAM); IPR011050 (SUPERFAMILY)
IUM83_03178-RA	polygalacturonase, putative	Y	Down-regulated	GH28	GH28	N	N	F:GO:0004650; C:GO:0005576; P:GO:0005975; P:GO:0071555	F:polygalacturonase activity; C:extracellular region; P:carbohydrate metabolic process; P:cell wall organization	EC:3.2.1.15	Polygalacturonase	IPR000743 (PFAM); IPR011050 (SUPERFAMILY)
IUM83_03181-RA	Pectinesterase	Y	-	CE8	CE8	CE8	Y(1-23)	F:GO:0030599; P:GO:0042545; F:GO:0045330; P:GO:0045490	F:pectinesterase activity; P:cell wall modification; F:aspartyl esterase activity; P:pectin catabolic process	EC:3.1.1.11; EC:3.1.1.1	Pectinesterase; Carboxylesterase	IPR000070 (PFAM); IPR011050 (SUPERFAMILY)
IUM83_03183-RA	Pectinesterase	Y	-	CE8	CE8	CE8	Y(1-23)	F:GO:0030599; P:GO:0042545; F:GO:0045330; P:GO:0045490	F:pectinesterase activity; P:cell wall modification; F:aspartyl esterase activity; P:pectin catabolic process	EC:3.1.1.11; EC:3.1.1.1	Pectinesterase; Carboxylesterase	IPR000070 (PFAM); IPR011050 (SUPERFAMILY)
IUM83_03185-RA	Pectinesterase	Y	Up-regulated	CE8	CE8	CE8	N	F:GO:0030599; P:GO:0042545; F:GO:0045330; P:GO:0045490	F:pectinesterase activity; P:cell wall modification; F:aspartyl esterase activity; P:pectin catabolic process	EC:3.1.1.11; EC:3.1.1.1	Pectinesterase; Carboxylesterase	IPR000070 (PFAM); IPR011050 (SUPERFAMILY)
IUM83_03195-RA	pectinesterase, putative	Y	-	CE8	CE8	N	Y(1-18)	F:GO:0030599; P:GO:0042545	F:pectinesterase activity; P:cell wall modification			IPR000070 (PFAM); IPR011050 (SUPERFAMILY)
IUM83_03287-RA	Putative beta-1,4-galactosyltransferase	N	Down-regulated	GT7	GT7	N	N	F:GO:0003676; F:GO:0004386; F:GO:0005524; P:GO:0005975; F:GO:0016757	F:nucleic acid binding; F:helicase activity; F:ATP binding; P:carbohydrate metabolic process; F:transferase activity, transferring glycosyl groups	EC:3.6.1.3; EC:3.6.1.15	Adenosinetriphosphatase; Nucleoside-triphosphate phosphatase	IPR027995 (PFAM); IPR027791 (PFAM); IPR029044 (SUPERFAMILY)
IUM83_03293-RA	histone acetyltransferase	N	-	AA3_1	N	AA3_1	Y(1-23)	F:GO:0003712; F:GO:0004402; F:GO:0005515; C:GO:0005576; C:GO:0005634; P:GO:0006355; P:GO:0006508; F:GO:0008270; P:GO:0016573; F:GO:0016614; F:GO:0050660; P:GO:0055114	F:transcription coregulator activity; F:histone acetyltransferase activity; F:protein binding; C:extracellular region; C:nucleus; P:regulation of transcription, DNA-templated; P:proteolysis; F:zinc ion binding; P:histone acetylation; F:oxidoreductase activity, acting on CH-OH group of donors; F:flavin adenine dinucleotide binding; P:oxidation-reduction process	EC:2.3.1.5; EC:2.3.1.48	Arylamine N-acetyltransferase; Histone acetyltransferase	IPR000433 (PFAM); IPR013178 (PFAM); IPR036546 (PFAM); IPR000197 (PFAM); IPR000172 (PFAM); IPR007867 (PFAM); IPR001487 (PFAM); IPR035898 (SUPERFAMILY); IPR011011 (SUPERFAMILY); IPR036188 (SUPERFAMILY); IPR036427 (SUPERFAMILY); IPR035898 (SUPERFAMILY); SSF57850 (SUPERFAMILY)
IUM83_03391-RA	UDP-glucose:glycoprotein glucosyltransferase	N	-	GT24	GT24	GT24	Y(1-25)	F:GO:0003980; P:GO:0006486; P:GO:0097359	F:UDP-glucose:glycoprotein glucosyltransferase activity; P:protein glycosylation; P:UDP-glucosylation			IPR040497 (PFAM); IPR040694 (PFAM); IPR040693 (PFAM); IPR040692 (PFAM); IPR009448 (PFAM); IPR029044 (SUPERFAMILY)
IUM83_01713-RA	Carbohydrate esterase	Y	-	CE4	CE4	N	Y(1-41)	P:GO:0005975; C:GO:0016021; F:GO:0016810	P:carbohydrate metabolic process; C:integral component of membrane; F:hydrolase activity, acting on carbon-nitrogen (but not peptide) bonds			IPR002509 (PFAM); IPR011330 (SUPERFAMILY)
IUM83_01783-RA	Urate catabolism protein	Y	Up-regulated	CE4	CE4	CE4	N	F:GO:0016798; F:GO:0016810; P:GO:0045493	F:hydrolase activity, acting on glycosyl bonds; F:hydrolase activity, acting on carbon-nitrogen (but not peptide) bonds; P:xylan catabolic process			IPR002509 (PFAM); IPR011330 (SUPERFAMILY)
IUM83_01867-RA	GPI mannosyltransferase 1	N	-	GT50	GT50	GT50	N	F:GO:0005524; C:GO:0005789; P:GO:0006457; P:GO:0006506; C:GO:0016021; F:GO:0016758; F:GO:0051082	F:ATP binding; C:endoplasmic reticulum membrane; P:protein folding; P:GPI anchor biosynthetic process; C:integral component of membrane; F:transferase activity, transferring hexosyl groups; F:unfolded protein binding			IPR007704 (PFAM)
IUM83_01946-RA	pectin methylesterase	Y	Up-regulated	CE8	CE8	CE8	Y(1-22)	C:GO:0016020; F:GO:0030599; P:GO:0042545; F:GO:0045330; P:GO:0045490	C:membrane; F:pectinesterase activity; P:cell wall modification; F:aspartyl esterase activity; P:pectin catabolic process	EC:3.1.1.11; EC:3.1.1.1	Pectinesterase; Carboxylesterase	IPR000070 (PFAM); IPR011050 (SUPERFAMILY)
IUM83_02036-RA	putative xylanase	Y	Up-regulated	GH10	N	GH10	Y(1-19)	F:GO:0031176; P:GO:0045493	F:endo-1,4-beta-xylanase activity; P:xylan catabolic process	EC:3.2.1.8	Endo-1,4-beta-xylanase	IPR001000 (PFAM); IPR017853 (SUPERFAMILY)
IUM83_02045-RA	glucosylceramidase, putative	Y	Up-regulated	GH30_1	GH30	GH30_1	Y(1-23)	F:GO:0004348; P:GO:0006665	F:glucosylceramidase activity; P:sphingolipid metabolic process	EC:3.2.1.45	Glucosylceramidase	IPR033452 (PFAM); IPR033453 (PFAM); IPR017853 (SUPERFAMILY); SSF51011 (SUPERFAMILY)
IUM83_02050-RA	Putative xylanase	Y	Up-regulated	GH10	GH10	GH10	Y(1-36)	F:GO:0031176; P:GO:0045493	F:endo-1,4-beta-xylanase activity; P:xylan catabolic process	EC:3.2.1.8	Endo-1,4-beta-xylanase	IPR001000 (PFAM); IPR017853 (SUPERFAMILY)
IUM83_02158-RA	Carbohydrate-binding protein	Y	Up-regulated	GH17	GH17	N	N	F:GO:0004553; P:GO:0008152; C:GO:0016021	F:hydrolase activity, hydrolyzing O-glycosyl compounds; P:metabolic process; C:integral component of membrane			IPR017853 (SUPERFAMILY)
IUM83_00138-RA	alpha-1,3-mannosyltransferase, putative	N	-	GT4	GT4	GT4	N	F:GO:0005515; C:GO:0016021; F:GO:0016757	F:protein binding; C:integral component of membrane; F:transferase activity, transferring glycosyl groups			IPR001296 (PFAM); IPR028098 (PFAM); IPR000195 (PFAM); IPR010569 (PFAM); IPR035969 (SUPERFAMILY); SSF50729 (SUPERFAMILY); IPR029021 (SUPERFAMILY); SSF53756 (SUPERFAMILY); IPR036034 (SUPERFAMILY); IPR035969 (SUPERFAMILY)
IUM83_00263-RB	Lysosomal beta glucosidase	Y	Down-regulated	GH3	N	GH3	Y(1-35)	F:GO:0004553; P:GO:0005975	F:hydrolase activity, hydrolyzing O-glycosyl compounds; P:carbohydrate metabolic process			IPR001764 (PFAM); IPR026891 (PFAM); IPR002772 (PFAM); IPR036881 (SUPERFAMILY); IPR017853 (SUPERFAMILY)
IUM83_00264-RA	Lysosomal beta glucosidase	Y	Up-regulated	GH3	N	GH3	Y(1-25)	F:GO:0004553; P:GO:0005975	F:hydrolase activity, hydrolyzing O-glycosyl compounds; P:carbohydrate metabolic process			IPR002772 (PFAM); IPR026891 (PFAM); IPR001764 (PFAM); IPR036881 (SUPERFAMILY); IPR017853 (SUPERFAMILY)
IUM83_00266-RA	Lysosomal beta glucosidase	Y	Up-regulated	GH3	N	GH3	Y(1-23)	F:GO:0004553; P:GO:0005975	F:hydrolase activity, hydrolyzing O-glycosyl compounds; P:carbohydrate metabolic process			IPR026891 (PFAM); IPR002772 (PFAM); IPR001764 (PFAM); IPR017853 (SUPERFAMILY); IPR036881 (SUPERFAMILY)
IUM83_00337-RA	Lysosomal beta glucosidase	Y	Up-regulated	GH3	N	GH3	Y(1-23)	F:GO:0004553; C:GO:0005840; P:GO:0005975	F:hydrolase activity, hydrolyzing O-glycosyl compounds; C:ribosome; P:carbohydrate metabolic process			IPR026891 (PFAM); IPR002772 (PFAM); IPR001764 (PFAM); IPR036881 (SUPERFAMILY); IPR017853 (SUPERFAMILY)
IUM83_00338-RA	Lysosomal beta glucosidase	Y	Up-regulated	GH3	N	GH3	N	F:GO:0004553; C:GO:0005840; P:GO:0005975	F:hydrolase activity, hydrolyzing O-glycosyl compounds; C:ribosome; P:carbohydrate metabolic process			IPR002772 (PFAM); IPR026891 (PFAM); IPR001764 (PFAM); IPR036881 (SUPERFAMILY); IPR017853 (SUPERFAMILY)
IUM83_00339-RA	glycoside hydrolase, putative	Y	Up-regulated	GH3	N	GH3	Y(1-28)	F:GO:0004553; P:GO:0005975	F:hydrolase activity, hydrolyzing O-glycosyl compounds; P:carbohydrate metabolic process			IPR026891 (PFAM); IPR002772 (PFAM); IPR001764 (PFAM); IPR017853 (SUPERFAMILY); IPR036881 (SUPERFAMILY)
IUM83_00340-RA	glycoside hydrolase, putative	Y	Up-regulated	GH3	N	GH3	Y(1-28)	F:GO:0004553; P:GO:0005975	F:hydrolase activity, hydrolyzing O-glycosyl compounds; P:carbohydrate metabolic process			IPR026891 (PFAM); IPR002772 (PFAM); IPR001764 (PFAM); IPR017853 (SUPERFAMILY); IPR036881 (SUPERFAMILY)
IUM83_00341-RA	Lysosomal beta glucosidase	Y	Up-regulated	GH3	N	GH3	N	F:GO:0004553; C:GO:0005840; P:GO:0005975	F:hydrolase activity, hydrolyzing O-glycosyl compounds; C:ribosome; P:carbohydrate metabolic process			IPR026891 (PFAM); IPR001764 (PFAM); IPR002772 (PFAM); IPR036881 (SUPERFAMILY); IPR017853 (SUPERFAMILY)
IUM83_00469-RA	putative glycosyl transferase family 48 protein	Y	-	GH16+GT48(1528-2180)	GH16+GT48	GH16	Y(1-30)	C:GO:0000148; F:GO:0003843; F:GO:0004553; P:GO:0006075; P:GO:0006078; C:GO:0016021	C:1,3-beta-D-glucan synthase complex; F:1,3-beta-D-glucan synthase activity; F:hydrolase activity, hydrolyzing O-glycosyl compounds; P:(1->3)-beta-D-glucan biosynthetic process; P:(1->6)-beta-D-glucan biosynthetic process; C:integral component of membrane	EC:2.4.1.34	1,3-beta-glucan synthase	IPR003440 (PFAM); IPR026899 (PFAM); IPR005629 (PFAM); IPR013320 (SUPERFAMILY)
IUM83_00492-RA	RxLR-like protein	Y	Up-regulated	GH30_5	GH30	GH30_5	Y(1-27)	F:GO:0004336; P:GO:0006683	F:galactosylceramidase activity; P:galactosylceramide catabolic process	EC:3.2.1.46	Galactosylceramidase	IPR039514 (PFAM); IPR017853 (SUPERFAMILY)
IUM83_00493-RA	RxLR-like protein	Y	Up-regulated	GH30_5	GH30	GH30_5	Y(1-25)	F:GO:0004553	F:hydrolase activity, hydrolyzing O-glycosyl compounds			IPR039514 (PFAM); IPR017853 (SUPERFAMILY)
IUM83_00546-RA	Lysosomal beta glucosidase	Y	-	GH3	N	GH3	Y(1-21)	F:GO:0004553; P:GO:0005975	F:hydrolase activity, hydrolyzing O-glycosyl compounds; P:carbohydrate metabolic process			IPR001764 (PFAM); IPR026891 (PFAM); IPR002772 (PFAM); IPR036881 (SUPERFAMILY); IPR017853 (SUPERFAMILY)
IUM83_00559-RA	glycoside hydrolase, putative	Y	-	GH72	GH72	GH72	Y(1-23)	C:GO:0005886; P:GO:0006520; F:GO:0008483; P:GO:0009058; C:GO:0016021; F:GO:0016787; F:GO:0030170; C:GO:0031225; F:GO:0032555; F:GO:0035639; F:GO:0043021	C:plasma membrane; P:cellular amino acid metabolic process; F:transaminase activity; P:biosynthetic process; C:integral component of membrane; F:hydrolase activity; F:pyridoxal phosphate binding; C:anchored component of membrane; F:purine ribonucleotide binding; F:purine ribonucleoside triphosphate binding; F:ribonucleoprotein complex binding			IPR004886 (PFAM); IPR017853 (SUPERFAMILY)
IUM83_00604-RA	callose synthase, putative	N	-	GT48	GT48	GT48	N	C:GO:0000148; F:GO:0003843; P:GO:0006075; C:GO:0016021	C:1,3-beta-D-glucan synthase complex; F:1,3-beta-D-glucan synthase activity; P:(1->3)-beta-D-glucan biosynthetic process; C:integral component of membrane	EC:2.4.1.34	1,3-beta-glucan synthase	IPR026899 (PFAM); IPR003440 (PFAM)
IUM83_00605-RA	callose synthase, putative	N	-	GT48	GT48	GT48	N	C:GO:0000148; F:GO:0003843; P:GO:0006075; C:GO:0016021	C:1,3-beta-D-glucan synthase complex; F:1,3-beta-D-glucan synthase activity; P:(1->3)-beta-D-glucan biosynthetic process; C:integral component of membrane	EC:2.4.1.34	1,3-beta-glucan synthase	IPR003440 (PFAM); IPR026899 (PFAM)
IUM83_00617-RA	family 3 glycoside hydrolase	Y	-	GH3	N	GH3	N	F:GO:0004553; P:GO:0005975	F:hydrolase activity, hydrolyzing O-glycosyl compounds; P:carbohydrate metabolic process			IPR001764 (PFAM); IPR026891 (PFAM); IPR002772 (PFAM); IPR017853 (SUPERFAMILY); IPR036881 (SUPERFAMILY)
IUM83_00647-RA	Endo-1,3(4)-beta-glucanase 1	Y	Up-regulated	GH81	GH81	GH81	Y(1-22)	F:GO:0052861	F:glucan endo-1,3-beta-glucanase activity, C-3 substituted reducing group	EC:3.2.1.6	Endo-1,3(4)-beta-glucanase	IPR040451 (PFAM); IPR040720 (PFAM)
IUM83_00648-RA	Endo-1,3(4)-beta-glucanase 1	Y	Up-regulated	GH81	GH81	GH81	Y(1-22)	F:GO:0052861	F:glucan endo-1,3-beta-glucanase activity, C-3 substituted reducing group	EC:3.2.1.6	Endo-1,3(4)-beta-glucanase	IPR040451 (PFAM); IPR040720 (PFAM)
IUM83_00649-RA	Endo-1,3(4)-beta-glucanase 1	Y	Up-regulated	GH81	GH81	GH81	Y(1-23)	F:GO:0052861	F:glucan endo-1,3-beta-glucanase activity, C-3 substituted reducing group	EC:3.2.1.6	Endo-1,3(4)-beta-glucanase	IPR040451 (PFAM); IPR040720 (PFAM)
IUM83_00667-RA	putative endo-1,3-beta-glucanase	Y	Up-regulated	GH81	GH81	GH81	Y(1-31)	F:GO:0052861	F:glucan endo-1,3-beta-glucanase activity, C-3 substituted reducing group	EC:3.2.1.6	Endo-1,3(4)-beta-glucanase	IPR040720 (PFAM); IPR040451 (PFAM)
IUM83_00668-RA	putative endo-1,3-beta-glucanase	Y	-	GH81	GH81	GH81	Y(1-16)	F:GO:0052861	F:glucan endo-1,3-beta-glucanase activity, C-3 substituted reducing group	EC:3.2.1.6	Endo-1,3(4)-beta-glucanase	IPR040720 (PFAM); IPR040451 (PFAM)
IUM83_00685-RA	hypothetical protein PHYSODRAFT_473081	Y	Up-regulated	GH81	GH81	GH81	N	F:GO:0052861	F:glucan endo-1,3-beta-glucanase activity, C-3 substituted reducing group	EC:3.2.1.6	Endo-1,3(4)-beta-glucanase	IPR040720 (PFAM); IPR040451 (PFAM)
IUM83_00685-RC	hypothetical protein PHYSODRAFT_473081	Y	Up-regulated	GH81	GH81	GH81	N	F:GO:0052861	F:glucan endo-1,3-beta-glucanase activity, C-3 substituted reducing group	EC:3.2.1.6	Endo-1,3(4)-beta-glucanase	IPR040720 (PFAM)
IUM83_00685-RB	hypothetical protein PHYSODRAFT_473081	Y	Up-regulated	GH81	GH81	GH81	N	F:GO:0052861	F:glucan endo-1,3-beta-glucanase activity, C-3 substituted reducing group	EC:3.2.1.6	Endo-1,3(4)-beta-glucanase	IPR040720 (PFAM)
IUM83_00784-RA	Endoplasmic reticulum protein EP58, contains filamin rod domain and KDEL motif	N	-	GT90	N	GT0	N	F:GO:0016301; P:GO:0016310	F:kinase activity; P:phosphorylation			IPR006598 (PFAM)
IUM83_00889-RA	endo1 putative	Y	Up-regulated	GH81	GH81	GH81	N	F:GO:0052861	F:glucan endo-1,3-beta-glucanase activity, C-3 substituted reducing group	EC:3.2.1.6	Endo-1,3(4)-beta-glucanase	IPR040720 (PFAM); IPR040451 (PFAM)
IUM83_15873-RA	Arabinan endo-1,5-alpha-L-arabinosidase A precursor	Y	Up-regulated	GH43_6	GH43	GH43_6	Y(1-21)	P:GO:0005975; F:GO:0016491; F:GO:0046558; P:GO:0055114	P:carbohydrate metabolic process; F:oxidoreductase activity; F:arabinan endo-1,5-alpha-L-arabinosidase activity; P:oxidation-reduction process	EC:3.2.1.99	Arabinan endo-1,5-alpha-L-arabinosidase	IPR006710 (PFAM); IPR023296 (SUPERFAMILY)
IUM83_15874-RA	arabinan endo-1	Y	-	GH43_6	GH43	GH43_6	Y(1-23)	P:GO:0005975; F:GO:0046558	P:carbohydrate metabolic process; F:arabinan endo-1,5-alpha-L-arabinosidase activity	EC:3.2.1.99	Arabinan endo-1,5-alpha-L-arabinosidase	IPR006710 (PFAM); IPR023296 (SUPERFAMILY)
IUM83_15875-RA	Pectate lyase	Y	Up-regulated	PL1_4	PL1	PL1_4	Y(1-22)	F:GO:0016829	F:lyase activity			IPR011050 (SUPERFAMILY)
IUM83_15877-RA	arabinan endo-1	Y	Up-regulated	GH43_6	GH43	GH43_6	Y(1-25)	P:GO:0005975; F:GO:0046558	P:carbohydrate metabolic process; F:arabinan endo-1,5-alpha-L-arabinosidase activity	EC:3.2.1.99	Arabinan endo-1,5-alpha-L-arabinosidase	IPR006710 (PFAM); IPR023296 (SUPERFAMILY)
IUM83_15878-RA	arabinan endo-1	Y	-	GH43_6	GH43	GH43_6	Y(1-21)	P:GO:0031222; F:GO:0046558	P:arabinan catabolic process; F:arabinan endo-1,5-alpha-L-arabinosidase activity	EC:3.2.1.99	Arabinan endo-1,5-alpha-L-arabinosidase	IPR006710 (PFAM); IPR023296 (SUPERFAMILY)
IUM83_14010-RA	dolichyl-P-Man:Man(7)GlcNAc(2)-PP-dolichyl-alpha-1,6-mannosyltransferase, putative	N	-	GT22	GT22	N	N	C:GO:0005788; C:GO:0005789; P:GO:0006488; C:GO:0016021; F:GO:0052824; P:GO:0097502	C:endoplasmic reticulum lumen; C:endoplasmic reticulum membrane; P:dolichol-linked oligosaccharide biosynthetic process; C:integral component of membrane; F:dolichyl-pyrophosphate Man7GlcNAc2 alpha-1,6-mannosyltransferase activity; P:mannosylation	EC:2.4.1.232	Initiation-specific alpha-1,6-mannosyltransferase	IPR005599 (PFAM)
IUM83_03985-RA	NAD(P)H:quinone oxidoreductase, type IV	N	-	AA6	AA6	N	N	F:GO:0003955; F:GO:0009055; F:GO:0010181; P:GO:0022900	F:NAD(P)H dehydrogenase (quinone) activity; F:electron transfer activity; F:FMN binding; P:electron transport chain	EC:1.6.5.2	NAD(P)H dehydrogenase (quinone)	IPR005025 (PFAM); IPR029039 (SUPERFAMILY)
IUM83_03991-RA	NAD(P)H:quinone oxidoreductase, type IV	N	-	AA6	AA6	N	N	F:GO:0003955; F:GO:0009055; F:GO:0010181; P:GO:0022900	F:NAD(P)H dehydrogenase (quinone) activity; F:electron transfer activity; F:FMN binding; P:electron transport chain	EC:1.6.5.2	NAD(P)H dehydrogenase (quinone)	IPR005025 (PFAM); IPR029039 (SUPERFAMILY)
IUM83_03993-RA	NAD(P)H:quinone oxidoreductase, type IV	N	-	AA6	AA6	N	N	F:GO:0003955; F:GO:0009055; F:GO:0010181; P:GO:0022900	F:NAD(P)H dehydrogenase (quinone) activity; F:electron transfer activity; F:FMN binding; P:electron transport chain	EC:1.6.5.2	NAD(P)H dehydrogenase (quinone)	IPR005025 (PFAM); IPR029039 (SUPERFAMILY)
IUM83_03997-RA	NAD(P)H:quinone oxidoreductase, type IV	N	-	AA6	AA6	N	N	F:GO:0003955; F:GO:0009055; F:GO:0010181; P:GO:0022900	F:NAD(P)H dehydrogenase (quinone) activity; F:electron transfer activity; F:FMN binding; P:electron transport chain	EC:1.6.5.2	NAD(P)H dehydrogenase (quinone)	IPR005025 (PFAM); IPR029039 (SUPERFAMILY)
IUM83_04001-RA	NAD(P)H:quinone oxidoreductase, type IV	N	-	AA6	AA6	N	N	F:GO:0003955; F:GO:0009055; F:GO:0010181; P:GO:0022900	F:NAD(P)H dehydrogenase (quinone) activity; F:electron transfer activity; F:FMN binding; P:electron transport chain	EC:1.6.5.2	NAD(P)H dehydrogenase (quinone)	IPR005025 (PFAM); IPR029039 (SUPERFAMILY)
IUM83_04003-RA	NAD(P)H:quinone oxidoreductase, type IV	N	-	AA6	AA6	N	N	F:GO:0003955; F:GO:0009055; F:GO:0010181; P:GO:0022900	F:NAD(P)H dehydrogenase (quinone) activity; F:electron transfer activity; F:FMN binding; P:electron transport chain	EC:1.6.5.2	NAD(P)H dehydrogenase (quinone)	IPR005025 (PFAM); IPR029039 (SUPERFAMILY)
IUM83_04005-RA	NAD(P)H:quinone oxidoreductase, type IV	N	-	AA6	AA6	N	N	F:GO:0003955; F:GO:0009055; F:GO:0010181; P:GO:0022900	F:NAD(P)H dehydrogenase (quinone) activity; F:electron transfer activity; F:FMN binding; P:electron transport chain	EC:1.6.5.2	NAD(P)H dehydrogenase (quinone)	IPR005025 (PFAM); IPR029039 (SUPERFAMILY)
IUM83_04104-RA	lactase-phlorizin hydrolase, putative	Y	-	GH1	N	GH1	Y(1-25)	F:GO:0004553; P:GO:0005975; C:GO:0016021	F:hydrolase activity, hydrolyzing O-glycosyl compounds; P:carbohydrate metabolic process; C:integral component of membrane			IPR001360 (PFAM); IPR017853 (SUPERFAMILY)
IUM83_04113-RA	beta-mannosidase, putative	Y	-	GH2	GH2	GH2	Y(1-23)	F:GO:0004553; P:GO:0005975	F:hydrolase activity, hydrolyzing O-glycosyl compounds; P:carbohydrate metabolic process			IPR041625 (PFAM); IPR006102 (PFAM); IPR041447 (PFAM); IPR008979 (SUPERFAMILY); IPR036156 (SUPERFAMILY); IPR017853 (SUPERFAMILY)
IUM83_04167-RA	Beta-glucosidase 30	Y	-	GH1	GH1	GH1	Y(1-26)	F:GO:0004553; P:GO:0005975; C:GO:0016021	F:hydrolase activity, hydrolyzing O-glycosyl compounds; P:carbohydrate metabolic process; C:integral component of membrane			IPR001360 (PFAM); IPR017853 (SUPERFAMILY)
IUM83_04168-RA	Glycoside hydrolase	Y	-	GH1	GH1	GH1	Y(1-21)	F:GO:0004553; P:GO:0005975; C:GO:0016021	F:hydrolase activity, hydrolyzing O-glycosyl compounds; P:carbohydrate metabolic process; C:integral component of membrane			IPR001360 (PFAM); IPR017853 (SUPERFAMILY)
IUM83_04214-RA	Beta-glucosidase 25	Y	Up-regulated	GH1	N	GH1	Y(1-23)	F:GO:0004553; P:GO:0005975; C:GO:0016021	F:hydrolase activity, hydrolyzing O-glycosyl compounds; P:carbohydrate metabolic process; C:integral component of membrane			IPR001360 (PFAM); IPR017853 (SUPERFAMILY)
IUM83_04215-RA	beta-glucosidase, putative	Y	Up-regulated	GH1	GH1	GH1	Y(1-26)	F:GO:0004553; P:GO:0005975; C:GO:0016021	F:hydrolase activity, hydrolyzing O-glycosyl compounds; P:carbohydrate metabolic process; C:integral component of membrane			IPR001360 (PFAM); IPR017853 (SUPERFAMILY)
IUM83_04216-RA	glycoside hydrolase, putative	Y	Up-regulated	GH1	GH1	GH1	N	F:GO:0004553; P:GO:0005975; C:GO:0016021	F:hydrolase activity, hydrolyzing O-glycosyl compounds; P:carbohydrate metabolic process; C:integral component of membrane			IPR001360 (PFAM); IPR017853 (SUPERFAMILY)
IUM83_04217-RA	Glycoside hydrolase	Y	Up-regulated	GH1	GH1	GH1	Y(1-29)	F:GO:0004553; P:GO:0005975; C:GO:0016021	F:hydrolase activity, hydrolyzing O-glycosyl compounds; P:carbohydrate metabolic process; C:integral component of membrane			IPR001360 (PFAM); IPR017853 (SUPERFAMILY)
IUM83_04218-RA	Beta-glucosidase 32	Y	Up-regulated	GH1	N	GH1	Y(1-23)	F:GO:0004553; P:GO:0005975; C:GO:0016021	F:hydrolase activity, hydrolyzing O-glycosyl compounds; P:carbohydrate metabolic process; C:integral component of membrane			IPR001360 (PFAM); IPR017853 (SUPERFAMILY)
IUM83_11845-RA	Pectinesterase	Y	-	CE8	CE8	CE8	N	C:GO:0016021; F:GO:0030599; P:GO:0042545; F:GO:0045330; P:GO:0045490	C:integral component of membrane; F:pectinesterase activity; P:cell wall modification; F:aspartyl esterase activity; P:pectin catabolic process	EC:3.1.1.11; EC:3.1.1.1	Pectinesterase; Carboxylesterase	IPR000070 (PFAM); IPR011050 (SUPERFAMILY)
IUM83_11924-RA	putative glycosyl hydrolase family 7 protein	Y	-	GH7	GH7	GH7	Y(1-25)	F:GO:0004553; P:GO:0030245	F:hydrolase activity, hydrolyzing O-glycosyl compounds; P:cellulose catabolic process			IPR001722 (PFAM); IPR013320 (SUPERFAMILY)
IUM83_11925-RA	glucan 1,3-beta-glucosidase, putative	Y	-	GH5_33	GH5	CBM43	Y(1-21)	F:GO:0004553; P:GO:0005975; C:GO:0016021	F:hydrolase activity, hydrolyzing O-glycosyl compounds; P:carbohydrate metabolic process; C:integral component of membrane			IPR012946 (PFAM); IPR001547 (PFAM); IPR017853 (SUPERFAMILY)
IUM83_11926-RA	putative exo-1,3-beta-glucanase	Y	Down-regulated	GH5_33+CBM43(560-631)	GH5	CBM43	Y(1-22)	F:GO:0004553; P:GO:0005975; C:GO:0016021	F:hydrolase activity, hydrolyzing O-glycosyl compounds; P:carbohydrate metabolic process; C:integral component of membrane			IPR001547 (PFAM); IPR012946 (PFAM); IPR017853 (SUPERFAMILY)
IUM83_11937-RA	Cellobiose dehydrogenase	N	Up-regulated	AA3_1	N	AA3_1	Y(1-21)	C:GO:0005576; P:GO:0006508; F:GO:0016614; F:GO:0016787; F:GO:0050660; P:GO:0055114	C:extracellular region; P:proteolysis; F:oxidoreductase activity, acting on CH-OH group of donors; F:hydrolase activity; F:flavin adenine dinucleotide binding; P:oxidation-reduction process			IPR003609 (PFAM); IPR000172 (PFAM); IPR007867 (PFAM); IPR036188 (SUPERFAMILY); SSF54373 (SUPERFAMILY)
IUM83_11938-RB	trehalose-phosphatase, variant 1	N	-	GT20	N	GT20	N	F:GO:0003824; P:GO:0005992	F:catalytic activity; P:trehalose biosynthetic process			IPR001830 (PFAM); IPR003337 (PFAM); SSF53756 (SUPERFAMILY); IPR036412 (SUPERFAMILY)
IUM83_11938-RA	trehalose-phosphatase, variant 1	N	-	GT20	N	GT20	N	F:GO:0003824; P:GO:0005992	F:catalytic activity; P:trehalose biosynthetic process			IPR003337 (PFAM); IPR001830 (PFAM); SSF53756 (SUPERFAMILY); IPR036412 (SUPERFAMILY)
IUM83_18607-RA	callose synthase 5	N	-	GT48	GT48	GT48	N	C:GO:0000148; F:GO:0003843; P:GO:0006075; C:GO:0016021; F:GO:0022857; P:GO:0055085	C:1,3-beta-D-glucan synthase complex; F:1,3-beta-D-glucan synthase activity; P:(1->3)-beta-D-glucan biosynthetic process; C:integral component of membrane; F:transmembrane transporter activity; P:transmembrane transport	EC:2.4.1.34	1,3-beta-glucan synthase	IPR026899 (PFAM); IPR005828 (PFAM); IPR003440 (PFAM); IPR036259 (SUPERFAMILY)
IUM83_09646-RA	Glycoside hydrolase	Y	-	GH78	GH78	N	N	F:GO:0016740; F:GO:0016787	F:transferase activity; F:hydrolase activity			IPR035398 (PFAM); IPR008928 (SUPERFAMILY)
IUM83_09655-RB	Glycoside hydrolase	Y	Up-regulated	GH78	GH78	GH78	N	F:GO:0016787	F:hydrolase activity			IPR035396 (PFAM); IPR035398 (PFAM); IPR008928 (SUPERFAMILY)
IUM83_09680-RA	Glycoside hydrolase	Y	Up-regulated	GH78	GH78	GH78	Y(1-23)	F:GO:0016787	F:hydrolase activity			IPR035396 (PFAM); IPR035398 (PFAM); IPR008928 (SUPERFAMILY)
IUM83_09681-RA	Glycoside hydrolase	Y	Down-regulated	GH78	GH78	N	N	F:GO:0016740; F:GO:0016787	F:transferase activity; F:hydrolase activity			IPR035398 (PFAM); IPR008928 (SUPERFAMILY)
IUM83_01059-RA	NAD(P)H:quinone oxidoreductase, type IV	N	Up-regulated	AA6	AA6	N	N	F:GO:0003955; F:GO:0010181; F:GO:0046872; P:GO:0055114	F:NAD(P)H dehydrogenase (quinone) activity; F:FMN binding; F:metal ion binding; P:oxidation-reduction process	EC:1.6.5.2	NAD(P)H dehydrogenase (quinone)	IPR005025 (PFAM); IPR029039 (SUPERFAMILY)
IUM83_01188-RA	UDP-3-O-[3-hydroxymyristoyl] N-acetylglucosamine deacetylase	N	-	CE11	CE11	N	N	F:GO:0008759; P:GO:0009245	F:UDP-3-O-[3-hydroxymyristoyl] N-acetylglucosamine deacetylase activity; P:lipid A biosynthetic process	EC:3.5.1.108	UDP-3-O-acyl-N-acetylglucosamine deacetylase	IPR004463 (PFAM); IPR020568 (SUPERFAMILY); IPR020568 (SUPERFAMILY)
IUM83_01193-RB	DUF4091 domain-containing protein	Y	-	GH123	N	GH123	N					IPR025150 (PFAM)
IUM83_01260-RA	hypothetical protein PHYSODRAFT_347955	N	-	GT71	N	GT71	N	P:GO:0006486; C:GO:0016021; F:GO:0016757	P:protein glycosylation; C:integral component of membrane; F:transferase activity, transferring glycosyl groups			IPR022751 (PFAM); IPR029044 (SUPERFAMILY)
IUM83_01273-RA	RxLR-like protein	N	-	GT71	N	GT71	N	P:GO:0006486; C:GO:0016021; F:GO:0016757	P:protein glycosylation; C:integral component of membrane; F:transferase activity, transferring glycosyl groups			IPR022751 (PFAM); IPR029044 (SUPERFAMILY)
IUM83_01545-RB	Glycoside hydrolase	Y	-	GH17	GH17	N	Y(1-22)	F:GO:0016787	F:hydrolase activity			IPR017853 (SUPERFAMILY)
IUM83_01618-RA	Beta-glucosidase 32	Y	Up-regulated	GH1	N	GH1	Y(1-35)	F:GO:0004553; P:GO:0005975	F:hydrolase activity, hydrolyzing O-glycosyl compounds; P:carbohydrate metabolic process			IPR001360 (PFAM); IPR017853 (SUPERFAMILY)
IUM83_10391-RA	cytosolic endo-beta-N-acetylglucosaminidase 1	Y	Down-regulated	GH85	GH85	N	N	C:GO:0005737; F:GO:0016301; P:GO:0016310; F:GO:0033925	C:cytoplasm; F:kinase activity; P:phosphorylation; F:mannosyl-glycoprotein endo-beta-N-acetylglucosaminidase activity	EC:3.2.1.96	Mannosyl-glycoprotein endo-beta-N-acetylglucosaminidase	IPR005201 (PFAM)
IUM83_10400-RA	Putative dolichyl-phosphate beta-glucosyltransferase	N	-	GT2_Glycos_transf_2	GT2	N	Y(1-38)	P:GO:0000902; F:GO:0005096; C:GO:0016021; F:GO:0016409; P:GO:0043547	P:cell morphogenesis; F:GTPase activator activity; C:integral component of membrane; F:palmitoyltransferase activity; P:positive regulation of GTPase activity			IPR001173 (PFAM); IPR029044 (SUPERFAMILY)
IUM83_10400-RB	Putative dolichyl-phosphate beta-glucosyltransferase	N	-	GT2_Glycos_transf_2	GT2	N	Y(1-38)	P:GO:0000902; F:GO:0005096; C:GO:0016021; F:GO:0016409; P:GO:0043547	P:cell morphogenesis; F:GTPase activator activity; C:integral component of membrane; F:palmitoyltransferase activity; P:positive regulation of GTPase activity			IPR001173 (PFAM); IPR029044 (SUPERFAMILY)
IUM83_10403-RA	UDP-glucoronosyl and UDP-glucosyl transferase	N	-	GT1	N	GT1	Y(1-41)	F:GO:0004386; C:GO:0016021; F:GO:0016758	F:helicase activity; C:integral component of membrane; F:transferase activity, transferring hexosyl groups	EC:3.6.1.3; EC:3.6.1.15	Adenosinetriphosphatase; Nucleoside-triphosphate phosphatase	IPR002213 (PFAM); SSF53756 (SUPERFAMILY)
IUM83_10486-RA	Cell 12A endoglucanase	Y	-	GH12	GH12	GH12	Y(1-16)	P:GO:0000272; C:GO:0005576; F:GO:0008810; P:GO:0009405	P:polysaccharide catabolic process; C:extracellular region; F:cellulase activity; P:pathogenesis	EC:3.2.1.4	Cellulase	IPR002594 (PFAM); IPR013320 (SUPERFAMILY)
IUM83_10487-RA	cell 12A endoglucanase	Y	Up-regulated	GH12	GH12	GH12	Y(1-30)	P:GO:0000272; F:GO:0008810	P:polysaccharide catabolic process; F:cellulase activity	EC:3.2.1.4	Cellulase	IPR002594 (PFAM); IPR013320 (SUPERFAMILY)
IUM83_16393-RA	polygalacturonase, putative	Y	-	GH28	GH28	N	Y(1-21)	F:GO:0004650; P:GO:0005975	F:polygalacturonase activity; P:carbohydrate metabolic process			IPR000743 (PFAM); IPR011050 (SUPERFAMILY)
IUM83_14513-RA	endo-1,3(4)-beta-glucanase, putative	Y	-	GH81	GH81	GH81	Y(1-65)	P:GO:0008643; F:GO:0052861	P:carbohydrate transport; F:glucan endo-1,3-beta-glucanase activity, C-3 substituted reducing group	EC:3.2.1.6	Endo-1,3(4)-beta-glucanase	IPR040451 (PFAM); IPR040720 (PFAM)
IUM83_14557-RB	Pectate lyase	Y	-	PL1_4	PL1	PL1_4	N	F:GO:0016829	F:lyase activity			IPR002022 (PFAM); IPR011050 (SUPERFAMILY)
IUM83_14557-RA	pectate lyase	Y	-	PL1_4	PL1	PL1_4	Y(1-22)	F:GO:0016829	F:lyase activity			IPR002022 (PFAM); IPR011050 (SUPERFAMILY)
IUM83_11449-RA	chitobiosyldiphosphodolichol beta-mannosyltransferase, putative	N	Down-regulated	GT33	GT33	GT33	N	F:GO:0000030; C:GO:0016021; P:GO:0097502	F:mannosyltransferase activity; C:integral component of membrane; P:mannosylation			IPR001296 (PFAM); IPR028098 (PFAM); SSF53756 (SUPERFAMILY)
IUM83_11496-RA	Lysosomal beta glucosidase	Y	Up-regulated	GH3	N	GH3	N	F:GO:0004553; P:GO:0005975	F:hydrolase activity, hydrolyzing O-glycosyl compounds; P:carbohydrate metabolic process			IPR001764 (PFAM); IPR026891 (PFAM); IPR002772 (PFAM); IPR036881 (SUPERFAMILY); IPR017853 (SUPERFAMILY)
IUM83_11496-RB	Lysosomal beta glucosidase	Y	Up-regulated	GH3	N	GH3	Y(1-25)	F:GO:0004553; P:GO:0005975	F:hydrolase activity, hydrolyzing O-glycosyl compounds; P:carbohydrate metabolic process			IPR001764 (PFAM); IPR002772 (PFAM); IPR026891 (PFAM); IPR017853 (SUPERFAMILY); IPR036881 (SUPERFAMILY)
IUM83_11528-RA	Endopolygalacturonase 2	Y	-	GH28	GH28	GH28	Y(1-31)	F:GO:0004650; C:GO:0005576; P:GO:0005975; P:GO:0071555	F:polygalacturonase activity; C:extracellular region; P:carbohydrate metabolic process; P:cell wall organization	EC:3.2.1.15	Polygalacturonase	IPR000743 (PFAM); IPR011050 (SUPERFAMILY)
IUM83_11529-RA	endopolygalacturonase 2	Y	-	GH28	GH28	GH28	Y(1-31)	F:GO:0004650; C:GO:0005576; P:GO:0005975; P:GO:0071555	F:polygalacturonase activity; C:extracellular region; P:carbohydrate metabolic process; P:cell wall organization	EC:3.2.1.15	Polygalacturonase	IPR000743 (PFAM); IPR011050 (SUPERFAMILY)
IUM83_11530-RA	Endopolygalacturonase 4	Y	-	GH28	GH28	N	N	F:GO:0004650; C:GO:0005576; P:GO:0005975; P:GO:0071555	F:polygalacturonase activity; C:extracellular region; P:carbohydrate metabolic process; P:cell wall organization	EC:3.2.1.15	Polygalacturonase	IPR000743 (PFAM); IPR011050 (SUPERFAMILY)
IUM83_11531-RA	endopolygalacturonase 8	Y	-	GH28	GH28	N	Y(1-31)	F:GO:0004650; C:GO:0005576; P:GO:0005975; P:GO:0071555	F:polygalacturonase activity; C:extracellular region; P:carbohydrate metabolic process; P:cell wall organization	EC:3.2.1.15	Polygalacturonase	IPR000743 (PFAM); IPR011050 (SUPERFAMILY)
IUM83_11532-RA	Endopolygalacturonase 4	Y	Up-regulated	GH28	GH28	GH28	Y(1-31)	F:GO:0004650; C:GO:0005576; P:GO:0005975; P:GO:0071555	F:polygalacturonase activity; C:extracellular region; P:carbohydrate metabolic process; P:cell wall organization	EC:3.2.1.15	Polygalacturonase	IPR000743 (PFAM); IPR011050 (SUPERFAMILY)
IUM83_11533-RA	Endopolygalacturonase 2	Y	-	GH28	GH28	GH28	Y(1-31)	F:GO:0004650; C:GO:0005576; P:GO:0005975; P:GO:0071555	F:polygalacturonase activity; C:extracellular region; P:carbohydrate metabolic process; P:cell wall organization	EC:3.2.1.15	Polygalacturonase	IPR000743 (PFAM); IPR011050 (SUPERFAMILY)
IUM83_11560-RA	family 3 glycoside hydrolase	Y	-	GH3	N	GH3	Y(1-20)	F:GO:0004553; P:GO:0005975	F:hydrolase activity, hydrolyzing O-glycosyl compounds; P:carbohydrate metabolic process			IPR001764 (PFAM); IPR002772 (PFAM); IPR036881 (SUPERFAMILY); IPR017853 (SUPERFAMILY)
IUM83_11561-RA	family 3 glycoside hydrolase	Y	-	GH3	GH3	GH3	N	F:GO:0004553; P:GO:0005975	F:hydrolase activity, hydrolyzing O-glycosyl compounds; P:carbohydrate metabolic process			IPR001764 (PFAM); IPR026891 (PFAM); IPR002772 (PFAM); IPR036881 (SUPERFAMILY); IPR017853 (SUPERFAMILY)
IUM83_11562-RA	family 3 glycoside hydrolase	Y	-	GH3	GH3	GH3	N	F:GO:0004553; P:GO:0005975	F:hydrolase activity, hydrolyzing O-glycosyl compounds; P:carbohydrate metabolic process			IPR001764 (PFAM); IPR026891 (PFAM); IPR002772 (PFAM); IPR036881 (SUPERFAMILY); IPR017853 (SUPERFAMILY)
IUM83_11573-RA	pectin lyase F	Y	-	PL1_4	PL1	N	N	F:GO:0016829	F:lyase activity			IPR011050 (SUPERFAMILY)
IUM83_16848-RA	Dolichyl-P-Man:Man(5)GlcNAc(2)-PP-dolichyl mannosyltransferase	N	-	GT58	GT58	GT58	N	F:GO:0000030; P:GO:0017183; C:GO:0030176; P:GO:0097502	F:mannosyltransferase activity; P:peptidyl-diphthamide biosynthetic process from peptidyl-histidine; C:integral component of endoplasmic reticulum membrane; P:mannosylation			IPR007873 (PFAM)
IUM83_16882-RA	RxLR effector candidate protein	N	-	GT71	N	GT71	Y(1-29)	F:GO:0003690; P:GO:0006355; P:GO:0006486; C:GO:0016021; F:GO:0016757	F:double-stranded DNA binding; P:regulation of transcription, DNA-templated; P:protein glycosylation; C:integral component of membrane; F:transferase activity, transferring glycosyl groups			IPR022751 (PFAM); IPR029044 (SUPERFAMILY)
IUM83_16891-RA	Putative rhamnogalacturonase	Y	Up-regulated	PL4_1	PL4	PL4_1	Y(1-26)	P:GO:0005975; F:GO:0016837; F:GO:0030246	P:carbohydrate metabolic process; F:carbon-oxygen lyase activity, acting on polysaccharides; F:carbohydrate binding			IPR015364 (PFAM); IPR029411 (PFAM); IPR029413 (PFAM); IPR008979 (SUPERFAMILY); IPR011013 (SUPERFAMILY); IPR013784 (SUPERFAMILY)
IUM83_16925-RA	Putative rhamnogalacturonase	Y	-	PL4_1	PL4	PL4_1	Y(1-26)	P:GO:0005975; F:GO:0016837; F:GO:0030246	P:carbohydrate metabolic process; F:carbon-oxygen lyase activity, acting on polysaccharides; F:carbohydrate binding			IPR029413 (PFAM); IPR029411 (PFAM); IPR015364 (PFAM); IPR013784 (SUPERFAMILY); IPR011013 (SUPERFAMILY); IPR008979 (SUPERFAMILY)
IUM83_16926-RA	Polysaccharide lyase	Y	-	PL4_1	PL4	N	Y(1-24)	P:GO:0005975; F:GO:0016837; F:GO:0030246; P:GO:0051301	P:carbohydrate metabolic process; F:carbon-oxygen lyase activity, acting on polysaccharides; F:carbohydrate binding; P:cell division			IPR029413 (PFAM); IPR029411 (PFAM); IPR015364 (PFAM); IPR011013 (SUPERFAMILY); IPR008979 (SUPERFAMILY)
IUM83_16928-RA	Polysaccharide lyase	Y	-	PL4_1	PL4	N	Y(1-24)	P:GO:0005975; F:GO:0016837; F:GO:0030246	P:carbohydrate metabolic process; F:carbon-oxygen lyase activity, acting on polysaccharides; F:carbohydrate binding			IPR029411 (PFAM); IPR015364 (PFAM); IPR029413 (PFAM); IPR011013 (SUPERFAMILY); IPR013784 (SUPERFAMILY); IPR008979 (SUPERFAMILY)
IUM83_05302-RA	putative glycosyl hydrolase family 17 protein	Y	Up-regulated	GH17	N	GH17	Y(1-45)	F:GO:0004553; P:GO:0005975	F:hydrolase activity, hydrolyzing O-glycosyl compounds; P:carbohydrate metabolic process			IPR000490 (PFAM); IPR017853 (SUPERFAMILY)
IUM83_05353-RA	Beta-galactosidase 5	Y	Down-regulated	GH35	GH35	GH35	N	F:GO:0004565; P:GO:0005975; F:GO:0008270; C:GO:0016021	F:beta-galactosidase activity; P:carbohydrate metabolic process; F:zinc ion binding; C:integral component of membrane	EC:3.2.1.23	Beta-galactosidase	IPR031330 (PFAM); IPR017853 (SUPERFAMILY)
IUM83_05384-RA	chitin synthase 2	N	-	GT2_Chitin_synth_1+GT2_Chitin_synth_2(403-649)	GT2	GT2	N	F:GO:0004100; P:GO:0006031; C:GO:0016021	F:chitin synthase activity; P:chitin biosynthetic process; C:integral component of membrane	EC:2.4.1.16	Chitin synthase	IPR013616 (PFAM); IPR004834 (PFAM); IPR007330 (PFAM); PD002998 (PRODOM); IPR036181 (SUPERFAMILY); IPR029044 (SUPERFAMILY)
IUM83_05551-RA	endo-1,3(4)-beta-glucanase, putative	Y	-	GH81	GH81	GH81	N	C:GO:0016020; F:GO:0052861	C:membrane; F:glucan endo-1,3-beta-glucanase activity, C-3 substituted reducing group	EC:3.2.1.6	Endo-1,3(4)-beta-glucanase	IPR040720 (PFAM); IPR040451 (PFAM)
IUM83_11022-RB	Callose synthase 5	N	-	GT48	GT48	GT48	N	C:GO:0000148; F:GO:0003843; F:GO:0004842; P:GO:0006075; C:GO:0016021; P:GO:0016567; F:GO:0022857; P:GO:0055085	C:1,3-beta-D-glucan synthase complex; F:1,3-beta-D-glucan synthase activity; F:ubiquitin-protein transferase activity; P:(1->3)-beta-D-glucan biosynthetic process; C:integral component of membrane; P:protein ubiquitination; F:transmembrane transporter activity; P:transmembrane transport	EC:2.4.1.34	1,3-beta-glucan synthase	IPR003440 (PFAM); IPR026899 (PFAM); IPR036259 (SUPERFAMILY)
IUM83_11022-RA	Callose synthase 5	N	-	GT48	GT48	GT48	N	C:GO:0000148; F:GO:0003843; F:GO:0004842; P:GO:0006075; C:GO:0016021; P:GO:0016567; F:GO:0022857; P:GO:0055085	C:1,3-beta-D-glucan synthase complex; F:1,3-beta-D-glucan synthase activity; F:ubiquitin-protein transferase activity; P:(1->3)-beta-D-glucan biosynthetic process; C:integral component of membrane; P:protein ubiquitination; F:transmembrane transporter activity; P:transmembrane transport	EC:2.4.1.34	1,3-beta-glucan synthase	IPR003440 (PFAM); IPR026899 (PFAM); IPR036259 (SUPERFAMILY)
IUM83_11050-RA	pectin methylesterase	Y	Up-regulated	CE8	CE8	CE8	N	F:GO:0008270; C:GO:0016021; F:GO:0030599; P:GO:0042545; F:GO:0045330; P:GO:0045490	F:zinc ion binding; C:integral component of membrane; F:pectinesterase activity; P:cell wall modification; F:aspartyl esterase activity; P:pectin catabolic process	EC:3.1.1.11; EC:3.1.1.1	Pectinesterase; Carboxylesterase	IPR000070 (PFAM); IPR000433 (PFAM); IPR011050 (SUPERFAMILY); SSF57850 (SUPERFAMILY)
IUM83_11167-RA	putative chitinase	Y	-	GH19	GH19	N	N	F:GO:0004568; P:GO:0005975; P:GO:0006032; P:GO:0016998	F:chitinase activity; P:carbohydrate metabolic process; P:chitin catabolic process; P:cell wall macromolecule catabolic process	EC:3.2.1.14	Chitinase	IPR000726 (PFAM); IPR023346 (SUPERFAMILY)
IUM83_11168-RA	putative chitinase	Y	Up-regulated	GH19	GH19	GH19	Y(1-57)	F:GO:0004568; P:GO:0005975; P:GO:0006032; P:GO:0016998	F:chitinase activity; P:carbohydrate metabolic process; P:chitin catabolic process; P:cell wall macromolecule catabolic process	EC:3.2.1.14	Chitinase	IPR000726 (PFAM); IPR023346 (SUPERFAMILY)
IUM83_11172-RA	putative chitinase	Y	-	GH19	GH19	N	N	F:GO:0004568; P:GO:0005975; P:GO:0006032; P:GO:0016998	F:chitinase activity; P:carbohydrate metabolic process; P:chitin catabolic process; P:cell wall macromolecule catabolic process	EC:3.2.1.14	Chitinase	IPR000726 (PFAM); IPR023346 (SUPERFAMILY)
IUM83_18088-RA	Neutral alpha-glucosidase	Y	-	GH31	GH31	GH31	Y(1-21)	F:GO:0004553; P:GO:0005975; C:GO:0016020; F:GO:0030246	F:hydrolase activity, hydrolyzing O-glycosyl compounds; P:carbohydrate metabolic process; C:membrane; F:carbohydrate binding			IPR025887 (PFAM); IPR000322 (PFAM); IPR011013 (SUPERFAMILY); SSF51011 (SUPERFAMILY); IPR017853 (SUPERFAMILY)
IUM83_16659-RA	alpha,alpha-trehalose-phosphate synthase (UDP-forming)	N	-	GT20	GT20	GT20	N	F:GO:0003825; P:GO:0005992	F:alpha,alpha-trehalose-phosphate synthase (UDP-forming) activity; P:trehalose biosynthetic process	EC:2.4.1.15	Alpha,alpha-trehalose-phosphate synthase (UDP-forming)	IPR003337 (PFAM); IPR001830 (PFAM); SSF53756 (SUPERFAMILY); IPR036412 (SUPERFAMILY)
IUM83_16659-RB	alpha,alpha-trehalose-phosphate synthase (UDP-forming)	N	-	GT20	GT20	GT20	N	F:GO:0003825; P:GO:0005992	F:alpha,alpha-trehalose-phosphate synthase (UDP-forming) activity; P:trehalose biosynthetic process	EC:2.4.1.15	Alpha,alpha-trehalose-phosphate synthase (UDP-forming)	IPR001830 (PFAM); IPR003337 (PFAM); IPR036412 (SUPERFAMILY); SSF53756 (SUPERFAMILY)
IUM83_16682-RA	Lysosomal beta glucosidase	Y	Up-regulated	GH3	N	GH3	Y(1-27)	F:GO:0004553; P:GO:0005975	F:hydrolase activity, hydrolyzing O-glycosyl compounds; P:carbohydrate metabolic process			IPR002772 (PFAM); IPR026891 (PFAM); IPR001764 (PFAM); IPR036881 (SUPERFAMILY); IPR017853 (SUPERFAMILY)
IUM83_16682-RB	Lysosomal beta glucosidase	Y	Up-regulated	GH3	N	GH3	Y(1-27)	F:GO:0004553; C:GO:0005840; P:GO:0005975	F:hydrolase activity, hydrolyzing O-glycosyl compounds; C:ribosome; P:carbohydrate metabolic process			IPR002772 (PFAM); IPR026891 (PFAM); IPR001764 (PFAM); IPR036881 (SUPERFAMILY); IPR017853 (SUPERFAMILY)
IUM83_16726-RA	Pectin methylesterase	Y	Up-regulated	CE8	CE8	CE8	Y(1-21)	F:GO:0030599; P:GO:0042545; F:GO:0045330; P:GO:0045490	F:pectinesterase activity; P:cell wall modification; F:aspartyl esterase activity; P:pectin catabolic process	EC:3.1.1.11; EC:3.1.1.1	Pectinesterase; Carboxylesterase	IPR000070 (PFAM); IPR011050 (SUPERFAMILY)
IUM83_13388-RA	family 31 glycoside hydrolase	Y	Up-regulated	GH31	GH31	GH31	Y(1-30)	F:GO:0004553; P:GO:0005975; F:GO:2001070	F:hydrolase activity, hydrolyzing O-glycosyl compounds; P:carbohydrate metabolic process; F:starch binding			IPR025887 (PFAM); IPR031727 (PFAM); IPR000322 (PFAM); IPR005085 (PFAM); SSF51011 (SUPERFAMILY); IPR017853 (SUPERFAMILY); IPR011013 (SUPERFAMILY)
IUM83_13389-RA	family 31 glycoside hydrolase	Y	-	GH31	GH31	N	N	F:GO:0004553; P:GO:0005975; F:GO:2001070	F:hydrolase activity, hydrolyzing O-glycosyl compounds; P:carbohydrate metabolic process; F:starch binding			IPR000322 (PFAM); SSF51011 (SUPERFAMILY); IPR017853 (SUPERFAMILY)
IUM83_14144-RA	Pectinesterase	Y	Up-regulated	CE8	CE8	CE8	Y(1-20)	C:GO:0016021; F:GO:0030599; P:GO:0042545; F:GO:0045330; P:GO:0045490	C:integral component of membrane; F:pectinesterase activity; P:cell wall modification; F:aspartyl esterase activity; P:pectin catabolic process	EC:3.1.1.11; EC:3.1.1.1	Pectinesterase; Carboxylesterase	IPR000070 (PFAM); IPR011050 (SUPERFAMILY)
IUM83_14146-RA	pectin methylesterase	Y	-	CE8	CE8	CE8	Y(1-29)	C:GO:0016021; F:GO:0030599; P:GO:0042545; F:GO:0045330; P:GO:0045490	C:integral component of membrane; F:pectinesterase activity; P:cell wall modification; F:aspartyl esterase activity; P:pectin catabolic process	EC:3.1.1.11; EC:3.1.1.1	Pectinesterase; Carboxylesterase	IPR000070 (PFAM); IPR011050 (SUPERFAMILY)
IUM83_14163-RA	Pectin methylesterase	Y	-	CE8	CE8	CE8	Y(1-22)	F:GO:0008168; F:GO:0030599; P:GO:0032259; P:GO:0042545; F:GO:0045330; P:GO:0045490	F:methyltransferase activity; F:pectinesterase activity; P:methylation; P:cell wall modification; F:aspartyl esterase activity; P:pectin catabolic process	EC:3.1.1.11; EC:3.1.1.1	Pectinesterase; Carboxylesterase	IPR000070 (PFAM); IPR011050 (SUPERFAMILY)
IUM83_14165-RA	Pectinesterase	Y	Up-regulated	CE8	CE8	CE8	Y(1-20)	F:GO:0030599; P:GO:0042545; F:GO:0045330; P:GO:0045490	F:pectinesterase activity; P:cell wall modification; F:aspartyl esterase activity; P:pectin catabolic process	EC:3.1.1.11; EC:3.1.1.1	Pectinesterase; Carboxylesterase	IPR000070 (PFAM); IPR011050 (SUPERFAMILY)
IUM83_14166-RA	Pectin methylesterase	Y	Up-regulated	CE8	CE8	CE8	Y(1-17)	F:GO:0008168; F:GO:0030599; P:GO:0032259; P:GO:0042545; F:GO:0045330; P:GO:0045490	F:methyltransferase activity; F:pectinesterase activity; P:methylation; P:cell wall modification; F:aspartyl esterase activity; P:pectin catabolic process	EC:3.1.1.11; EC:3.1.1.1	Pectinesterase; Carboxylesterase	IPR000070 (PFAM); IPR011050 (SUPERFAMILY)
IUM83_14169-RA	Pectin methylesterase	Y	-	CE8	CE8	CE8	Y(1-20)	F:GO:0008168; F:GO:0030599; P:GO:0032259; P:GO:0042545; F:GO:0045330; P:GO:0045490	F:methyltransferase activity; F:pectinesterase activity; P:methylation; P:cell wall modification; F:aspartyl esterase activity; P:pectin catabolic process	EC:3.1.1.11; EC:3.1.1.1	Pectinesterase; Carboxylesterase	IPR000070 (PFAM); IPR011050 (SUPERFAMILY)
IUM83_14188-RA	pectinesterase, putative	Y	Up-regulated	CE8	CE8	CE8	N	P:GO:0006508; F:GO:0008233; F:GO:0030599; P:GO:0042545; F:GO:0045330; P:GO:0045490	P:proteolysis; F:peptidase activity; F:pectinesterase activity; P:cell wall modification; F:aspartyl esterase activity; P:pectin catabolic process	EC:3.1.1.11; EC:3.1.1.1	Pectinesterase; Carboxylesterase	IPR000070 (PFAM); IPR011050 (SUPERFAMILY)
IUM83_14189-RA	Pectin methylesterase	Y	Up-regulated	CE8	CE8	CE8	Y(1-21)	C:GO:0016020; F:GO:0030599; P:GO:0042545; F:GO:0045330; P:GO:0045490	C:membrane; F:pectinesterase activity; P:cell wall modification; F:aspartyl esterase activity; P:pectin catabolic process	EC:3.1.1.11; EC:3.1.1.1	Pectinesterase; Carboxylesterase	IPR000070 (PFAM); IPR011050 (SUPERFAMILY)
IUM83_14297-RA	ER degradation-enhancing alpha-mannosidase-like protein	Y	-	GH47	GH47	GH47	N	F:GO:0004571; F:GO:0005509; P:GO:0008152; C:GO:0016020	F:mannosyl-oligosaccharide 1,2-alpha-mannosidase activity; F:calcium ion binding; P:metabolic process; C:membrane	EC:3.2.1.113; EC:3.2.1.24	Mannosyl-oligosaccharide 1,2-alpha-mannosidase; Alpha-mannosidase	IPR003137 (PFAM); IPR012913 (PFAM); IPR001382 (PFAM); IPR036026 (SUPERFAMILY); SSF52025 (SUPERFAMILY)
IUM83_19015-RA	lactase-phlorizin hydrolase, putative	Y	-	GH1	N	GH1	Y(1-25)	F:GO:0004553; P:GO:0005975; C:GO:0016021	F:hydrolase activity, hydrolyzing O-glycosyl compounds; P:carbohydrate metabolic process; C:integral component of membrane			IPR001229 (PFAM); IPR001360 (PFAM); IPR017853 (SUPERFAMILY); IPR036404 (SUPERFAMILY)
IUM83_19039-RA	FAD-binding protein	Y	Up-regulated	AA7	AA7	N	Y(1-23)	F:GO:0016491; P:GO:0055114; F:GO:0071949	F:oxidoreductase activity; P:oxidation-reduction process; F:FAD binding			IPR006094 (PFAM); IPR012951 (PFAM); IPR036318 (SUPERFAMILY)
IUM83_19062-RA	Choline dehydrogenase	N	-	AA3_2	N	AA3_2	N	F:GO:0008812; P:GO:0019285; F:GO:0050660; P:GO:0055114	F:choline dehydrogenase activity; P:glycine betaine biosynthetic process from choline; F:flavin adenine dinucleotide binding; P:oxidation-reduction process	EC:1.1.99.1	Choline dehydrogenase	IPR015590 (PFAM); IPR007867 (PFAM); IPR000172 (PFAM); IPR001148 (PFAM); IPR036188 (SUPERFAMILY); SSF54373 (SUPERFAMILY); IPR016161 (SUPERFAMILY); IPR036398 (SUPERFAMILY)
IUM83_07881-RA	glycoside hydrolase family 6 protein	Y	Up-regulated	GH6	GH6	N	N	F:GO:0004553; C:GO:0016021; P:GO:0030245	F:hydrolase activity, hydrolyzing O-glycosyl compounds; C:integral component of membrane; P:cellulose catabolic process			IPR016288 (PFAM); IPR036434 (SUPERFAMILY)
IUM83_07886-RA	Glycoside hydrolase	Y	-	GH6	GH6	N	Y(1-20)	F:GO:0004553; P:GO:0030245	F:hydrolase activity, hydrolyzing O-glycosyl compounds; P:cellulose catabolic process			IPR016288 (PFAM); IPR036434 (SUPERFAMILY)
IUM83_07891-RA	Glycoside hydrolase	Y	-	GH6	GH6	N	Y(1-20)	F:GO:0004553; P:GO:0030245	F:hydrolase activity, hydrolyzing O-glycosyl compounds; P:cellulose catabolic process			IPR016288 (PFAM); IPR036434 (SUPERFAMILY)
IUM83_13330-RC	trehalose-phosphatase, variant 1	N	-	AA3_1+GT20(649-1115)	N	GT20	Y(1-21)	C:GO:0005576; P:GO:0005992; P:GO:0006508; F:GO:0016614; F:GO:0050660; P:GO:0055114	C:extracellular region; P:trehalose biosynthetic process; P:proteolysis; F:oxidoreductase activity, acting on CH-OH group of donors; F:flavin adenine dinucleotide binding; P:oxidation-reduction process			IPR003337 (PFAM); IPR000172 (PFAM); IPR001830 (PFAM); IPR007867 (PFAM); IPR036412 (SUPERFAMILY); IPR036188 (SUPERFAMILY); SSF53756 (SUPERFAMILY); SSF54373 (SUPERFAMILY)
IUM83_13330-RA	trehalose-phosphatase, variant 2	N	-	AA3_1+GT20(649-1115)	N	GT20	Y(1-21)	P:GO:0005992; F:GO:0016614; F:GO:0050660; P:GO:0055114	P:trehalose biosynthetic process; F:oxidoreductase activity, acting on CH-OH group of donors; F:flavin adenine dinucleotide binding; P:oxidation-reduction process			IPR007867 (PFAM); IPR001830 (PFAM); IPR000172 (PFAM); IPR003337 (PFAM); SSF54373 (SUPERFAMILY); IPR036412 (SUPERFAMILY); SSF53756 (SUPERFAMILY); IPR036188 (SUPERFAMILY)
IUM83_13330-RB	trehalose-phosphatase, variant 1	N	-	AA3_1+GT20(649-1115)	N	GT20	Y(1-21)	P:GO:0005992; F:GO:0016614; F:GO:0050660; P:GO:0055114	P:trehalose biosynthetic process; F:oxidoreductase activity, acting on CH-OH group of donors; F:flavin adenine dinucleotide binding; P:oxidation-reduction process			IPR001830 (PFAM); IPR003337 (PFAM); IPR000172 (PFAM); IPR007867 (PFAM); IPR036412 (SUPERFAMILY); IPR036188 (SUPERFAMILY); SSF54373 (SUPERFAMILY); SSF53756 (SUPERFAMILY)
IUM83_13704-RA	Exoglucanase 1	Y	-	GH7	GH7	GH7	Y(1-24)	F:GO:0004553; P:GO:0030245	F:hydrolase activity, hydrolyzing O-glycosyl compounds; P:cellulose catabolic process			IPR001722 (PFAM); IPR013320 (SUPERFAMILY)
IUM83_04438-RA	putative alpha amylase	Y	Up-regulated	GH13_32	N	CBM21	Y(1-34)	F:GO:0004556; P:GO:0005975; F:GO:0043169; F:GO:0103025; F:GO:2001070	F:alpha-amylase activity; P:carbohydrate metabolic process; F:cation binding; F:alpha-amylase activity (releasing maltohexaose); F:starch binding	EC:3.2.1.1	Alpha-amylase	IPR005085 (PFAM); IPR006047 (PFAM); IPR005085 (PFAM); IPR017853 (SUPERFAMILY)
IUM83_04449-RA	dolichyl pyrophosphate Man9GlcNAc2 alpha-1,3-glucosyltransferase, putative	N	-	GT57	GT57	GT57	N	C:GO:0005789; P:GO:0006488; C:GO:0016021; F:GO:0042281	C:endoplasmic reticulum membrane; P:dolichol-linked oligosaccharide biosynthetic process; C:integral component of membrane; F:dolichyl pyrophosphate Man9GlcNAc2 alpha-1,3-glucosyltransferase activity			IPR004856 (PFAM)
IUM83_11601-RA	Beta-glucan synthesis-associated protein SKN1	Y	Up-regulated	GH16	GH16	GH16	Y	P:GO:0006078; C:GO:0016021	P:(1->6)-beta-D-glucan biosynthetic process; C:integral component of membrane			IPR005629 (PFAM); IPR013320 (SUPERFAMILY); IPR013320 (SUPERFAMILY)
IUM83_11680-RB	Pectate lyase	Y	-	PL1_4	PL1	PL1_4	Y(1-34)	F:GO:0016829	F:lyase activity			IPR002022 (PFAM); IPR011050 (SUPERFAMILY)
IUM83_11680-RA	Pectate lyase	Y	-	PL1_4	PL1	PL1_4	Y(1-34)	F:GO:0016829	F:lyase activity			IPR002022 (PFAM); IPR011050 (SUPERFAMILY)
IUM83_11693-RA	Pectate lyase	Y	-	PL3_2+PL3_2(602-782)	PL3	PL3_2	Y(1-26)	C:GO:0005576; F:GO:0030570	C:extracellular region; F:pectate lyase activity	EC:4.2.2.2	Pectate lyase	IPR004898 (PFAM); IPR011050 (SUPERFAMILY); IPR011050 (SUPERFAMILY)
IUM83_11697-RA	pectate lyase	Y	Up-regulated	PL3_2+PL3_2(519-713)	PL3	PL3_2	N	C:GO:0005576; F:GO:0016874; F:GO:0030570	C:extracellular region; F:ligase activity; F:pectate lyase activity	EC:4.2.2.2	Pectate lyase	IPR004898 (PFAM); IPR011050 (SUPERFAMILY); IPR011050 (SUPERFAMILY)
IUM83_11709-RA	cell 5A endo-1,4-betaglucanase	Y	Up-regulated	GH5_20	GH5	GH5_20	N	F:GO:0004553; P:GO:0005975; C:GO:0016021	F:hydrolase activity, hydrolyzing O-glycosyl compounds; P:carbohydrate metabolic process; C:integral component of membrane			IPR001547 (PFAM); IPR017853 (SUPERFAMILY)
IUM83_11710-RA	cell 5A endo-1,4-betaglucanase	Y	-	GH5_20	GH5	GH5_20	N	F:GO:0004553; P:GO:0005975; C:GO:0016021	F:hydrolase activity, hydrolyzing O-glycosyl compounds; P:carbohydrate metabolic process; C:integral component of membrane			IPR001547 (PFAM); IPR017853 (SUPERFAMILY)
IUM83_11711-RA	cell 5A endo-1,4-betaglucanase	Y	Up-regulated	GH5_20	GH5	GH5_20	N	F:GO:0004553; P:GO:0005975; C:GO:0016021	F:hydrolase activity, hydrolyzing O-glycosyl compounds; P:carbohydrate metabolic process; C:integral component of membrane			IPR001547 (PFAM); IPR017853 (SUPERFAMILY)
IUM83_11713-RA	cell 5A endo-1,4-betaglucanase	Y	-	GH5_20	GH5	GH5_20	N	P:GO:0008152; F:GO:0016798	P:metabolic process; F:hydrolase activity, acting on glycosyl bonds			IPR017853 (SUPERFAMILY)
IUM83_11714-RA	cell 5A endo-1,4-betaglucanase	Y	-	GH5_20	GH5	GH5_20	N	F:GO:0004553; P:GO:0005975; C:GO:0016021	F:hydrolase activity, hydrolyzing O-glycosyl compounds; P:carbohydrate metabolic process; C:integral component of membrane			IPR001547 (PFAM); IPR017853 (SUPERFAMILY)
IUM83_11768-RA	Pectate lyase	Y	-	PL1_4	PL1	PL1_4	Y(1-22)	F:GO:0016829	F:lyase activity			IPR002022 (PFAM); IPR011050 (SUPERFAMILY)
IUM83_04595-RA	hypothetical protein AM587_10011040	Y	Up-regulated	GH72	GH72	GH72	Y(1-22)	C:GO:0005886; F:GO:0016740; C:GO:0031225	C:plasma membrane; F:transferase activity; C:anchored component of membrane			IPR004886 (PFAM); IPR017853 (SUPERFAMILY)
IUM83_04602-RA	hypothetical protein PHYSODRAFT_341096	Y	Up-regulated	GH72	GH72	GH72	Y(1-28)	C:GO:0005886; C:GO:0016021; F:GO:0016740; C:GO:0031225	C:plasma membrane; C:integral component of membrane; F:transferase activity; C:anchored component of membrane			IPR004886 (PFAM); IPR017853 (SUPERFAMILY)
IUM83_04603-RA	1,3-beta-glucanosyltransferase, putative	Y	-	GH72+GH72(434-742)	GH72	GH72	Y(1-32)	C:GO:0005886; F:GO:0016740; C:GO:0031225	C:plasma membrane; F:transferase activity; C:anchored component of membrane			IPR004886 (PFAM); IPR017853 (SUPERFAMILY); IPR017853 (SUPERFAMILY)
IUM83_04604-RA	1,3-beta-glucanosyltransferase, putative	Y	Up-regulated	GH72	GH72	GH72	Y(1-28)	C:GO:0005886; F:GO:0016740; C:GO:0031225	C:plasma membrane; F:transferase activity; C:anchored component of membrane			IPR004886 (PFAM); IPR017853 (SUPERFAMILY)
IUM83_04623-RA	endo-1,3(4)-beta-glucanase, putative	Y	-	GH81	GH81	GH81	N	C:GO:0016021; F:GO:0052861	C:integral component of membrane; F:glucan endo-1,3-beta-glucanase activity, C-3 substituted reducing group	EC:3.2.1.6	Endo-1,3(4)-beta-glucanase	IPR040720 (PFAM); IPR040451 (PFAM)
IUM83_04685-RA	Family 30 Glycoside hydrolase	Y	-	GH30_1	GH30	GH30_1	N	F:GO:0004348; P:GO:0006665; C:GO:0016021	F:glucosylceramidase activity; P:sphingolipid metabolic process; C:integral component of membrane	EC:3.2.1.45	Glucosylceramidase	IPR033452 (PFAM); IPR000772 (PFAM); IPR033453 (PFAM); IPR035992 (SUPERFAMILY); IPR017853 (SUPERFAMILY)
IUM83_04686-RA	putative GH30 glucocerebrosidase/glucosylceramidase precursor	Y	-	GH30_1	GH30	GH30_1	N	F:GO:0004348; P:GO:0006665; C:GO:0016021	F:glucosylceramidase activity; P:sphingolipid metabolic process; C:integral component of membrane	EC:3.2.1.45	Glucosylceramidase	IPR033453 (PFAM); IPR033452 (PFAM); IPR000772 (PFAM); IPR017853 (SUPERFAMILY); IPR035992 (SUPERFAMILY)
IUM83_04687-RA	family 30 glycoside hydrolase	Y	Up-regulated	GH30_1	GH30	GH30_1	N	F:GO:0004348; P:GO:0006665; C:GO:0016021	F:glucosylceramidase activity; P:sphingolipid metabolic process; C:integral component of membrane	EC:3.2.1.45	Glucosylceramidase	IPR033452 (PFAM); IPR033453 (PFAM); IPR035992 (SUPERFAMILY); IPR017853 (SUPERFAMILY)
IUM83_04712-RA	Beta-xylosidase/alpha-L-arabinofuranosidase 2	Y	Up-regulated	GH3	GH3	GH3	N	F:GO:0004553; P:GO:0005975	F:hydrolase activity, hydrolyzing O-glycosyl compounds; P:carbohydrate metabolic process			IPR026891 (PFAM); IPR002772 (PFAM); IPR001764 (PFAM); IPR017853 (SUPERFAMILY); IPR036881 (SUPERFAMILY)
IUM83_04795-RA	pectate lyase D	Y	Up-regulated	PL3_2	PL3	PL3_2	N	C:GO:0005576; F:GO:0030570	C:extracellular region; F:pectate lyase activity	EC:4.2.2.2	Pectate lyase	IPR004898 (PFAM); IPR011050 (SUPERFAMILY)
IUM83_15616-RA	Endoplasmic reticulum mannosyl-oligosaccharide 1,2-alpha-mannosidase	Y	-	GH47+GH47(289-519)	GH47	GH47	N	F:GO:0004571; F:GO:0005509; F:GO:0008168; C:GO:0016021; P:GO:0032259	F:mannosyl-oligosaccharide 1,2-alpha-mannosidase activity; F:calcium ion binding; F:methyltransferase activity; C:integral component of membrane; P:methylation	EC:3.2.1.113; EC:3.2.1.24	Mannosyl-oligosaccharide 1,2-alpha-mannosidase; Alpha-mannosidase	IPR001382 (PFAM); IPR036026 (SUPERFAMILY)
IUM83_15643-RA	trehalose-phosphatase, variant 1	N	-	GT20	N	GT20	N	F:GO:0003723; F:GO:0003824; P:GO:0005992	F:RNA binding; F:catalytic activity; P:trehalose biosynthetic process			IPR001830 (PFAM); IPR003337 (PFAM); IPR036412 (SUPERFAMILY); SSF53756 (SUPERFAMILY)
IUM83_15653-RA	glycosyl transferase group 1	N	-	GT4	GT4	GT4	Y	F:GO:0016740	F:transferase activity			PF13692 (PFAM); IPR007402 (PFAM); SSF53756 (SUPERFAMILY); IPR009078 (SUPERFAMILY)
IUM83_16117-RA	glucan endo-1	Y	Up-regulated	GH17+CBM13(313-438)	N	CBM13	Y(1-22)	F:GO:0004553; P:GO:0005975	F:hydrolase activity, hydrolyzing O-glycosyl compounds; P:carbohydrate metabolic process			IPR000490 (PFAM); IPR000772 (PFAM); IPR035992 (SUPERFAMILY); IPR017853 (SUPERFAMILY)
IUM83_16118-RA	glucan endo-1	Y	Up-regulated	GH17+CBM13(316-441)	N	CBM13	Y(1-23)	F:GO:0004553; P:GO:0005975	F:hydrolase activity, hydrolyzing O-glycosyl compounds; P:carbohydrate metabolic process			IPR000772 (PFAM); IPR000490 (PFAM); IPR017853 (SUPERFAMILY); IPR035992 (SUPERFAMILY)
IUM83_16150-RA	Di-N-acetylchitobiase, putative	Y	-	GH18	GH18	GH18	N	P:GO:0005975; F:GO:0008061	P:carbohydrate metabolic process; F:chitin binding			IPR001223 (PFAM); IPR017853 (SUPERFAMILY)
IUM83_16151-RA	Di-N-acetylchitobiase, putative	Y	-	GH18	GH18	GH18	N	P:GO:0005975; F:GO:0008061	P:carbohydrate metabolic process; F:chitin binding			IPR001223 (PFAM); IPR017853 (SUPERFAMILY)
IUM83_05223-RA	putative endo-1,3-beta-glucanase	Y	-	GH81	GH81	GH81	N	C:GO:0016021; F:GO:0052861	C:integral component of membrane; F:glucan endo-1,3-beta-glucanase activity, C-3 substituted reducing group	EC:3.2.1.6	Endo-1,3(4)-beta-glucanase	IPR040451 (PFAM); IPR040720 (PFAM)
IUM83_05243-RA	polygalacturonase	Y	-	GH28	GH28	GH28	Y(1-23)	F:GO:0004650; C:GO:0005576; P:GO:0005975; P:GO:0071555	F:polygalacturonase activity; C:extracellular region; P:carbohydrate metabolic process; P:cell wall organization	EC:3.2.1.15	Polygalacturonase	IPR000743 (PFAM); IPR011050 (SUPERFAMILY)
IUM83_12139-RA	putative exo-1,3-beta-glucanase	Y	Up-regulated	GH5_33+CBM43(547-618)	GH5	CBM43	Y(1-23)	F:GO:0004553; P:GO:0005975; C:GO:0016021	F:hydrolase activity, hydrolyzing O-glycosyl compounds; P:carbohydrate metabolic process; C:integral component of membrane			IPR001547 (PFAM); IPR012946 (PFAM); IPR017853 (SUPERFAMILY)
IUM83_12153-RA	endo-1,3(4)-beta-glucanase, putative	Y	-	GH81	GH81	GH81	N	P:GO:0008643; F:GO:0052861	P:carbohydrate transport; F:glucan endo-1,3-beta-glucanase activity, C-3 substituted reducing group	EC:3.2.1.6	Endo-1,3(4)-beta-glucanase	IPR040720 (PFAM)
IUM83_12153-RB	endo-1,3(4)-beta-glucanase, putative	Y	-	GH81	GH81	GH81	N	P:GO:0008643; F:GO:0052861	P:carbohydrate transport; F:glucan endo-1,3-beta-glucanase activity, C-3 substituted reducing group	EC:3.2.1.6	Endo-1,3(4)-beta-glucanase	IPR040451 (PFAM); IPR040720 (PFAM)
IUM83_16452-RA	Sterol 3-beta-glucosyltransferase	N	-	GT1	GT1	GT1	N	P:GO:0005975; F:GO:0016758; P:GO:0030259	P:carbohydrate metabolic process; F:transferase activity, transferring hexosyl groups; P:lipid glycosylation			IPR004276 (PFAM); SSF53756 (SUPERFAMILY); SSF53756 (SUPERFAMILY)
IUM83_16453-RA	Sterol 3-beta-glucosyltransferase	N	-	GT1	GT1	GT1	N	P:GO:0005975; F:GO:0016758; P:GO:0030259	P:carbohydrate metabolic process; F:transferase activity, transferring hexosyl groups; P:lipid glycosylation			IPR004276 (PFAM); SSF53756 (SUPERFAMILY); SSF53756 (SUPERFAMILY)
IUM83_16460-RA	Sterol 3-beta-glucosyltransferase	N	-	GT1	GT1	GT1	N	P:GO:0005975; F:GO:0016758; P:GO:0030259	P:carbohydrate metabolic process; F:transferase activity, transferring hexosyl groups; P:lipid glycosylation			IPR002213 (PFAM); IPR004276 (PFAM); SSF53756 (SUPERFAMILY); SSF53756 (SUPERFAMILY)
IUM83_16461-RA	Sterol 3-beta-glucosyltransferase	N	-	GT1	GT1	GT1	N	P:GO:0005975; F:GO:0016758; P:GO:0030259	P:carbohydrate metabolic process; F:transferase activity, transferring hexosyl groups; P:lipid glycosylation			IPR004276 (PFAM); SSF53756 (SUPERFAMILY)
IUM83_16461-RB	Sterol 3-beta-glucosyltransferase	N	-	GT1	GT1	GT1	N	F:GO:0005515; P:GO:0005975; F:GO:0016758; P:GO:0030259	F:protein binding; P:carbohydrate metabolic process; F:transferase activity, transferring hexosyl groups; P:lipid glycosylation			IPR004276 (PFAM); IPR000048 (PFAM); SSF53756 (SUPERFAMILY)
IUM83_16495-RA	trehalose-phosphatase, variant	N	-	GT20	GT20	GT20	N	F:GO:0000287; F:GO:0004743; P:GO:0005992; P:GO:0006096; F:GO:0016301; F:GO:0030955; F:GO:2001070	F:magnesium ion binding; F:pyruvate kinase activity; P:trehalose biosynthetic process; P:glycolytic process; F:kinase activity; F:potassium ion binding; F:starch binding	EC:2.7.1.40	Pyruvate kinase	IPR001830 (PFAM); IPR003337 (PFAM); IPR036412 (SUPERFAMILY); IPR013784 (SUPERFAMILY); SSF53756 (SUPERFAMILY)
IUM83_16508-RA	ER degradation-enhancing alpha-mannosidase-like protein	Y	-	GH47	GH47	GH47	N	F:GO:0004571; F:GO:0005509; P:GO:0008152; C:GO:0016020	F:mannosyl-oligosaccharide 1,2-alpha-mannosidase activity; F:calcium ion binding; P:metabolic process; C:membrane	EC:3.2.1.113; EC:3.2.1.24	Mannosyl-oligosaccharide 1,2-alpha-mannosidase; Alpha-mannosidase	IPR001382 (PFAM); IPR003137 (PFAM); SSF52025 (SUPERFAMILY); IPR036026 (SUPERFAMILY)
IUM83_16518-RA	Sterol 3-beta-glucosyltransferase	N	-	GT1	GT1	GT1	N	P:GO:0005975; F:GO:0016758; P:GO:0030259	P:carbohydrate metabolic process; F:transferase activity, transferring hexosyl groups; P:lipid glycosylation			IPR002213 (PFAM); IPR004276 (PFAM); SSF53756 (SUPERFAMILY)
IUM83_16519-RA	Sterol 3-beta-glucosyltransferase	N	-	GT1+GT1(786-1066)	GT1	GT1	N	P:GO:0005975; F:GO:0016758; P:GO:0030259	P:carbohydrate metabolic process; F:transferase activity, transferring hexosyl groups; P:lipid glycosylation			IPR004276 (PFAM); IPR002213 (PFAM); SSF53756 (SUPERFAMILY); SSF53756 (SUPERFAMILY)
IUM83_16520-RA	glycosyl hydrolase, putative	Y	Up-regulated	GH31	GH31	GH31	Y(1-25)	F:GO:0004553; F:GO:0005524; P:GO:0005975; C:GO:0016021; F:GO:0016887; F:GO:0030246	F:hydrolase activity, hydrolyzing O-glycosyl compounds; F:ATP binding; P:carbohydrate metabolic process; C:integral component of membrane; F:ATPase activity; F:carbohydrate binding	EC:3.6.1.3; EC:3.6.1.15	Adenosinetriphosphatase; Nucleoside-triphosphate phosphatase	IPR000322 (PFAM); IPR017853 (SUPERFAMILY); IPR011013 (SUPERFAMILY); SSF51011 (SUPERFAMILY)
IUM83_17989-RA	mannosyl-oligosaccharide alpha-1,2-mannosidase, putative	Y	-	GH47	GH47	GH47	N	F:GO:0004571; F:GO:0005509; P:GO:0008152; C:GO:0016021	F:mannosyl-oligosaccharide 1,2-alpha-mannosidase activity; F:calcium ion binding; P:metabolic process; C:integral component of membrane	EC:3.2.1.113; EC:3.2.1.24	Mannosyl-oligosaccharide 1,2-alpha-mannosidase; Alpha-mannosidase	IPR001382 (PFAM); IPR036026 (SUPERFAMILY)
IUM83_03502-RA	polygalacturonase, putative	Y	-	GH28	GH28	GH28	N	F:GO:0004650; C:GO:0005576; P:GO:0005975; P:GO:0071555	F:polygalacturonase activity; C:extracellular region; P:carbohydrate metabolic process; P:cell wall organization	EC:3.2.1.15	Polygalacturonase	IPR000743 (PFAM); IPR011050 (SUPERFAMILY)
IUM83_03505-RA	polygalacturonase, putative	Y	-	GH28	GH28	GH28	N	F:GO:0004650; C:GO:0005576; P:GO:0005975; P:GO:0071555	F:polygalacturonase activity; C:extracellular region; P:carbohydrate metabolic process; P:cell wall organization	EC:3.2.1.15	Polygalacturonase	IPR000743 (PFAM); IPR011050 (SUPERFAMILY)
IUM83_03578-RA	Callose synthase	N	-	GT48	GT48	GT48	N	C:GO:0000148; F:GO:0003843; P:GO:0006075; C:GO:0016021; F:GO:0022857; P:GO:0055085	C:1,3-beta-D-glucan synthase complex; F:1,3-beta-D-glucan synthase activity; P:(1->3)-beta-D-glucan biosynthetic process; C:integral component of membrane; F:transmembrane transporter activity; P:transmembrane transport	EC:2.4.1.34	1,3-beta-glucan synthase	IPR003440 (PFAM); IPR005828 (PFAM); IPR026899 (PFAM); IPR036259 (SUPERFAMILY)
IUM83_03838-RA	Endopolygalacturonase 4	Y	-	GH28	GH28	GH28	Y(1-31)	F:GO:0004650; C:GO:0005576; P:GO:0005975; P:GO:0071555	F:polygalacturonase activity; C:extracellular region; P:carbohydrate metabolic process; P:cell wall organization	EC:3.2.1.15	Polygalacturonase	IPR000743 (PFAM); IPR011050 (SUPERFAMILY)
IUM83_03839-RA	endopolygalacturonase 6	Y	-	GH28	GH28	GH28	Y(1-21)	F:GO:0004650; C:GO:0005576; P:GO:0005975; P:GO:0071555	F:polygalacturonase activity; C:extracellular region; P:carbohydrate metabolic process; P:cell wall organization	EC:3.2.1.15	Polygalacturonase	IPR000743 (PFAM); IPR011050 (SUPERFAMILY)
IUM83_03840-RA	Endopolygalacturonase 7	Y	-	GH28	GH28	GH28	N	F:GO:0004650; C:GO:0005576; P:GO:0005975; P:GO:0071555	F:polygalacturonase activity; C:extracellular region; P:carbohydrate metabolic process; P:cell wall organization	EC:3.2.1.15	Polygalacturonase	IPR000743 (PFAM); IPR011050 (SUPERFAMILY)
IUM83_03841-RA	polygalacturonase, putative	Y	-	GH28	GH28	GH28	Y(1-21)	F:GO:0004650; C:GO:0005576; P:GO:0005975; P:GO:0071555	F:polygalacturonase activity; C:extracellular region; P:carbohydrate metabolic process; P:cell wall organization	EC:3.2.1.15	Polygalacturonase	IPR000743 (PFAM); IPR011050 (SUPERFAMILY)
IUM83_03842-RA	polygalacturonase, putative	Y	-	GH28	GH28	GH28	Y(1-21)	F:GO:0004650; C:GO:0005576; P:GO:0005975; P:GO:0071555	F:polygalacturonase activity; C:extracellular region; P:carbohydrate metabolic process; P:cell wall organization	EC:3.2.1.15	Polygalacturonase	IPR000743 (PFAM); IPR011050 (SUPERFAMILY)
IUM83_03843-RA	polygalacturonase, putative	Y	-	GH28	GH28	GH28	N	F:GO:0004650; C:GO:0005576; P:GO:0005975; F:GO:0016301; P:GO:0016310; P:GO:0071555	F:polygalacturonase activity; C:extracellular region; P:carbohydrate metabolic process; F:kinase activity; P:phosphorylation; P:cell wall organization	EC:3.2.1.15	Polygalacturonase	IPR000743 (PFAM); IPR011050 (SUPERFAMILY)
IUM83_03849-RA	polygalacturonase, putative	Y	Up-regulated	GH28	GH28	GH28	Y(1-21)	F:GO:0004650; C:GO:0005576; P:GO:0005975; P:GO:0071555	F:polygalacturonase activity; C:extracellular region; P:carbohydrate metabolic process; P:cell wall organization	EC:3.2.1.15	Polygalacturonase	IPR000743 (PFAM); IPR011050 (SUPERFAMILY)
IUM83_03850-RA	polygalacturonase, putative	Y	-	GH28	GH28	N	Y(1-21)	F:GO:0004650; C:GO:0005576; P:GO:0005975; P:GO:0071555	F:polygalacturonase activity; C:extracellular region; P:carbohydrate metabolic process; P:cell wall organization	EC:3.2.1.15	Polygalacturonase	IPR000743 (PFAM); IPR011050 (SUPERFAMILY)
IUM83_03851-RA	polygalacturonase, putative	Y	-	GH28	GH28	N	N	F:GO:0004650; C:GO:0005576; P:GO:0005975; P:GO:0071555	F:polygalacturonase activity; C:extracellular region; P:carbohydrate metabolic process; P:cell wall organization	EC:3.2.1.15	Polygalacturonase	IPR000743 (PFAM); IPR011050 (SUPERFAMILY)
IUM83_03852-RA	polygalacturonase, putative	Y	Up-regulated	GH28	GH28	N	N	F:GO:0004650; C:GO:0005576; P:GO:0005975; P:GO:0071555	F:polygalacturonase activity; C:extracellular region; P:carbohydrate metabolic process; P:cell wall organization	EC:3.2.1.15	Polygalacturonase	IPR000743 (PFAM); IPR011050 (SUPERFAMILY)
IUM83_03853-RA	polygalacturonase, putative	Y	Up-regulated	GH28	GH28	GH28	Y(1-21)	F:GO:0004650; C:GO:0005576; P:GO:0005975; P:GO:0071555	F:polygalacturonase activity; C:extracellular region; P:carbohydrate metabolic process; P:cell wall organization	EC:3.2.1.15	Polygalacturonase	IPR000743 (PFAM); IPR011050 (SUPERFAMILY)
IUM83_03853-RB	polygalacturonase, putative	Y	Up-regulated	GH28	GH28	GH28	Y(1-21)	F:GO:0004650; C:GO:0005576; P:GO:0005975; P:GO:0071555	F:polygalacturonase activity; C:extracellular region; P:carbohydrate metabolic process; P:cell wall organization	EC:3.2.1.15	Polygalacturonase	IPR000743 (PFAM); IPR011050 (SUPERFAMILY)
IUM83_03854-RA	endopolygalacturonase 2	Y	-	GH28	GH28	GH28	N	F:GO:0004650; C:GO:0005576; P:GO:0005975; P:GO:0071555	F:polygalacturonase activity; C:extracellular region; P:carbohydrate metabolic process; P:cell wall organization	EC:3.2.1.15	Polygalacturonase	IPR000743 (PFAM); IPR011050 (SUPERFAMILY)
IUM83_03855-RA	endopolygalacturonase 2	Y	Up-regulated	GH28	GH28	GH28	Y(1-21)	F:GO:0004650; C:GO:0005576; P:GO:0005975; P:GO:0071555	F:polygalacturonase activity; C:extracellular region; P:carbohydrate metabolic process; P:cell wall organization	EC:3.2.1.15	Polygalacturonase	IPR000743 (PFAM); IPR011050 (SUPERFAMILY)
IUM83_03856-RA	polygalacturonase	Y	-	GH28	GH28	GH28	Y(1-28)	F:GO:0004650; C:GO:0005576; P:GO:0005975; P:GO:0071555	F:polygalacturonase activity; C:extracellular region; P:carbohydrate metabolic process; P:cell wall organization	EC:3.2.1.15	Polygalacturonase	IPR000743 (PFAM); IPR011050 (SUPERFAMILY)
IUM83_03857-RA	polygalacturonase	Y	-	GH28	GH28	GH28	Y(1-28)	F:GO:0004650; C:GO:0005576; P:GO:0005975; P:GO:0071555	F:polygalacturonase activity; C:extracellular region; P:carbohydrate metabolic process; P:cell wall organization	EC:3.2.1.15	Polygalacturonase	IPR000743 (PFAM); IPR011050 (SUPERFAMILY)
IUM83_06856-RA	Endopolygalacturonase I	Y	-	GH28	GH28	GH28	Y(1-20)	F:GO:0004650; C:GO:0005576; P:GO:0005975; P:GO:0071555	F:polygalacturonase activity; C:extracellular region; P:carbohydrate metabolic process; P:cell wall organization	EC:3.2.1.15	Polygalacturonase	IPR000743 (PFAM); IPR011050 (SUPERFAMILY)
IUM83_06871-RA	UDP-N-acetylglucosamine-peptide N-acetylglucosaminyltransferase	N	-	GT41	GT41	GT41	N	P:GO:0006465; P:GO:0006493; F:GO:0008236; P:GO:0008643; C:GO:0016021; F:GO:0016757; F:GO:0042802	P:signal peptide processing; P:protein O-linked glycosylation; F:serine-type peptidase activity; P:carbohydrate transport; C:integral component of membrane; F:transferase activity, transferring glycosyl groups; F:identical protein binding			IPR029489 (PFAM); IPR001440 (PFAM); IPR019734 (PFAM); PF13414 (PFAM); IPR011990 (SUPERFAMILY); IPR011990 (SUPERFAMILY); IPR011990 (SUPERFAMILY)
IUM83_06871-RB	UDP-N-acetylglucosamine-peptide N-acetylglucosaminyltransferase, putative	N	-	GT41	GT41	GT41	N	P:GO:0006465; P:GO:0006493; F:GO:0008236; P:GO:0008643; C:GO:0016021; F:GO:0016757; F:GO:0042802	P:signal peptide processing; P:protein O-linked glycosylation; F:serine-type peptidase activity; P:carbohydrate transport; C:integral component of membrane; F:transferase activity, transferring glycosyl groups; F:identical protein binding			IPR001440 (PFAM); IPR019734 (PFAM); IPR029489 (PFAM); PF13414 (PFAM); IPR011990 (SUPERFAMILY); IPR011990 (SUPERFAMILY); IPR011990 (SUPERFAMILY); IPR011990 (SUPERFAMILY)
IUM83_06950-RA	NAD(P)H:quinone oxidoreductase, type IV	N	Up-regulated	AA6	AA6	N	N	F:GO:0003955; F:GO:0010181; P:GO:0055114	F:NAD(P)H dehydrogenase (quinone) activity; F:FMN binding; P:oxidation-reduction process	EC:1.6.5.2	NAD(P)H dehydrogenase (quinone)	IPR005025 (PFAM); IPR029039 (SUPERFAMILY)
IUM83_06951-RA	NAD(P)H:quinone oxidoreductase, type IV	N	-	AA6	AA6	N	N	F:GO:0003955; F:GO:0010181; P:GO:0055114	F:NAD(P)H dehydrogenase (quinone) activity; F:FMN binding; P:oxidation-reduction process	EC:1.6.5.2	NAD(P)H dehydrogenase (quinone)	IPR005025 (PFAM); IPR029039 (SUPERFAMILY)
IUM83_06956-RA	NAD(P)H:quinone oxidoreductase, type IV	N	Down-regulated	AA6	AA6	N	N	F:GO:0003955; F:GO:0010181; P:GO:0055114	F:NAD(P)H dehydrogenase (quinone) activity; F:FMN binding; P:oxidation-reduction process	EC:1.6.5.2	NAD(P)H dehydrogenase (quinone)	IPR005025 (PFAM); IPR029039 (SUPERFAMILY)
IUM83_06957-RA	NAD(P)H:quinone oxidoreductase, type IV	N	Up-regulated	AA6	AA6	N	N	F:GO:0003955; F:GO:0010181; P:GO:0055114	F:NAD(P)H dehydrogenase (quinone) activity; F:FMN binding; P:oxidation-reduction process	EC:1.6.5.2	NAD(P)H dehydrogenase (quinone)	IPR005025 (PFAM); IPR029039 (SUPERFAMILY)
IUM83_06958-RA	NAD(P)H:quinone oxidoreductase, type IV	N	Up-regulated	AA6	AA6	N	N	F:GO:0003955; F:GO:0010181; P:GO:0055114	F:NAD(P)H dehydrogenase (quinone) activity; F:FMN binding; P:oxidation-reduction process	EC:1.6.5.2	NAD(P)H dehydrogenase (quinone)	IPR005025 (PFAM); IPR029039 (SUPERFAMILY)
IUM83_06961-RA	NAD(P)H:quinone oxidoreductase, type IV	N	Up-regulated	AA6	AA6	N	N	F:GO:0003955; F:GO:0010181; P:GO:0055114	F:NAD(P)H dehydrogenase (quinone) activity; F:FMN binding; P:oxidation-reduction process	EC:1.6.5.2	NAD(P)H dehydrogenase (quinone)	IPR005025 (PFAM); IPR029039 (SUPERFAMILY)
IUM83_06986-RA	NAD(P)H:quinone oxidoreductase, type IV	N	Up-regulated	AA6	AA6	N	N	F:GO:0003955; F:GO:0010181; F:GO:0046872; P:GO:0055114	F:NAD(P)H dehydrogenase (quinone) activity; F:FMN binding; F:metal ion binding; P:oxidation-reduction process	EC:1.6.5.2	NAD(P)H dehydrogenase (quinone)	IPR005025 (PFAM); IPR029039 (SUPERFAMILY)
IUM83_06996-RA	Calcium/proton exchanger	N	-	GH0	GH0	GH0	N	P:GO:0005975; F:GO:0008061; F:GO:0015369; C:GO:0016021; F:GO:0016301; P:GO:0016310; P:GO:0070588	P:carbohydrate metabolic process; F:chitin binding; F:calcium:proton antiporter activity; C:integral component of membrane; F:kinase activity; P:phosphorylation; P:calcium ion transmembrane transport			IPR004837 (PFAM)
IUM83_06999-RA	Chitinase domain-containing protein 1	Y	-	GH18	GH0	N	Y(1-27)	P:GO:0005975; P:GO:0006816; F:GO:0008061; F:GO:0008324; F:GO:0015297; C:GO:0016020; P:GO:0098655	P:carbohydrate metabolic process; P:calcium ion transport; F:chitin binding; F:cation transmembrane transporter activity; F:antiporter activity; C:membrane; P:cation transmembrane transport			IPR017853 (SUPERFAMILY)
IUM83_07001-RB	trehalose-phosphatase	N	-	GT20	GT20	GT20	N	F:GO:0003824; P:GO:0005992; C:GO:0016021; P:GO:0030001; F:GO:0046873	F:catalytic activity; P:trehalose biosynthetic process; C:integral component of membrane; P:metal ion transport; F:metal ion transmembrane transporter activity			IPR001830 (PFAM); IPR003337 (PFAM); IPR036412 (SUPERFAMILY); SSF53756 (SUPERFAMILY); SSF53756 (SUPERFAMILY)
IUM83_07001-RC	trehalose-phosphatase	N	-	GT20	N	GT20	N	F:GO:0003824; F:GO:0005375; P:GO:0005992; C:GO:0016021; P:GO:0035434; F:GO:0046872	F:catalytic activity; F:copper ion transmembrane transporter activity; P:trehalose biosynthetic process; C:integral component of membrane; P:copper ion transmembrane transport; F:metal ion binding			IPR001830 (PFAM); SSF53756 (SUPERFAMILY)
IUM83_07018-RA	putative glycoside hydrolase family 30 protein beta-glucosidase/xylosidase	Y	-	GH30_1	GH30	GH30_1	N	F:GO:0004348; P:GO:0006665	F:glucosylceramidase activity; P:sphingolipid metabolic process	EC:3.2.1.45	Glucosylceramidase	IPR033452 (PFAM); IPR033453 (PFAM); SSF51011 (SUPERFAMILY); IPR017853 (SUPERFAMILY)
IUM83_07019-RA	putative glycosyl hydrolase family 30 protein	Y	Up-regulated	GH30_1	GH30	GH30_1	Y(1-33)	F:GO:0004348; P:GO:0006665	F:glucosylceramidase activity; P:sphingolipid metabolic process	EC:3.2.1.45	Glucosylceramidase	IPR033452 (PFAM); IPR033453 (PFAM); IPR017853 (SUPERFAMILY)
IUM83_07020-RA	putative glycosyl hydrolase family 30 protein	Y	-	GH30_1	GH30	GH30_1	Y(1-22)	F:GO:0004348; P:GO:0006665	F:glucosylceramidase activity; P:sphingolipid metabolic process	EC:3.2.1.45	Glucosylceramidase	IPR033453 (PFAM); IPR033452 (PFAM); SSF51011 (SUPERFAMILY); IPR017853 (SUPERFAMILY)
IUM83_07022-RA	Glycosyl hydrolase	Y	-	GH30_1	N	GH30_1	N	F:GO:0004348; P:GO:0006665	F:glucosylceramidase activity; P:sphingolipid metabolic process	EC:3.2.1.45	Glucosylceramidase	IPR033453 (PFAM); IPR033452 (PFAM); IPR017853 (SUPERFAMILY)
IUM83_07026-RD	putative glycoside hydrolase family 30 protein beta-glucosidase/xylosidase	Y	-	GH30_1	GH30	N	N	F:GO:0004348; P:GO:0006665	F:glucosylceramidase activity; P:sphingolipid metabolic process	EC:3.2.1.45	Glucosylceramidase	IPR033453 (PFAM); IPR033452 (PFAM); IPR017853 (SUPERFAMILY); SSF51011 (SUPERFAMILY)
IUM83_07026-RC	putative glycoside hydrolase family 30 protein beta-glucosidase/xylosidase	Y	-	GH30_1	GH30	GH30_1	N	F:GO:0004348; P:GO:0006665	F:glucosylceramidase activity; P:sphingolipid metabolic process	EC:3.2.1.45	Glucosylceramidase	IPR033452 (PFAM); IPR033453 (PFAM); SSF51011 (SUPERFAMILY); IPR017853 (SUPERFAMILY)
IUM83_07027-RA	glucosylceramidase	Y	-	GH30_1	GH30	GH30_1	N	F:GO:0004348; C:GO:0005576; P:GO:0006665; P:GO:0009405; F:GO:0015109; P:GO:0015703; C:GO:0016021	F:glucosylceramidase activity; C:extracellular region; P:sphingolipid metabolic process; P:pathogenesis; F:chromate transmembrane transporter activity; P:chromate transport; C:integral component of membrane	EC:3.2.1.45	Glucosylceramidase	IPR033452 (PFAM); IPR033453 (PFAM); IPR017853 (SUPERFAMILY)
IUM83_07029-RA	endo alpha-1,4 polygalactosaminidase	N	Up-regulated	GH114	GH114	N	N	F:GO:0003824; C:GO:0016021	F:catalytic activity; C:integral component of membrane			IPR004352 (PFAM); IPR017853 (SUPERFAMILY)
IUM83_07030-RA	glycoside hydrolase, putative	Y	-	GH72	GH72	GH72	N	C:GO:0005886; F:GO:0016740; F:GO:0016787; C:GO:0031225	C:plasma membrane; F:transferase activity; F:hydrolase activity; C:anchored component of membrane			IPR004886 (PFAM); IPR017853 (SUPERFAMILY)
IUM83_07031-RA	glycoside hydrolase, putative	Y	-	GH72	GH72	GH72	Y(1-25)	C:GO:0005886; F:GO:0016740; F:GO:0016787; C:GO:0031225	C:plasma membrane; F:transferase activity; F:hydrolase activity; C:anchored component of membrane			IPR004886 (PFAM); IPR017853 (SUPERFAMILY)
IUM83_11232-RA	Lysosomal beta glucosidase	Y	-	GH3	GH3	GH3	Y(1-20)	F:GO:0004553; P:GO:0005975	F:hydrolase activity, hydrolyzing O-glycosyl compounds; P:carbohydrate metabolic process			IPR026891 (PFAM); IPR002772 (PFAM); IPR001764 (PFAM); IPR036881 (SUPERFAMILY); IPR017853 (SUPERFAMILY)
IUM83_11235-RA	Lysosomal beta glucosidase	Y	Up-regulated	GH3	N	GH3	Y(1-24)	F:GO:0004553; P:GO:0005975	F:hydrolase activity, hydrolyzing O-glycosyl compounds; P:carbohydrate metabolic process			IPR002772 (PFAM); IPR001764 (PFAM); IPR026891 (PFAM); IPR017853 (SUPERFAMILY); IPR036881 (SUPERFAMILY)
IUM83_11236-RA	Lysosomal beta glucosidase	Y	-	GH3	N	GH3	Y(1-26)	F:GO:0004553; P:GO:0005975	F:hydrolase activity, hydrolyzing O-glycosyl compounds; P:carbohydrate metabolic process			IPR001764 (PFAM); IPR026891 (PFAM); IPR002772 (PFAM); IPR017853 (SUPERFAMILY); IPR036881 (SUPERFAMILY)
IUM83_11237-RA	Lysosomal beta glucosidase	Y	Up-regulated	GH3	N	GH3	N	F:GO:0004553; P:GO:0005975	F:hydrolase activity, hydrolyzing O-glycosyl compounds; P:carbohydrate metabolic process			IPR026891 (PFAM); IPR002772 (PFAM); IPR001764 (PFAM); IPR017853 (SUPERFAMILY); IPR036881 (SUPERFAMILY)
IUM83_11238-RA	Lysosomal beta glucosidase	Y	Up-regulated	GH3	N	GH3	N	F:GO:0004553; P:GO:0005975	F:hydrolase activity, hydrolyzing O-glycosyl compounds; P:carbohydrate metabolic process			IPR002772 (PFAM); IPR026891 (PFAM); IPR001764 (PFAM); IPR036881 (SUPERFAMILY); IPR017853 (SUPERFAMILY)
IUM83_11239-RA	Lysosomal beta glucosidase	Y	Up-regulated	GH3	N	GH3	Y(1-27)	F:GO:0004553; P:GO:0005975	F:hydrolase activity, hydrolyzing O-glycosyl compounds; P:carbohydrate metabolic process			IPR002772 (PFAM); IPR001764 (PFAM); IPR026891 (PFAM); IPR036881 (SUPERFAMILY); IPR017853 (SUPERFAMILY)
IUM83_11240-RA	Lysosomal beta glucosidase	Y	-	GH3	N	GH3	Y(1-27)	F:GO:0004553; P:GO:0005975	F:hydrolase activity, hydrolyzing O-glycosyl compounds; P:carbohydrate metabolic process			IPR002772 (PFAM); IPR001764 (PFAM); IPR026891 (PFAM); IPR036881 (SUPERFAMILY); IPR017853 (SUPERFAMILY)
IUM83_11248-RA	choline dehydrogenase	N	-	AA3_2	AA3+AA8	AA3_2	Y(1-24)	F:GO:0008812; P:GO:0019285; F:GO:0050660; P:GO:0055114	F:choline dehydrogenase activity; P:glycine betaine biosynthetic process from choline; F:flavin adenine dinucleotide binding; P:oxidation-reduction process	EC:1.1.99.1	Choline dehydrogenase	IPR000172 (PFAM); IPR007867 (PFAM); SSF54373 (SUPERFAMILY); IPR036188 (SUPERFAMILY)
IUM83_11251-RA	choline dehydrogenase	N	-	AA3_2	AA3+AA8	AA3_2	Y(1-32)	F:GO:0008812; P:GO:0019285; F:GO:0050660; P:GO:0055114	F:choline dehydrogenase activity; P:glycine betaine biosynthetic process from choline; F:flavin adenine dinucleotide binding; P:oxidation-reduction process	EC:1.1.99.1	Choline dehydrogenase	IPR000172 (PFAM); IPR007867 (PFAM); SSF54373 (SUPERFAMILY); IPR036188 (SUPERFAMILY)
IUM83_11296-RA	hydroxyproline N-acetylglucosaminyltransferase	N	-	GT60	N	GT60	N	C:GO:0016021; F:GO:0016757; F:GO:0016787	C:integral component of membrane; F:transferase activity, transferring glycosyl groups; F:hydrolase activity			IPR021067 (PFAM); IPR029044 (SUPERFAMILY)
IUM83_11333-RB	carbohydrate-binding protein, putative	Y	Up-regulated	GH43_24	N	GH0	Y(1-33)	F:GO:0005509; C:GO:0016021	F:calcium ion binding; C:integral component of membrane			IPR002048 (PFAM); IPR002048 (PFAM); IPR011992 (SUPERFAMILY)
IUM83_11333-RA	carbohydrate-binding protein, putative	Y	Up-regulated	GH43_24	N	GH0	Y(1-33)	F:GO:0005509; C:GO:0016021	F:calcium ion binding; C:integral component of membrane			IPR002048 (PFAM); IPR011992 (SUPERFAMILY)
IUM83_15717-RA	Pectate lyase	Y	-	PL3_2	PL3	N	N	C:GO:0005576; F:GO:0030570	C:extracellular region; F:pectate lyase activity	EC:4.2.2.2	Pectate lyase	IPR004898 (PFAM); IPR011050 (SUPERFAMILY)
IUM83_15738-RB	pectin lyase F	Y	-	PL1_4+PL1_4(497-687)	PL1	PL1_4	Y(1-23)	F:GO:0016829	F:lyase activity			IPR002022 (PFAM); IPR011050 (SUPERFAMILY); IPR011050 (SUPERFAMILY)
IUM83_15738-RA	pectin lyase F	Y	-	PL1_4+PL1_4(645-835)	PL1	PL1_4	Y(1-23)	F:GO:0016829	F:lyase activity			IPR002022 (PFAM); IPR011050 (SUPERFAMILY); IPR011050 (SUPERFAMILY)
IUM83_15739-RA	Pectate lyase	Y	Up-regulated	PL1_4	PL1	PL1_4	N	F:GO:0016829	F:lyase activity			IPR002022 (PFAM); IPR011050 (SUPERFAMILY)
IUM83_15741-RA	pectate lyase	Y	-	PL1_4	PL1	PL1_4	N	F:GO:0016829	F:lyase activity			IPR002022 (PFAM); IPR011050 (SUPERFAMILY)
IUM83_15742-RA	pectate lyase/amb allergen	Y	-	PL1_4+PL1_4(601-791)	PL1	PL1_4	Y(1-28)	F:GO:0016829	F:lyase activity			IPR002022 (PFAM); IPR011050 (SUPERFAMILY); IPR011050 (SUPERFAMILY)
IUM83_15742-RB	pectate lyase/amb allergen	Y	-	PL1_4	PL1	PL1_4	N	F:GO:0016829	F:lyase activity			IPR002022 (PFAM); IPR011050 (SUPERFAMILY); IPR011050 (SUPERFAMILY)
IUM83_15746-RA	Pectate lyase	Y	-	PL1_4	PL1	N	Y(1-23)	F:GO:0016829	F:lyase activity			IPR002022 (PFAM); IPR011050 (SUPERFAMILY)
IUM83_15747-RA	pectin lyase F	Y	-	PL1_4+PL1_4(337-527)+PL1_4(820-886)	PL1	PL1_4	N	F:GO:0016829	F:lyase activity			IPR002022 (PFAM); IPR011050 (SUPERFAMILY); IPR011050 (SUPERFAMILY); IPR011050 (SUPERFAMILY)
IUM83_15748-RA	pectate lyase	Y	-	PL1_4	PL1	N	N	F:GO:0016829	F:lyase activity			IPR002022 (PFAM); IPR011050 (SUPERFAMILY)
IUM83_15749-RA	Pectate lyase	Y	-	PL1_4	PL1	PL1_4	N	F:GO:0016829	F:lyase activity			IPR002022 (PFAM); IPR011050 (SUPERFAMILY)
IUM83_15750-RA	Pectate lyase	Y	-	PL1_4	PL1	PL1_4	Y(1-22)	F:GO:0016829	F:lyase activity			IPR002022 (PFAM); IPR011050 (SUPERFAMILY)
IUM83_15758-RA	pectate lyase	Y	-	PL1_4	PL1	PL1_4	Y(1-22)	F:GO:0016829	F:lyase activity			IPR002022 (PFAM); IPR011050 (SUPERFAMILY)
IUM83_15759-RA	pectate lyase	Y	-	PL1_4	PL1	PL1_4	Y(1-22)	F:GO:0016829	F:lyase activity			IPR002022 (PFAM); IPR011050 (SUPERFAMILY)
IUM83_07138-RA	Glycosyl transferase	N	-	GT8	N	GT8	Y(1-21)	C:GO:0016021; F:GO:0016757	C:integral component of membrane; F:transferase activity, transferring glycosyl groups			IPR029044 (SUPERFAMILY)
IUM83_07229-RA	putative endo-1,3-beta-glucanase	Y	-	GH81	GH81	N	N	P:GO:0008299; C:GO:0016021; F:GO:0052861	P:isoprenoid biosynthetic process; C:integral component of membrane; F:glucan endo-1,3-beta-glucanase activity, C-3 substituted reducing group	EC:3.2.1.6	Endo-1,3(4)-beta-glucanase	IPR040720 (PFAM)
IUM83_07281-RA	endo-1,3(4)-beta-glucanase, putative	Y	-	GH81	GH81	GH81	N	F:GO:0052861	F:glucan endo-1,3-beta-glucanase activity, C-3 substituted reducing group	EC:3.2.1.6	Endo-1,3(4)-beta-glucanase	IPR040451 (PFAM); IPR040720 (PFAM)
IUM83_17150-RA	putative exo-1,3-beta-glucanase	Y	Down-regulated	GH5_33+CBM43(512-583)	GH5	CBM43	Y(1-22)	F:GO:0004553; P:GO:0005975; C:GO:0016021	F:hydrolase activity, hydrolyzing O-glycosyl compounds; P:carbohydrate metabolic process; C:integral component of membrane			IPR001547 (PFAM); IPR012946 (PFAM); IPR017853 (SUPERFAMILY)
IUM83_17151-RA	glucan 1,3-beta-glucosidase, putative	Y	-	GH5_33	GH5	CBM43	Y(1-21)	F:GO:0004553; P:GO:0005975; C:GO:0016021	F:hydrolase activity, hydrolyzing O-glycosyl compounds; P:carbohydrate metabolic process; C:integral component of membrane			IPR001547 (PFAM); IPR012946 (PFAM); IPR017853 (SUPERFAMILY)
IUM83_17152-RA	putative glycosyl hydrolase family 7 protein	Y	-	GH7	GH7	GH7	Y(1-25)	F:GO:0004553; P:GO:0030245	F:hydrolase activity, hydrolyzing O-glycosyl compounds; P:cellulose catabolic process			IPR001722 (PFAM); IPR013320 (SUPERFAMILY)
IUM83_08923-RA	Dolichyl-diphosphooligosaccharide-protein glycosyltransferase	N	-	GT66	GT66	GT66	N	F:GO:0004576; P:GO:0006486; C:GO:0016021	F:oligosaccharyl transferase activity; P:protein glycosylation; C:integral component of membrane	EC:2.4.1.119	Glycosyltransferases	IPR003674 (PFAM)
IUM83_09029-RA	polygalacturonase, putative	Y	-	GH28	GH28	N	N	F:GO:0004650; P:GO:0005975	F:polygalacturonase activity; P:carbohydrate metabolic process			IPR000743 (PFAM); IPR011050 (SUPERFAMILY)
IUM83_09036-RA	pectin methylesterase	Y	Up-regulated	CE8	CE8	CE8	Y(1-19)	F:GO:0008168; F:GO:0030599; P:GO:0032259; P:GO:0042545; F:GO:0045330; P:GO:0045490	F:methyltransferase activity; F:pectinesterase activity; P:methylation; P:cell wall modification; F:aspartyl esterase activity; P:pectin catabolic process	EC:3.1.1.11; EC:3.1.1.1	Pectinesterase; Carboxylesterase	IPR000070 (PFAM); IPR011050 (SUPERFAMILY)
IUM83_14801-RA	Alpha-L-arabinofuranosidase B	Y	-	GH54	GH54	N	N	P:GO:0019566; P:GO:0031221; F:GO:0046556	P:arabinose metabolic process; P:arabinan metabolic process; F:alpha-L-arabinofuranosidase activity	EC:3.2.1.55	Non-reducing end alpha-L-arabinofuranosidase	IPR015289 (PFAM); IPR013320 (SUPERFAMILY)
IUM83_14804-RA	Alpha-L-arabinofuranosidase B	Y	-	GH54	GH54	CBM42	N	P:GO:0019566; P:GO:0031221; F:GO:0046556	P:arabinose metabolic process; P:arabinan metabolic process; F:alpha-L-arabinofuranosidase activity	EC:3.2.1.55	Non-reducing end alpha-L-arabinofuranosidase	IPR015289 (PFAM); IPR013320 (SUPERFAMILY)
IUM83_14812-RA	Alpha-L-arabinofuranosidase B	Y	-	GH54	GH54	N	N	P:GO:0019566; P:GO:0031221; F:GO:0046556	P:arabinose metabolic process; P:arabinan metabolic process; F:alpha-L-arabinofuranosidase activity	EC:3.2.1.55	Non-reducing end alpha-L-arabinofuranosidase	IPR015289 (PFAM); IPR013320 (SUPERFAMILY)
IUM83_14814-RA	alpha-L-arabinofuranosidase	Y	-	GH54	GH54	N	N	P:GO:0019566; P:GO:0031221; F:GO:0046556	P:arabinose metabolic process; P:arabinan metabolic process; F:alpha-L-arabinofuranosidase activity	EC:3.2.1.55	Non-reducing end alpha-L-arabinofuranosidase	IPR015289 (PFAM); IPR013320 (SUPERFAMILY)
IUM83_14816-RA	Alpha-L-arabinofuranosidase B	Y	Up-regulated	GH54	GH54	N	N	P:GO:0019566; P:GO:0031221; F:GO:0046556	P:arabinose metabolic process; P:arabinan metabolic process; F:alpha-L-arabinofuranosidase activity	EC:3.2.1.55	Non-reducing end alpha-L-arabinofuranosidase	IPR015289 (PFAM); IPR013320 (SUPERFAMILY)
IUM83_14821-RA	Alpha-L-arabinofuranosidase B	Y	Up-regulated	GH54	GH54	N	N	P:GO:0019566; P:GO:0031221; F:GO:0046556	P:arabinose metabolic process; P:arabinan metabolic process; F:alpha-L-arabinofuranosidase activity	EC:3.2.1.55	Non-reducing end alpha-L-arabinofuranosidase	IPR015289 (PFAM); IPR013320 (SUPERFAMILY)
IUM83_14823-RA	Alpha-L-arabinofuranosidase B	Y	Up-regulated	GH54	GH54	CBM42	N	P:GO:0019566; P:GO:0031221; F:GO:0046556	P:arabinose metabolic process; P:arabinan metabolic process; F:alpha-L-arabinofuranosidase activity	EC:3.2.1.55	Non-reducing end alpha-L-arabinofuranosidase	IPR015289 (PFAM); IPR013320 (SUPERFAMILY)
IUM83_14881-RA	Glycoside hydrolase	Y	Up-regulated	GH78	GH78	GH78	Y(1-25)	F:GO:0016787	F:hydrolase activity			IPR035396 (PFAM); IPR008928 (SUPERFAMILY)
IUM83_14885-RA	Glycoside hydrolase	Y	Up-regulated	GH78	GH78	GH78	Y(1-25)	F:GO:0016787	F:hydrolase activity			IPR035396 (PFAM); IPR008928 (SUPERFAMILY)
IUM83_18481-RA	Glucan 1	Y	-	GH5_14	GH5	N	Y(1-22)	F:GO:0004553; P:GO:0005975	F:hydrolase activity, hydrolyzing O-glycosyl compounds; P:carbohydrate metabolic process			IPR001547 (PFAM); IPR003609 (PFAM); IPR017853 (SUPERFAMILY)
IUM83_18481-RB	Glucan 1	Y	-	GH5_14	GH5	N	N	F:GO:0004553; P:GO:0005975	F:hydrolase activity, hydrolyzing O-glycosyl compounds; P:carbohydrate metabolic process			IPR001547 (PFAM); IPR003609 (PFAM); IPR017853 (SUPERFAMILY)
IUM83_18483-RA	putative glycosyl hydrolase family 5 protein	Y	-	GH5_14	GH5	N	N	F:GO:0004553; C:GO:0005576; P:GO:0005975; P:GO:0006508; F:GO:0030248	F:hydrolase activity, hydrolyzing O-glycosyl compounds; C:extracellular region; P:carbohydrate metabolic process; P:proteolysis; F:cellulose binding			IPR001547 (PFAM); IPR017853 (SUPERFAMILY)
IUM83_18491-RA	Cell 12A endoglucanase	Y	Up-regulated	GH12	GH12	GH12	Y(1-30)	P:GO:0000272; C:GO:0005576; F:GO:0008810; P:GO:0009405; C:GO:0018995; F:GO:0033946	P:polysaccharide catabolic process; C:extracellular region; F:cellulase activity; P:pathogenesis; C:host cellular component; F:xyloglucan-specific endo-beta-1,4-glucanase activity	EC:3.2.1.151; EC:3.2.1.4	Xyloglucan-specific endo-beta-1,4-glucanase; Cellulase	IPR002594 (PFAM); IPR013320 (SUPERFAMILY)
IUM83_12420-RA	cellulase-1, endo-1,4-beta-glucanase	Y	-	GH5_20	N	GH5_20	N	F:GO:0004553; P:GO:0005975; C:GO:0016021	F:hydrolase activity, hydrolyzing O-glycosyl compounds; P:carbohydrate metabolic process; C:integral component of membrane			IPR001547 (PFAM); IPR017853 (SUPERFAMILY)
IUM83_12475-RA	Sterol 3-beta-glucosyltransferase	N	-	GT1	N	GT1	N	P:GO:0005975; F:GO:0016758; P:GO:0030259	P:carbohydrate metabolic process; F:transferase activity, transferring hexosyl groups; P:lipid glycosylation			SSF53756 (SUPERFAMILY)
IUM83_12514-RA	Endoglucanase A	Y	-	GH6	GH6	N	Y(1-25)	F:GO:0004180; F:GO:0004553; C:GO:0016020; P:GO:0030245	F:carboxypeptidase activity; F:hydrolase activity, hydrolyzing O-glycosyl compounds; C:membrane; P:cellulose catabolic process			IPR016288 (PFAM); IPR036434 (SUPERFAMILY)
IUM83_06248-RA	Lysosomal beta glucosidase	Y	Down-regulated	GH3	N	GH3	N	F:GO:0004553; P:GO:0005975; C:GO:0016020	F:hydrolase activity, hydrolyzing O-glycosyl compounds; P:carbohydrate metabolic process; C:membrane			IPR026891 (PFAM); IPR001764 (PFAM); IPR002772 (PFAM); IPR036881 (SUPERFAMILY); IPR017853 (SUPERFAMILY)
IUM83_06285-RA	putative GPI mannosyltransferase	N	-	GT22	GT22	N	N	F:GO:0000030; C:GO:0005789; P:GO:0006506; C:GO:0016021; P:GO:0035556; P:GO:0097502	F:mannosyltransferase activity; C:endoplasmic reticulum membrane; P:GPI anchor biosynthetic process; C:integral component of membrane; P:intracellular signal transduction; P:mannosylation			IPR005599 (PFAM)
IUM83_06359-RA	Alpha-1,2 glucosyltransferase/transcriptional activator	N	-	GT59	GT59	GT59	N	F:GO:0004583; C:GO:0005789; P:GO:0006488; C:GO:0016021; F:GO:0106073	F:dolichyl-phosphate-glucose-glycolipid alpha-glucosyltransferase activity; C:endoplasmic reticulum membrane; P:dolichol-linked oligosaccharide biosynthetic process; C:integral component of membrane; F:dolichyl pyrophosphate Glc2Man9GlcNAc2 alpha-1,2-glucosyltransferase activity	EC:2.4.1.256	Dolichyl-P-Glc:Glc(2)Man(9)GlcNAc(2)-PP-dolichol alpha-1,2-	IPR016900 (PFAM)
IUM83_06409-RA	Lysosomal beta glucosidase	Y	Up-regulated	GH3	N	GH3	N	F:GO:0004553; P:GO:0005975	F:hydrolase activity, hydrolyzing O-glycosyl compounds; P:carbohydrate metabolic process			IPR001764 (PFAM); IPR026891 (PFAM); IPR002772 (PFAM); IPR017853 (SUPERFAMILY); IPR036881 (SUPERFAMILY)
IUM83_12189-RA	Beta-glucan synthesis-associated protein SKN1	Y	-	GH16	GH16	GH16	N	P:GO:0006078; C:GO:0016021; F:GO:0016301; P:GO:0016310; F:GO:0016853	P:(1->6)-beta-D-glucan biosynthetic process; C:integral component of membrane; F:kinase activity; P:phosphorylation; F:isomerase activity			IPR005629 (PFAM); IPR013320 (SUPERFAMILY)
IUM83_12283-RA	pectate lyase	Y	Up-regulated	PL3_2	PL3	PL3_2	Y(1-21)	C:GO:0005576; F:GO:0030570	C:extracellular region; F:pectate lyase activity	EC:4.2.2.2	Pectate lyase	IPR004898 (PFAM); IPR011050 (SUPERFAMILY)
IUM83_12286-RA	Polysaccharide lyase	Y	-	PL3_2	PL3	N	N	C:GO:0005576; F:GO:0030570	C:extracellular region; F:pectate lyase activity	EC:4.2.2.2	Pectate lyase	IPR004898 (PFAM); IPR011050 (SUPERFAMILY)
IUM83_12296-RA	glycoside hydrolase, putative	Y	-	GH32	N	GH32	Y(1-27)	F:GO:0004553; P:GO:0005975; F:GO:0016740	F:hydrolase activity, hydrolyzing O-glycosyl compounds; P:carbohydrate metabolic process; F:transferase activity			IPR013148 (PFAM); IPR013189 (PFAM); IPR013320 (SUPERFAMILY); IPR023296 (SUPERFAMILY)
IUM83_12297-RA	glycoside hydrolase, putative	Y	-	GH32	GH32	GH32	Y(1-27)	F:GO:0004222; F:GO:0004553; P:GO:0005975; P:GO:0006508; P:GO:0007155; C:GO:0016020; F:GO:0016740	F:metalloendopeptidase activity; F:hydrolase activity, hydrolyzing O-glycosyl compounds; P:carbohydrate metabolic process; P:proteolysis; P:cell adhesion; C:membrane; F:transferase activity	EC:3.4.24	Acting on peptide bonds (peptidases)	IPR013189 (PFAM); IPR013148 (PFAM); IPR023296 (SUPERFAMILY); IPR013320 (SUPERFAMILY)
IUM83_12298-RA	glycoside hydrolase, putative	Y	Up-regulated	GH32	N	GH32	N	F:GO:0004553; P:GO:0005975; F:GO:0016740	F:hydrolase activity, hydrolyzing O-glycosyl compounds; P:carbohydrate metabolic process; F:transferase activity			IPR013189 (PFAM); IPR013148 (PFAM); IPR023296 (SUPERFAMILY); IPR013320 (SUPERFAMILY)
IUM83_12299-RA	glycoside hydrolase, putative	Y	-	GH32	N	GH32	Y(1-27)	F:GO:0004553; P:GO:0005975	F:hydrolase activity, hydrolyzing O-glycosyl compounds; P:carbohydrate metabolic process			IPR013189 (PFAM); IPR013148 (PFAM); IPR013320 (SUPERFAMILY); IPR013320 (SUPERFAMILY); IPR023296 (SUPERFAMILY)
IUM83_13602-RA	trehalose-phosphatase	N	Up-regulated	GT20	N	GT20	N	F:GO:0003824; P:GO:0005992; C:GO:0016021	F:catalytic activity; P:trehalose biosynthetic process; C:integral component of membrane			IPR003337 (PFAM); IPR001830 (PFAM); SSF53756 (SUPERFAMILY); IPR036412 (SUPERFAMILY)
IUM83_10176-RA	Pectate lyase	Y	-	PL1_4	PL1	N	N	F:GO:0016829	F:lyase activity			IPR002022 (PFAM); IPR011050 (SUPERFAMILY)
IUM83_02314-RA	family 47 glycoside hydrolase	Y	-	GH47	GH47	N	N	F:GO:0004571; F:GO:0005509; P:GO:0008152; C:GO:0016021	F:mannosyl-oligosaccharide 1,2-alpha-mannosidase activity; F:calcium ion binding; P:metabolic process; C:integral component of membrane	EC:3.2.1.113; EC:3.2.1.24	Mannosyl-oligosaccharide 1,2-alpha-mannosidase; Alpha-mannosidase	IPR001382 (PFAM); IPR036026 (SUPERFAMILY)
IUM83_02346-RA	chitin synthase	N	Up-regulated	GT2_Chitin_synth_1+GT2_Chitin_synth_2(376-606)	GT2	GT2	N	F:GO:0004100; P:GO:0006031; C:GO:0016021	F:chitin synthase activity; P:chitin biosynthetic process; C:integral component of membrane	EC:2.4.1.16	Chitin synthase	IPR004834 (PFAM); IPR013616 (PFAM); PD002998 (PRODOM); IPR029044 (SUPERFAMILY)
IUM83_02398-RA	glycoside hydrolase family 17-like protein	Y	Up-regulated	GH17	GH17	N	Y(1-24)	F:GO:0016787	F:hydrolase activity			IPR017853 (SUPERFAMILY)
IUM83_02406-RA	glycoside hydrolase family 17-like protein	Y	-	GH17	GH17	N	Y(1-24)	F:GO:0016787	F:hydrolase activity			IPR017853 (SUPERFAMILY)
IUM83_02443-RA	Glucan 1	Y	-	GH5_14	GH5	N	N	F:GO:0004553; C:GO:0005576; P:GO:0005975; P:GO:0006508; F:GO:0030248	F:hydrolase activity, hydrolyzing O-glycosyl compounds; C:extracellular region; P:carbohydrate metabolic process; P:proteolysis; F:cellulose binding			IPR001547 (PFAM); IPR003609 (PFAM); IPR020683 (PFAM); IPR036770 (SUPERFAMILY); IPR017853 (SUPERFAMILY)
IUM83_02444-RA	Glucan 1	Y	-	GH5_14	GH5	N	Y(1-27)	F:GO:0004553; C:GO:0005576; P:GO:0005975; P:GO:0006508; F:GO:0030248	F:hydrolase activity, hydrolyzing O-glycosyl compounds; C:extracellular region; P:carbohydrate metabolic process; P:proteolysis; F:cellulose binding			IPR003609 (PFAM); IPR001547 (PFAM); IPR017853 (SUPERFAMILY)
IUM83_02488-RA	family 31 glycoside hydrolase	Y	Up-regulated	GH31	GH31	GH31	Y(1-27)	F:GO:0004553; P:GO:0005975; F:GO:0030246	F:hydrolase activity, hydrolyzing O-glycosyl compounds; P:carbohydrate metabolic process; F:carbohydrate binding			IPR000322 (PFAM); IPR031727 (PFAM); IPR025887 (PFAM); IPR011013 (SUPERFAMILY); SSF51011 (SUPERFAMILY); IPR017853 (SUPERFAMILY)
[truncated: 18 more rows]

## Sheet: TableS6
Table S6. Summary of RNA-Seq data generated in this study. The data were generated using Illumina HiSeq, 150 paired-end mode.
[truncated: 10 more rows]

[truncated: 1 more sheets: TableS7]
